# Supplementary material for: DNA methylation aging and transcriptomic studies in horses
Source: Nat Commun. 2022 Jan 10;13:40. doi: 10.1038/s41467-021-27754-y (PMC8748428; doi:10.1038/s41467-021-27754-y)
Supplement: Supplementary file 3 — Supplementary Data 1-10 [file 41467_2021_27754_MOESM3_ESM.xlsx]

## Sheet: Data 1. Top CpGs EWAS age
Tissue	CGid	EWAS_z	cor	pval	fdr	sig	SYMBOL	GeneRegionID	seqnames	probeStart	probeEnd	width	strand	CGstart	CGend	seq	annotation	geneChr	geneStart	geneEnd	geneLength	geneStrand	transcriptId	distanceToTSS	flank_txIds	flank_geneIds	flank_gene_distances	genic	Intergenic	Promoter	fiveUTR	threeUTR	Exon	Intron	downstream	distal_intergenic	main_Categories	CpG_number_on_geneRegion	CpGs_number_on_gene	ENSEMBL	ENSEMBL_chromosome	ENTREZID	CpGislandseqnames	CpGislandstart	CpGislandend	CpGislandwidth	CpGislandstrand	CpGislandlen	CpGislandcount
Blood	cg00036788	11.9718	0.705324	4.99234e-33	3.1535e-31	1	GSX2	GSX2_Intergenic_downstream	3	80060854	80060903	50	-	80060902	80060903	ACCACATGTTGCAAGGTTCAAATAGTGCCTAATGAAACAGTGACTAAACG	Distal Intergenic	3	80067490	80069666	2177	2	GSX2-201	8812	NA	NA	NA	FALSE	TRUE	FALSE	FALSE	FALSE	FALSE	FALSE	FALSE	TRUE	Intergenic_downstream	6	11	NA	NA	NA	NA	NA	NA	NA	NA	NA	NA
Blood	cg00045149	12.1824	0.713	3.85545e-34	2.80874e-32	1	PLCB1	PLCB1_Exon	22	15752959	15753008	50	-	15753007	15753008	TGCCCTTCTTGAGGCTGTCGGACACGCACACGGGCTTGAGTTGCAAGGCG	Promoter (<=1kb)	22	15087058	15753034	665977	2	PLCB1-202	26	PLCB1-202;PLCB1-205	PLCB1;PLCB1	0;0	TRUE	FALSE	TRUE	FALSE	FALSE	TRUE	FALSE	FALSE	FALSE	Exon	3	3	NA	NA	NA	22	15752744	15753357	614	*	614	78
Blood	cg00059486	11.0623	0.670213	1.91046e-28	6.88804e-27	1	PRDM13	PRDM13_Promoter	10	51847982	51848031	50	+	51848030	51848031	GTCGGCCTTTACATGGTCCTATTGATAAAATTGTTCGCGTGTCGTTCACG	Promoter (2-3kb)	10	51850170	51857940	7771	1	PRDM13-201	-2139	PRDM13-201	PRDM13	0	FALSE	TRUE	TRUE	FALSE	FALSE	FALSE	FALSE	FALSE	FALSE	Promoter	18	24	ENSECAG00000007855	10	100146472	10	51848017	51848104	88	*	88	11
Blood	cg00138195	11.1711	0.674582	5.64882e-29	2.17719e-27	1	DMBX1	DMBX1_Intron	2	12107600	12107649	50	+	12107600	12107601	CGATTCTCTCGCTGTCACTTAGGGAGGCTCAGCGCGATTTGCGGCCTAAT	Intron (NA, intron 1 of 0)	2	12067651	12090617	22967	2	DMBX1-201	-16983	NA	NA	NA	TRUE	FALSE	FALSE	FALSE	FALSE	FALSE	TRUE	FALSE	FALSE	Intron	46	62	NA	NA	NA	2	12107426	12107687	262	*	262	42
Blood	cg00310215	12.4083	0.721045	2.35691e-35	1.92396e-33	1	SALL1	SALL1_Promoter	3	4114121	4114170	50	+	4114121	4114122	CGATTAATCATAGAGGGGCTCTTTGAAAGGCGATTGGCACCGGGCCAGCG	Promoter (<=1kb)	3	4099942	4113944	14003	2	SALL1-201	-177	SALL1-201	SALL1	0	FALSE	TRUE	TRUE	FALSE	FALSE	FALSE	FALSE	FALSE	FALSE	Promoter	6	49	NA	NA	NA	NA	NA	NA	NA	NA	NA	NA
Blood	cg00459263	11.3412	0.681324	8.19666e-30	3.54069e-28	1	LHX2	LHX2_Intron	25	28722851	28722900	50	-	28722851	28722852	CGATGGGTTAATAACAGATCACGAGTAAATTATTCATGATTTTACGAGCT	Intron (LHX2-201/LHX2, intron 3 of 4)	25	28716879	28736433	19555	1	LHX2-201	5972	LHX2-201	LHX2	0	TRUE	FALSE	FALSE	FALSE	FALSE	FALSE	TRUE	FALSE	FALSE	Intron	9	34	NA	NA	NA	NA	NA	NA	NA	NA	NA	NA
Blood	cg00535482	11.4727	0.686453	1.8102e-30	8.53771e-29	1	TBR1	TBR1_Promoter	18	41964113	41964162	50	+	41964113	41964114	CGGCTCGCGCTTTGTATACTTTGCACTTGAAATCGTTACATTCAACTGAA	Promoter (<=1kb)	18	41964369	41972495	8127	1	TBR1-201	-207	TANK-204;TANK-207;TANK-208;TANK-209;TBR1-201;TBR1-202	TANK;TANK;TANK;TANK;TBR1;TBR1	0;0;0;0;0;0	FALSE	TRUE	TRUE	FALSE	FALSE	FALSE	FALSE	FALSE	FALSE	Promoter	6	28	ENSECAG00000002502	18	100061032	NA	NA	NA	NA	NA	NA	NA
Blood	cg00559067	12.3276	0.718192	6.43524e-35	5.04612e-33	1	LBX1	LBX1_Intron	1	28901940	28901989	50	+	28901940	28901941	CGGTTTTATGATCTGCTCAGCCTGAGCAGCCGGGTCCTTAATGTCCCCTG	Intron (NA, intron 1 of 0)	1	28891929	28894946	3018	1	LBX1-201	10011	NA	NA	NA	TRUE	FALSE	FALSE	FALSE	FALSE	FALSE	TRUE	FALSE	FALSE	Intron	25	37	ENSECAG00000032593	1	100070213	1	28901898	28902039	142	*	142	11
Blood	cg00587168	12.243	0.715176	1.83143e-34	1.36227e-32	1	DLX1	DLX1_Intergenic_downstream	18	51302432	51302481	50	+	51302480	51302481	AAAAATTTTAAAGCAGCAGCAGTTACCATGCAATTCAGGCTAATTCTGCG	Distal Intergenic	18	51294396	51296968	2573	1	DLX1-201	8036	NA	NA	NA	FALSE	TRUE	FALSE	FALSE	FALSE	FALSE	FALSE	FALSE	TRUE	Intergenic_downstream	19	40	NA	NA	NA	NA	NA	NA	NA	NA	NA	NA
Blood	cg00634704	13.519	0.757899	1.20857e-41	2.19863e-39	1	OSR2	OSR2_threeUTR	9	46596966	46597015	50	-	46596966	46596967	CGGCAAAGTGTTCAGGCGAAACTGTGATCTGCGGCGGCACAGCCTGACTC	3' UTR	9	46593548	46597422	3875	1	OSR2-202	3418	OSR2-201;OSR2-202	OSR2;OSR2	0;0	TRUE	FALSE	FALSE	FALSE	TRUE	TRUE	FALSE	FALSE	FALSE	threeUTR	3	6	NA	NA	NA	NA	NA	NA	NA	NA	NA	NA
Blood	cg00672657	11.6727	0.694132	1.75705e-31	9.24583e-30	1	IRX5	IRX5_Promoter	3	7883175	7883224	50	+	7883175	7883176	CGCACAAGGCGTCAGAATCCTCAATTTCCAACTTAGCATCTTGGCAGGAC	Promoter (<=1kb)	3	7883530	7893403	9874	1	IRX5-201	-306	IRX5-201	IRX5	0	FALSE	TRUE	TRUE	FALSE	FALSE	FALSE	FALSE	FALSE	FALSE	Promoter	4	30	NA	NA	NA	3	7882999	7883185	187	*	187	21
Blood	cg00838150	11.8528	0.70091	2.08189e-32	1.22692e-30	1	MITF	MITF_Exon	16	21757552	21757601	50	+	21757552	21757553	CGTGGTGGACACCGCTAGTGCAACTCCTGTTTGGATTCATTGTCAATGTC	Promoter (<=1kb)	16	21548000	21757591	209592	2	MITF-204	0	MITF-204;MITF-205;MITF-206;MITF-207	MITF;MITF;MITF;MITF	0;0;0;0	TRUE	FALSE	TRUE	FALSE	FALSE	TRUE	FALSE	FALSE	FALSE	Exon	13	17	NA	NA	NA	16	21757171	21757584	414	*	414	46
Blood	cg00842325	12.0652	0.708749	1.61219e-33	1.08511e-31	1	NKX2-2	NKX2-2_Promoter	22	3793822	3793871	50	-	3793870	3793871	GCCTACCATGTGGCAGCTGAAAGAGCCATCGAAGCCCAAGTGTGTTTGCG	Promoter (<=1kb)	22	3794078	3814915	20838	1	NKX2-2-202	-256	NKX2-2-201;NKX2-2-202	NKX2-2;NKX2-2	0;0	FALSE	TRUE	TRUE	FALSE	FALSE	FALSE	FALSE	FALSE	FALSE	Promoter	3	30	NA	NA	NA	22	3793747	3794694	948	*	948	130
Blood	cg00930873	13.1029	0.744611	3.17061e-39	4.24116e-37	1	ALDH1A2	ALDH1A2_fiveUTR	1	134598590	134598639	50	-	134598590	134598591	CGTCCAATAAGAAGAGCCCCAGCTTGACACCTGCCTATATACAGGCGAGC	Promoter (<=1kb)	1	134598634	134687906	89273	1	ALDH1A2-201	0	ALDH1A2-201;ALDH1A2-202	ALDH1A2;ALDH1A2	0;0	TRUE	FALSE	TRUE	TRUE	FALSE	TRUE	FALSE	FALSE	FALSE	fiveUTR	1	1	NA	NA	NA	1	134598635	134598846	212	*	212	28
Blood	cg01027323	12.7934	0.734328	1.78533e-37	1.86354e-35	1	UNCX	UNCX_Intergenic_downstream	13	939169	939218	50	+	939169	939170	CGTAATGGGGGGATGTGTATGCACCAATAAGTGCAGATCAGGCAGTTAAT	Distal Intergenic	13	932590	936855	4266	1	UNCX-201	6579	UNCX-201	UNCX	0	FALSE	TRUE	FALSE	FALSE	FALSE	FALSE	FALSE	FALSE	TRUE	Intergenic_downstream	43	89	ENSECAG00000033656	13	111776167	NA	NA	NA	NA	NA	NA	NA
Blood	cg01033833	12.2891	0.716823	1.03677e-34	7.97259e-33	1	ATP5MC2	ATP5MC2_Promoter	6	71480846	71480895	50	-	71480846	71480847	CGAGTTTAATTATCCTCGCGGAGGAATTTCAATGCGGCCAATCCATCTTG	Promoter (1-2kb)	6	71472712	71479591	6880	2	ATP5MC2-201	-1304	ATP5MC2-201	ATP5MC2	-1255	FALSE	TRUE	TRUE	FALSE	FALSE	FALSE	FALSE	FALSE	FALSE	Promoter	18	32	NA	NA	NA	6	71480529	71480941	413	*	413	40
Blood	cg01037009	13.53	0.758243	1.03988e-41	1.90263e-39	1	UNCX	UNCX_Intergenic_downstream	13	938610	938659	50	-	938658	938659	CTGGCAGCGATAAATCGCCTCCTTCCTTCAATTTGCAGCTGTTCATTTCG	Downstream (1-2kb)	13	932590	936855	4266	1	UNCX-201	6069	UNCX-201	UNCX	0	FALSE	TRUE	FALSE	FALSE	FALSE	FALSE	FALSE	FALSE	FALSE	Intergenic_downstream	43	89	ENSECAG00000033656	13	111776167	NA	NA	NA	NA	NA	NA	NA
Blood	cg01153166	14.0463	0.773877	8.12135e-45	2.1727e-42	1	NR2F2	NR2F2_Intron	1	102989681	102989730	50	+	102989681	102989682	CGATGGCTTTCCTGAATGGCTGACTGTGGGCTGCCCTGGACTTGGCCCCC	Intron (NR2F2-201/NR2F2, intron 1 of 3)	1	102984508	103073880	89373	1	NR2F2-201	5173	NR2F2-201;NR2F2-204;NR2F2-203;NR2F2-202	NR2F2;NR2F2;NR2F2;NR2F2	0;0;0;0	TRUE	FALSE	FALSE	FALSE	FALSE	FALSE	TRUE	FALSE	FALSE	Intron	53	132	NA	NA	NA	1	102989214	102989682	469	*	469	87
Blood	cg01234044	11.3346	0.681064	8.8402e-30	3.79807e-28	1	UNCX	UNCX_Intergenic_downstream	13	937486	937535	50	+	937486	937487	CGGCTATATTAAGATAGATGCCCAATGATATCCCTCATTGTTCTGTCGCT	Distal Intergenic	13	932590	936855	4266	1	UNCX-201	4896	UNCX-201	UNCX	0	FALSE	TRUE	FALSE	FALSE	FALSE	FALSE	FALSE	FALSE	TRUE	Intergenic_downstream	43	89	ENSECAG00000033656	13	111776167	NA	NA	NA	NA	NA	NA	NA
Blood	cg01408700	11.26	0.678121	2.06661e-29	8.48938e-28	1	MYF6	MYF6_Exon	28	9093019	9093068	50	-	9093019	9093020	CGGATTTCCTGCGCACCTGCAGCTCCCAGTGGCCAAGTGTTTCCGATCAT	Promoter (<=1kb)	28	9092185	9093526	1342	1	MYF6-201	834	MYF6-201	MYF6	0	TRUE	FALSE	TRUE	FALSE	FALSE	TRUE	FALSE	FALSE	FALSE	Exon	3	3	NA	NA	NA	NA	NA	NA	NA	NA	NA	NA
Blood	cg01432620	12.565	0.726515	3.29059e-36	2.90192e-34	1	ZIC2	ZIC2_Intron	17	68896697	68896746	50	-	68896745	68896746	TCATAGATTATTCATCTATGACCAGGTCTCAGCCAAAATCGTGCCAGACG	Intron (ZIC2-201/ZIC2, intron 2 of 3)	17	68894912	68898774	3863	1	ZIC2-201	1785	ZIC2-201;ZIC2-202	ZIC2;ZIC2	0;0	TRUE	FALSE	FALSE	FALSE	FALSE	FALSE	TRUE	FALSE	FALSE	Intron	4	11	NA	NA	NA	NA	NA	NA	NA	NA	NA	NA
Blood	cg01530089	11.8278	0.699976	2.80556e-32	1.62692e-30	1	TFAP2B	TFAP2B_Intron	20	49731186	49731235	50	-	49731234	49731235	GCGCCAGCATGCTGCGTGAATATCCTGTACAAAAACCCAGCAGGCGGCCG	Intron (TFAP2B-201/TFAP2B, intron 3 of 7)	20	49722940	49748405	25466	1	TFAP2B-201	8246	TFAP2B-201;TFAP2B-202;TFAP2B-203	TFAP2B;TFAP2B;TFAP2B	0;0;0	TRUE	FALSE	FALSE	FALSE	FALSE	FALSE	TRUE	FALSE	FALSE	Intron	31	56	NA	NA	NA	NA	NA	NA	NA	NA	NA	NA
Blood	cg01562774	11.7856	0.698395	4.63297e-32	2.58764e-30	1	TWIST1	TWIST1_Exon	4	51423144	51423193	50	-	51423144	51423145	CGTGAGCCACATAGCTGCAGCTTGCCATCTTGGAGTCCAGCTCGTCGCTC	Promoter (<=1kb)	4	51423076	51423675	600	2	TWIST1-201	482	TWIST1-201	TWIST1	0	TRUE	FALSE	TRUE	FALSE	FALSE	TRUE	FALSE	FALSE	FALSE	Exon	2	7	NA	NA	NA	NA	NA	NA	NA	NA	NA	NA
Blood	cg01686348	11.6637	0.693789	1.95372e-31	1.01798e-29	1	SOX2	SOX2_Exon	19	22735125	22735174	50	+	22735125	22735126	CGCCCCCAGCAGACTTCACATGTCCCAGCACTACCAGAGCGGCCCGGTGC	Promoter (<=1kb)	19	22734253	22735218	966	1	SOX2-201	872	SOX2-201	SOX2	0	TRUE	FALSE	TRUE	FALSE	FALSE	TRUE	FALSE	FALSE	FALSE	Exon	6	85	NA	NA	NA	NA	NA	NA	NA	NA	NA	NA
Blood	cg01700670	11.6432	0.693008	2.48547e-31	1.27625e-29	1	AMER2	AMER2_Exon	17	5086265	5086314	50	+	5086313	5086314	TAATATCTCCACAGCCTGTAAGAGAGTCAAAGCTTTTCAGTGAAGTCACG	Exon (AMER2-201/AMER2, exon 3 of 3)	17	5085408	5088683	3276	2	AMER2-201	2369	AMER2-201	AMER2	0	TRUE	FALSE	FALSE	FALSE	FALSE	TRUE	TRUE	FALSE	FALSE	Exon	1	4	ENSECAG00000000275	17	100058692	17	5086313	5086829	517	*	517	66
Blood	cg01749491	13.6749	0.762723	1.43404e-42	2.90791e-40	1	EVX2	EVX2_Promoter	18	54580335	54580384	50	-	54580383	54580384	GATGCCAGAGCGAGGGAATGACTGGTCAAAATGACCCATACATCCTTCCG	Promoter (<=1kb)	18	54576520	54580194	3675	2	EVX2-201	-190	EVX2-201	EVX2	-141	FALSE	TRUE	TRUE	FALSE	FALSE	FALSE	FALSE	FALSE	FALSE	Promoter	10	36	NA	NA	NA	18	54580383	54580450	68	*	68	9
Blood	cg01813033	11.6647	0.693829	1.92971e-31	1.00712e-29	1	CCN2	CCN2_Exon	10	79345974	79346023	50	-	79346022	79346023	GGCTCGCCAATGAGCTGAATGGAGTCCTACACAAACAGGGACATTCCTCG	Promoter (<=1kb)	10	79343808	79346091	2284	2	CCN2-201	68	CCN2-201	CCN2	0	TRUE	FALSE	TRUE	FALSE	FALSE	TRUE	FALSE	FALSE	FALSE	Exon	2	2	NA	NA	NA	NA	NA	NA	NA	NA	NA	NA
Blood	cg01940425	12.6367	0.728991	1.32455e-36	1.25129e-34	1	OTX1	OTX1_Promoter	15	39410645	39410694	50	-	39410645	39410646	CGACACTTTCCTTTGGAGTCCGAATAAAATACGGTAACAGAATATGATGG	Promoter (2-3kb)	15	39403744	39407959	4216	2	OTX1-201	-2735	OTX1-201;EHBP1-201;EHBP1-202;EHBP1-203;EHBP1-204;EHBP1-205;EHBP1-206	OTX1;EHBP1;EHBP1;EHBP1;EHBP1;EHBP1;EHBP1	0;0;0;0;0;0;0	FALSE	TRUE	TRUE	FALSE	FALSE	FALSE	FALSE	FALSE	FALSE	Promoter	10	13	NA	NA	NA	NA	NA	NA	NA	NA	NA	NA
Blood	cg01946200	11.453	0.68569	2.27149e-30	1.04957e-28	1	DNAJC22	DNAJC22_Promoter	6	67984135	67984184	50	-	67984183	67984184	GATGAGGGTCCCAGCGGATCGGAAATGTGAAGGGTCAGCGCTGCCGCCCG	Promoter (4-5kb)	6	67989069	67992753	3685	1	DNAJC22-201	-4934	DNAJC22-201	DNAJC22	-4885	FALSE	TRUE	TRUE	FALSE	FALSE	FALSE	FALSE	FALSE	FALSE	Promoter	8	8	NA	NA	NA	6	67984022	67984279	258	*	258	32
Blood	cg02107949	14.785	0.794709	1.83192e-49	8.10016e-47	1	NKX2-2	NKX2-2_Intron	22	3800688	3800737	50	-	3800736	3800737	AAGGCTTCCAACGGGAGCGGGACATTTGTCTACATTTCGCTCATTGTCCG	Intron (NKX2-2-201/NKX2-2, intron 1 of 2)	22	3794078	3805582	11505	1	NKX2-2-201	6610	NKX2-2-201;NKX2-2-202	NKX2-2;NKX2-2	0;0	TRUE	FALSE	FALSE	FALSE	FALSE	FALSE	TRUE	FALSE	FALSE	Intron	19	30	NA	NA	NA	22	3800633	3801067	435	*	435	55
Blood	cg02124022	11.8518	0.700876	2.10493e-32	1.23639e-30	1	GSX2	GSX2_Intergenic_downstream	3	80060698	80060747	50	-	80060698	80060699	CGTGAATGAGCCTGCATGGGGCGGGAGCTTCACCTGCCCCTCAGTCAATT	Distal Intergenic	3	80067490	80069666	2177	2	GSX2-201	8968	NA	NA	NA	FALSE	TRUE	FALSE	FALSE	FALSE	FALSE	FALSE	FALSE	TRUE	Intergenic_downstream	6	11	NA	NA	NA	NA	NA	NA	NA	NA	NA	NA
Blood	cg02192891	11.204	0.675895	3.89654e-29	1.54291e-27	1	HOXA5	HOXA5_Exon	4	58355279	58355328	50	-	58355279	58355280	CGGCCGACGCTGAGATCCATGCCATTGTAGCCGTAGCCGTACCTGCCGGA	Promoter (<=1kb)	4	58353655	58355784	2130	2	HOXA5-201	456	HOXA5-201;HOXA6-201	HOXA5;HOXA6	0;0	TRUE	FALSE	TRUE	FALSE	FALSE	TRUE	FALSE	FALSE	FALSE	Exon	25	54	NA	NA	NA	4	58355055	58355365	311	*	311	41
Blood	cg02292529	11.6748	0.69421	1.71483e-31	9.03864e-30	1	ZIC5	ZIC5_Intergenic_downstream	17	68873004	68873053	50	-	68873004	68873005	CGTCTGCGAGTCTGAGCTGCAAAGTTACTGATTTGCAGGCTGCATGTTAA	Distal Intergenic	17	68878259	68884758	6500	2	ZIC5-202	11754	ZIC5-201	ZIC5	0	FALSE	TRUE	FALSE	FALSE	FALSE	FALSE	FALSE	FALSE	TRUE	Intergenic_downstream	21	26	ENSECAG00000029237	17	111768623	17	68872909	68873005	97	*	97	10
Blood	cg02385429	11.6578	0.693564	2.09428e-31	1.08236e-29	1	HOXC4	HOXC4_Exon	6	71820844	71820893	50	+	71820844	71820845	CGCCAGCCTGCAGCCAGCCAGCCCCCGACCATCCCTCCAGCGCCGCCAGC	Exon (HOXC4-201/HOXC4, exon 3 of 4)	6	71819536	71822454	2919	1	HOXC4-201	1308	HOXC4-201	HOXC4	0	TRUE	FALSE	FALSE	FALSE	FALSE	TRUE	FALSE	FALSE	FALSE	Exon	22	92	ENSECAG00000031575	6	100064443	6	71820727	71820845	119	*	119	15
Blood	cg02470738	16.6593	0.840101	2.59255e-62	4.34402e-59	1	DIPK2A	DIPK2A_Exon	16	79284226	79284275	50	+	79284226	79284227	CGCATGCAGCTGCTGCTGACCCTGGCCTTCAACCCCGAGCCGCTGGTGCT	Promoter (<=1kb)	16	79283623	79303791	20169	1	DIPK2A-201	603	DIPK2A-201	DIPK2A	0	TRUE	FALSE	TRUE	FALSE	FALSE	TRUE	FALSE	FALSE	FALSE	Exon	4	4	NA	NA	NA	16	79283717	79284227	511	*	511	71
Blood	cg02550277	11.2672	0.678405	1.90492e-29	7.88621e-28	1	OLIG3	OLIG3_Promoter	10	83977380	83977429	50	-	83977428	83977429	TTTGCTGTCCCATTTAGCAAGGATTCCTATTCATATTCATTGTGGGGCCG	Promoter (<=1kb)	10	83976228	83977046	819	2	OLIG3-201	-383	OLIG3-201	OLIG3	-334	FALSE	TRUE	TRUE	FALSE	FALSE	FALSE	FALSE	FALSE	FALSE	Promoter	4	9	NA	NA	NA	NA	NA	NA	NA	NA	NA	NA
Blood	cg02732915	15.1186	0.803549	1.22116e-51	6.63934e-49	1	PRDM8	PRDM8_fiveUTR	3	57984184	57984233	50	+	57984184	57984185	CGAATGGATTTCAAGTGGAATGTCAGGGCCACTAATTCTGTGTCAGCTAA	Promoter (<=1kb)	3	57980087	57985182	5096	2	PRDM8-202	949	PRDM8-202;PRDM8-201	PRDM8;PRDM8	0;0	TRUE	FALSE	TRUE	TRUE	FALSE	TRUE	TRUE	FALSE	FALSE	fiveUTR	1	9	ENSECAG00000017778	3	100147267	NA	NA	NA	NA	NA	NA	NA
Blood	cg02739728	12.0332	0.707579	2.37681e-33	1.5622e-31	1	EMX2	EMX2_Intergenic_downstream	1	14805043	14805092	50	+	14805043	14805044	CGCCAAATTTGTTTGCAGTGGATCAAGGCGAGCCGCCTCTGCTTCACTTT	Downstream (2-3kb)	1	14807149	14813360	6212	2	EMX2-201	8268	EMX2-201;EMX2-202	EMX2;EMX2	0;0	FALSE	TRUE	FALSE	FALSE	FALSE	FALSE	FALSE	FALSE	FALSE	Intergenic_downstream	19	27	ENSECAG00000031152	1	100067044	NA	NA	NA	NA	NA	NA	NA
Blood	cg02758817	12.245	0.715247	1.78747e-34	1.33269e-32	1	HOXA11	HOXA11_Exon	4	58396847	58396896	50	+	58396895	58396896	ACGTAGTAAGTACAACTTGGCAAATACATGTTAGAGGAGCAGGGACCACG	Promoter (<=1kb)	4	58394562	58396911	2350	2	HOXA11-201	15	HOXA11-201	HOXA11	0	TRUE	FALSE	TRUE	FALSE	FALSE	TRUE	FALSE	FALSE	FALSE	Exon	7	19	NA	NA	NA	NA	NA	NA	NA	NA	NA	NA
Blood	cg02770983	12.6681	0.730067	8.88301e-37	8.59573e-35	1	PAX6	PAX6_Exon	7	99796643	99796692	50	+	99796643	99796644	CGTCTGCGCCCATCTGTTGCTTTTCGCTAGCCAGGTTGCGAAGAACTCTG	Exon (PAX6-201/PAX6, exon 7 of 13)	7	99788997	99806295	17299	2	PAX6-201	9603	PAX6-201;PAX6-202	PAX6;PAX6	0;0	TRUE	FALSE	FALSE	FALSE	FALSE	TRUE	FALSE	FALSE	FALSE	Exon	16	39	NA	NA	NA	7	99795959	99797008	1050	*	1050	173
Blood	cg02774981	11.463	0.686076	2.02478e-30	9.50753e-29	1	KLHL14	KLHL14_Exon	8	56873866	56873915	50	+	56873914	56873915	CACCAGGTACTTGTTGGCCAGCTTCTTGGTCTCCTCCAGGCCGTGCAGCG	Promoter (<=1kb)	8	56780791	56874541	93751	2	KLHL14-201	626	KLHL14-201;KLHL14-202	KLHL14;KLHL14	0;0	TRUE	FALSE	TRUE	FALSE	FALSE	TRUE	FALSE	FALSE	FALSE	Exon	14	38	NA	NA	NA	NA	NA	NA	NA	NA	NA	NA
Blood	cg02805342	11.7682	0.697743	5.69048e-32	3.15613e-30	1	ONECUT2	ONECUT2_Promoter	8	78290422	78290471	50	+	78290470	78290471	TCTTTAAACAAAGGCAACATCTGCGCAACCTCAGCTAGCTTGAATCTTCG	Promoter (1-2kb)	8	78292167	78334137	41971	1	ONECUT2-201	-1696	ONECUT2-201	ONECUT2	0	FALSE	TRUE	TRUE	FALSE	FALSE	FALSE	FALSE	FALSE	FALSE	Promoter	3	18	NA	NA	NA	NA	NA	NA	NA	NA	NA	NA
Blood	cg02951552	11.6681	0.693955	1.85595e-31	9.73409e-30	1	MEX3A	MEX3A_Exon	5	38694784	38694833	50	+	38694784	38694785	CGCTCTCTACAAAGAGGCCGAGCTGCGCCTGAAGGGCAGCAGCAACACCA	Promoter (<=1kb)	5	38693897	38699617	5721	1	MEX3A-201	887	MEX3A-201	MEX3A	0	TRUE	FALSE	TRUE	FALSE	FALSE	TRUE	FALSE	FALSE	FALSE	Exon	1	2	NA	NA	NA	5	38694598	38694912	315	*	315	45
Blood	cg02994039	11.0913	0.671381	1.38269e-28	5.13646e-27	1	PAX2	PAX2_Intron	1	29331752	29331801	50	-	29331752	29331753	CGCTGCTCGCTGATTGCTCATGGATTAAAGATTAAAATCTCGGCTTTGGC	Intron (NA, intron 3 of 0)	1	29222908	29313371	90464	2	PAX2-202	-18430	NA	NA	NA	TRUE	FALSE	FALSE	FALSE	FALSE	FALSE	TRUE	FALSE	FALSE	Intron	56	166	NA	NA	NA	1	29331656	29331760	105	*	105	17
Blood	cg03010713	11.5929	0.691085	4.47895e-31	2.23148e-29	1	IRX5	IRX5_Intergenic_downstream	3	7989117	7989166	50	-	7989117	7989118	CGCAGAACTGTTACAATCTGGCCTCGTTAGTGGCCTTTCTTGCTGCATCT	Distal Intergenic	3	7883530	7893403	9874	1	IRX5-201	105636	NA	NA	NA	FALSE	TRUE	FALSE	FALSE	FALSE	FALSE	FALSE	FALSE	TRUE	Intergenic_downstream	12	30	NA	NA	NA	3	7988641	7989142	502	*	502	68
Blood	cg03092673	12.2658	0.715992	1.38253e-34	1.04796e-32	1	EBF3	EBF3_Intron	1	3611633	3611682	50	+	3611633	3611634	CGTATTTTCCACGCTTTGGGTGCGGGACCAGATGATCTAGAAAATGAGCT	Intron (EBF3-203/EBF3, intron 1 of 15)	1	3605200	3731585	126386	1	EBF3-201	6433	EBF3-201;EBF3-202;EBF3-203;EBF3-204	EBF3;EBF3;EBF3;EBF3	0;0;0;0	TRUE	FALSE	FALSE	FALSE	FALSE	FALSE	TRUE	FALSE	FALSE	Intron	69	88	ENSECAG00000034734	1	100053190	NA	NA	NA	NA	NA	NA	NA
Blood	cg03133868	12.1601	0.712194	5.06859e-34	3.63432e-32	1	NKX2-2	NKX2-2_threeUTR	22	3804644	3804693	50	+	3804692	3804693	ACCCGACAGCACACCCCCTGGTCCAGGCCCAGCAGTGGACTTGGTGAGCG	3' UTR	22	3794078	3805582	11505	1	NKX2-2-201	10566	NKX2-2-201;NKX2-2-202	NKX2-2;NKX2-2	0;0	TRUE	FALSE	FALSE	FALSE	TRUE	TRUE	TRUE	FALSE	FALSE	threeUTR	2	30	NA	NA	NA	22	3804692	3804766	75	*	75	16
Blood	cg03144020	13.6177	0.760962	3.14414e-42	6.21719e-40	1	RIMS1	RIMS1_Exon	20	64252913	64252962	50	-	64252913	64252914	CGACCTGAGCCACCTGACCGAAGAGGAGAGGAACATTATCATGGCAGTGA	Promoter (<=1kb)	20	64252245	64668793	416549	1	RIMS1-201	668	RIMS1-201;RIMS1-202;RIMS1-203;RIMS1-204;RIMS1-205;RIMS1-206;RIMS1-207;RIMS1-208	RIMS1;RIMS1;RIMS1;RIMS1;RIMS1;RIMS1;RIMS1;RIMS1	0;0;0;0;0;0;0;0	TRUE	FALSE	TRUE	FALSE	FALSE	TRUE	FALSE	FALSE	FALSE	Exon	9	10	NA	NA	NA	20	64252687	64252932	246	*	246	31
Blood	cg03169371	11.261	0.678158	2.04429e-29	8.41939e-28	1	TENM2	TENM2_Intron	14	13035591	13035640	50	-	13035639	13035640	CACCCAGGACCAATGTGCAACCTGCTCTGGAATCAAACCCATAACACACG	Intron (TENM2-206/TENM2, intron 1 of 30)	14	11874662	13090940	1216279	2	TENM2-206	55300	TENM2-206	TENM2	0	TRUE	FALSE	FALSE	FALSE	FALSE	FALSE	TRUE	FALSE	FALSE	Intron	60	97	NA	NA	NA	14	13035639	13035757	119	*	119	22
Blood	cg03196097	13.2034	0.747876	8.39091e-40	1.19791e-37	1	MSX1	MSX1_Promoter	3	114892617	114892666	50	+	114892617	114892618	CGGGTAATCGGTTTTCATAGCACATTCATTCTATTAAAGAGGACTGTTTG	Promoter (3-4kb)	3	114896537	114900583	4047	1	MSX1-201	-3871	MSX1-201	MSX1	0	FALSE	TRUE	TRUE	FALSE	FALSE	FALSE	FALSE	FALSE	FALSE	Promoter	8	14	NA	NA	NA	NA	NA	NA	NA	NA	NA	NA
Blood	cg03205252	13.1681	0.746734	1.33936e-39	1.87017e-37	1	SALL1	SALL1_Promoter	3	4116231	4116280	50	+	4116279	4116280	GGTGCTTCAAATGCCATTATTTCTCACTGAATATTTAAAGAGATCCCTCG	Promoter (2-3kb)	3	4099942	4113944	14003	2	SALL1-201	-2287	SALL1-201	SALL1	0	FALSE	TRUE	TRUE	FALSE	FALSE	FALSE	FALSE	FALSE	FALSE	Promoter	6	49	NA	NA	NA	3	4116279	4116387	109	*	109	10
Blood	cg03233803	11.2753	0.678723	1.7385e-29	7.21603e-28	1	NR2F1	NR2F1_Exon	14	74764239	74764288	50	-	74764239	74764240	CGCGGCCAGCTCGCAGATGTTCTCGATGCCCATAATGTTGTTGGGCTGCA	Exon (NR2F1-201/NR2F1, exon 3 of 4)	14	74758230	74767642	9413	2	NR2F1-202	3354	NR2F1-202;NR2F1-201	NR2F1;NR2F1	0;0	TRUE	FALSE	FALSE	FALSE	FALSE	TRUE	FALSE	FALSE	FALSE	Exon	17	102	NA	NA	NA	14	74764012	74764263	252	*	252	30
Blood	cg03260240	13.9752	0.771778	2.20901e-44	5.49423e-42	1	HOXB3	HOXB3_Exon	11	24679575	24679624	50	-	24679623	24679624	AGGCAGACATAATATATATTCACATCGAGCCCCAGAGCGAGCGGCAGGCG	Promoter (3-4kb)	11	24674374	24676499	2126	2	HOXB3-201	-3125	HOXB3-201	HOXB3	0	TRUE	FALSE	TRUE	FALSE	FALSE	TRUE	FALSE	FALSE	FALSE	Exon	5	16	NA	NA	NA	NA	NA	NA	NA	NA	NA	NA
Blood	cg03265102	13.5308	0.758268	1.02894e-41	1.89349e-39	1	MEF2C	MEF2C_Intergenic_downstream	14	78865603	78865652	50	-	78865651	78865652	TGTTCTGTCTTACTCTGCGCCTAGCATTGGAAATGAAAGTGACATTTACG	Distal Intergenic	14	78673891	78814060	140170	1	MEF2C-201	191761	NA	NA	NA	FALSE	TRUE	FALSE	FALSE	FALSE	FALSE	FALSE	FALSE	TRUE	Intergenic_downstream	37	100	NA	NA	NA	NA	NA	NA	NA	NA	NA	NA
Blood	cg03284649	11.1981	0.675658	4.16719e-29	1.64191e-27	1	TCF4	TCF4_Intron	8	76473864	76473913	50	+	76473912	76473913	TTTCACAACAATTCCTTCAGTTGCATTTTCCCATATGGCCGGGCCAAGCG	Intron (TCF4-201/TCF4, intron 6 of 17)	8	76382399	76654757	272359	2	TCF4-201	180844	TCF4-201;TCF4-202;TCF4-203;TCF4-204;TCF4-205;TCF4-206	TCF4;TCF4;TCF4;TCF4;TCF4;TCF4	0;0;0;0;0;0	TRUE	FALSE	FALSE	FALSE	FALSE	FALSE	TRUE	FALSE	FALSE	Intron	54	86	NA	NA	NA	NA	NA	NA	NA	NA	NA	NA
Blood	cg03291757	11.4027	0.683731	4.05344e-30	1.81754e-28	1	LBX1	LBX1_Intergenic_downstream	1	28896288	28896337	50	-	28896288	28896289	CGCTGGCGACCATATGGTTTTTGAATTTTCTTCACAATTTGTAGACAATT	Downstream (1-2kb)	1	28891929	28894946	3018	1	LBX1-201	4408	LBX1-201	LBX1	4359	FALSE	TRUE	FALSE	FALSE	FALSE	FALSE	FALSE	FALSE	FALSE	Intergenic_downstream	6	37	ENSECAG00000032593	1	100070213	1	28896156	28896295	140	*	140	24
Blood	cg03391684	13.2719	0.750081	3.37031e-40	5.15852e-38	1	KAZN	KAZN_Exon	2	38336956	38337005	50	+	38336956	38336957	CGGAGCGCGAGCTGCTTATTGTCTTCCATCATGCTCAGGATTTTGGCCTG	Exon (KAZN-201/KAZN, exon 3 of 17)	2	37901821	38918027	1016207	2	KAZN-201	581022	KAZN-201	KAZN	0	TRUE	FALSE	FALSE	FALSE	FALSE	TRUE	TRUE	FALSE	FALSE	Exon	4	5	NA	NA	NA	2	38336609	38336964	356	*	356	52
Blood	cg03528345	11.2027	0.675843	3.95468e-29	1.56205e-27	1	KLHL14	KLHL14_Exon	8	56873868	56873917	50	+	56873916	56873917	CCAGGTACTTGTTGGCCAGCTTCTTGGTCTCCTCCAGGCCGTGCAGCGCG	Promoter (<=1kb)	8	56780791	56874541	93751	2	KLHL14-201	624	KLHL14-201;KLHL14-202	KLHL14;KLHL14	0;0	TRUE	FALSE	TRUE	FALSE	FALSE	TRUE	FALSE	FALSE	FALSE	Exon	14	38	NA	NA	NA	NA	NA	NA	NA	NA	NA	NA
Blood	cg03559209	12.9298	0.738903	3.05584e-38	3.53767e-36	1	LHX2	LHX2_Exon	25	28735741	28735790	50	+	28735741	28735742	CGTCTTAACTTCTGTGCCTGGCAACCTGGAGGGCCATGAGCCTCACAGCC	Exon (LHX2-201/LHX2, exon 5 of 5)	25	28716879	28736433	19555	1	LHX2-201	18862	LHX2-201	LHX2	0	TRUE	FALSE	FALSE	FALSE	FALSE	TRUE	FALSE	FALSE	FALSE	Exon	4	34	NA	NA	NA	NA	NA	NA	NA	NA	NA	NA
Blood	cg03571891	12.9294	0.738891	3.07079e-38	3.54209e-36	1	PAX5	PAX5_Exon	25	2215696	2215745	50	-	2215696	2215697	CGCCTACTTACTATGCATGGATGCAAACGGGTCGTGCTTACAGTGTATTT	Exon (PAX5-210/PAX5, exon 1 of 7)	25	2041930	2223103	181174	2	PAX5-201	7358	PAX5-201;PAX5-202;PAX5-203;PAX5-204;PAX5-205;PAX5-206;PAX5-207;PAX5-208;PAX5-209;PAX5-210	PAX5;PAX5;PAX5;PAX5;PAX5;PAX5;PAX5;PAX5;PAX5;PAX5	0;0;0;0;0;0;0;0;0;0	TRUE	FALSE	FALSE	FALSE	FALSE	TRUE	TRUE	FALSE	FALSE	Exon	13	54	NA	NA	NA	25	2215623	2215796	174	*	174	19
Blood	cg03586106	12.9265	0.738794	3.18927e-38	3.66547e-36	1	SOX6	SOX6_Intergenic_upstream	7	87309226	87309275	50	-	87309226	87309227	CGTAAGTATTCAAAGCATTTCCCGTCGTGCAACATCAGAAAGTGAGTGGC	Distal Intergenic	7	86742489	87292703	550215	2	SOX6-202	-16572	NA	NA	NA	FALSE	TRUE	FALSE	FALSE	FALSE	FALSE	FALSE	FALSE	TRUE	Intergenic_upstream	14	74	NA	NA	NA	NA	NA	NA	NA	NA	NA	NA
Blood	cg03676044	15.2988	0.808182	7.78435e-53	5.27282e-50	1	CASZ1	CASZ1_Exon	2	40832227	40832276	50	+	40832275	40832276	CCAAACACACACACATTTTTCCCCCGGACTTGGAAAGTCACCCAAAGCCG	Exon (NA, exon 1 of 1)	2	40925554	40979872	54319	1	CASZ1-201	-93278	NA	NA	NA	TRUE	FALSE	FALSE	FALSE	FALSE	TRUE	FALSE	FALSE	FALSE	Exon	15	120	NA	NA	NA	2	40832251	40832584	334	*	334	38
Blood	cg03679521	15.5273	0.813913	2.2688e-54	1.67976e-51	1	NEUROD2	NEUROD2_Promoter	11	22859084	22859133	50	+	22859132	22859133	CTGGCATAGAGGCTGGTACCCCGCCTGGTAGAGATGCCACACTCGCTCCG	Promoter (1-2kb)	11	22860434	22861582	1149	1	NEUROD2-201	-1301	NEUROD2-201	NEUROD2	0	FALSE	TRUE	TRUE	FALSE	FALSE	FALSE	FALSE	FALSE	FALSE	Promoter	7	42	NA	NA	NA	11	22859105	22859193	89	*	89	13
Blood	cg03740978	11.7409	0.696715	7.86114e-32	4.2854e-30	1	TAF4B	TAF4B_Exon	8	51124920	51124969	50	+	51124920	51124921	CGCAGCACGCGGCACAGCGCCCCCTTGTCCATGGTCTCGAAGTCCGGGCT	Exon (NA, exon 1 of 1)	8	50839090	51035055	195966	1	TAF4B-203	285830	NA	NA	NA	TRUE	FALSE	FALSE	FALSE	FALSE	TRUE	TRUE	FALSE	FALSE	Exon	3	5	NA	NA	NA	8	51124267	51125240	974	*	974	115
Blood	cg03843584	11.4724	0.686444	1.81493e-30	8.54737e-29	1	ATP5MC2	ATP5MC2_Promoter	6	71480832	71480881	50	-	71480880	71480881	CCCGGATGAGGCCCCGAGTTTAATTATCCTCGCGGAGGAATTTCAATGCG	Promoter (1-2kb)	6	71472712	71479591	6880	2	ATP5MC2-201	-1290	ATP5MC2-201	ATP5MC2	-1241	FALSE	TRUE	TRUE	FALSE	FALSE	FALSE	FALSE	FALSE	FALSE	Promoter	18	32	NA	NA	NA	6	71480529	71480941	413	*	413	40
Blood	cg03934905	11.9078	0.702959	1.07721e-32	6.51978e-31	1	TBR1	TBR1_fiveUTR	18	41966108	41966157	50	-	41966108	41966109	CGGATCCCAATCACTGGAGGTTTCAAGGAGGCAAATGGGTTCCTTGCGGC	5' UTR	18	41964369	41972495	8127	1	TBR1-201	1739	TBR1-201;TBR1-202	TBR1;TBR1	0;0	TRUE	FALSE	FALSE	TRUE	FALSE	TRUE	FALSE	FALSE	FALSE	fiveUTR	9	28	ENSECAG00000002502	18	100061032	NA	NA	NA	NA	NA	NA	NA
Blood	cg03979344	13.4531	0.755836	2.95191e-41	5.07984e-39	1	ITIH4	ITIH4_Exon	16	36444570	36444619	50	+	36444618	36444619	GGTGGCCCTGTTGAATCCCATTGAAAACCCAGACTTGAAGCTGGCCATCG	Exon (NA, exon 6 of 1)	16	36455881	36473322	17442	1	ITIH4-201	-11262	NA	NA	NA	TRUE	FALSE	FALSE	FALSE	FALSE	TRUE	TRUE	FALSE	FALSE	Exon	1	1	NA	NA	NA	NA	NA	NA	NA	NA	NA	NA
Blood	cg04043112	13.213	0.748188	7.38028e-40	1.05837e-37	1	SP4	SP4_Exon	4	53512299	53512348	50	-	53512347	53512348	TCAGCAGATACTGGCCAGTATGCAAGCACATCAGCCAGTAGTTCTGAACG	Exon (SP4-201/SP4, exon 3 of 5)	4	53510357	53556045	45689	1	SP4-201	1942	SP4-201;SP4-202	SP4;SP4	0;0	TRUE	FALSE	FALSE	FALSE	FALSE	TRUE	FALSE	FALSE	FALSE	Exon	7	24	NA	NA	NA	NA	NA	NA	NA	NA	NA	NA
Blood	cg04141188	11.5211	0.688326	1.03301e-30	4.95285e-29	1	LHX2	LHX2_Intron	25	28722724	28722773	50	-	28722724	28722725	CGGCGTAATTACTGATTTGATTCCAATCCATTATTTAGACAATTGAACCT	Intron (LHX2-201/LHX2, intron 3 of 4)	25	28716879	28736433	19555	1	LHX2-201	5845	LHX2-201	LHX2	0	TRUE	FALSE	FALSE	FALSE	FALSE	FALSE	TRUE	FALSE	FALSE	Intron	9	34	NA	NA	NA	NA	NA	NA	NA	NA	NA	NA
Blood	cg04166812	12.0991	0.709982	1.06805e-33	7.35373e-32	1	SIX1	SIX1_Promoter	24	7891374	7891423	50	+	7891422	7891423	CTGGACCTCCTTCTTTAACCTGAGATGCCAGGGGGACAAGTCTCTTCTCG	Promoter (6-7kb)	24	7882009	7885307	3299	2	SIX1-201	-6067	NA	NA	NA	FALSE	TRUE	TRUE	FALSE	FALSE	FALSE	FALSE	FALSE	FALSE	Promoter	10	18	NA	NA	NA	NA	NA	NA	NA	NA	NA	NA
Blood	cg04205043	11.4377	0.685095	2.70944e-30	1.23936e-28	1	LBX1	LBX1_Intron	1	28901369	28901418	50	-	28901369	28901370	CGCCCTGCACAATGGCTCTGGCTGGAGTCGTTATCATTTTTGTTAACTTT	Intron (NA, intron 1 of 0)	1	28891929	28894946	3018	1	LBX1-201	9489	NA	NA	NA	TRUE	FALSE	FALSE	FALSE	FALSE	FALSE	TRUE	FALSE	FALSE	Intron	25	37	ENSECAG00000032593	1	100070213	NA	NA	NA	NA	NA	NA	NA
Blood	cg04342828	11.6164	0.691986	3.4012e-31	1.7284e-29	1	INSM1	INSM1_Exon	22	4850072	4850121	50	-	4850120	4850121	AGCTGTAGAAGGTGGCCGGGCAGTACTTGCAGGGGAACACCTGGGCGGCG	Exon (INSM1-201/INSM1, exon 1 of 1)	22	4849980	4851542	1563	2	INSM1-201	1421	INSM1-201	INSM1	0	TRUE	FALSE	FALSE	FALSE	FALSE	TRUE	FALSE	FALSE	FALSE	Exon	2	6	ENSECAG00000037552	22	106782417	22	4850030	4850685	656	*	656	84
Blood	cg04435546	15.5987	0.815673	7.43362e-55	5.77211e-52	1	SOX6	SOX6_Intergenic_upstream	7	87309179	87309228	50	+	87309179	87309180	CGATGGTTAGTGCTGTCAATCTTGGCAATCAGTGTGAGCGGCCATGTCGT	Distal Intergenic	7	87048958	87292703	243746	2	SOX6-207	-16476	NA	NA	NA	FALSE	TRUE	FALSE	FALSE	FALSE	FALSE	FALSE	FALSE	TRUE	Intergenic_upstream	14	74	NA	NA	NA	NA	NA	NA	NA	NA	NA	NA
Blood	cg04560456	12.1321	0.711181	7.1383e-34	5.06136e-32	1	LIN28B	LIN28B_Intron	10	56448143	56448192	50	+	56448191	56448192	TTGTGATCGCACAAAATCAAGATGTTAGATTGATGCAGAAGATCACTCCG	Intron (LIN28B-201/LIN28B, intron 3 of 5)	10	56432231	56570285	138055	1	LIN28B-201	15912	LIN28B-201;LIN28B-202;LIN28B-203	LIN28B;LIN28B;LIN28B	0;0;-261	TRUE	FALSE	FALSE	FALSE	FALSE	FALSE	TRUE	FALSE	FALSE	Intron	4	5	NA	NA	NA	NA	NA	NA	NA	NA	NA	NA
Blood	cg04604747	13.877	0.76885	8.73435e-44	1.97211e-41	1	DBX1	DBX1_Promoter	7	90053857	90053906	50	-	90053905	90053906	ACAGCTCTGACAATGAAGTTCAACAAAGTTCTCCACTCGAGCTTCATTCG	Promoter (<=1kb)	7	90049571	90053641	4071	2	DBX1-201	-265	DBX1-201	DBX1	0	FALSE	TRUE	TRUE	FALSE	FALSE	FALSE	FALSE	FALSE	FALSE	Promoter	9	19	NA	NA	NA	NA	NA	NA	NA	NA	NA	NA
Blood	cg04680480	11.9475	0.704428	6.68795e-33	4.19956e-31	1	MAFA	MAFA_Exon	9	84259219	84259268	50	+	84259267	84259268	TGCTCCACCTGGCTCTGGAGTTGGCACTTCTCGCTCTCCAGAATGTGCCG	Promoter (<=1kb)	9	84259041	84260093	1053	2	MAFA-201	825	MAFA-201	MAFA	0	TRUE	FALSE	TRUE	FALSE	FALSE	TRUE	FALSE	FALSE	FALSE	Exon	2	2	ENSECAG00000031791	9	111775053	9	84259250	84260140	891	*	891	126
Blood	cg04839527	11.1016	0.671794	1.23266e-28	4.61682e-27	1	NR2F1	NR2F1_Intergenic_downstream	14	74750440	74750489	50	-	74750488	74750489	TCACCAATAAAATTGGTCTCAGCATGGAGCGTAATTGCAACAAAGTGCCG	Distal Intergenic	14	74758230	74767337	9108	2	NR2F1-201	16897	NA	NA	NA	FALSE	TRUE	FALSE	FALSE	FALSE	FALSE	FALSE	FALSE	TRUE	Intergenic_downstream	19	102	NA	NA	NA	NA	NA	NA	NA	NA	NA	NA
Blood	cg04858567	16.0753	0.827042	3.79929e-58	4.17084e-55	1	SOX6	SOX6_Intergenic_upstream	7	87309217	87309266	50	-	87309217	87309218	CGGCCATGTCGTAAGTATTCAAAGCATTTCCCGTCGTGCAACATCAGAAA	Distal Intergenic	7	86742489	87292703	550215	2	SOX6-202	-16563	NA	NA	NA	FALSE	TRUE	FALSE	FALSE	FALSE	FALSE	FALSE	FALSE	TRUE	Intergenic_upstream	14	74	NA	NA	NA	NA	NA	NA	NA	NA	NA	NA
Blood	cg04879029	11.6626	0.693745	1.98008e-31	1.02667e-29	1	TBR1	TBR1_Exon	18	41964993	41965042	50	+	41965041	41965042	GACGGGGTCTCTGAGCTTCGTCACAGTTTCGATGGCTCTGCTGCAGATCG	Promoter (<=1kb)	18	41964369	41972495	8127	1	TBR1-201	624	TBR1-201;TBR1-202	TBR1;TBR1	0;0	TRUE	FALSE	TRUE	FALSE	FALSE	TRUE	TRUE	FALSE	FALSE	Exon	10	28	ENSECAG00000002502	18	100061032	NA	NA	NA	NA	NA	NA	NA
Blood	cg04998702	11.6701	0.694034	1.81122e-31	9.5152e-30	1	MEIS2	MEIS2_fiveUTR	1	152603979	152604028	50	+	152604027	152604028	ATTAAATATACGACACATCCAGGAGTTTATTGGAGCGCAGACTGATGGCG	5' UTR	1	152602360	152804366	202007	1	MEIS2-201	1619	MEIS2-201;MEIS2-202;MEIS2-203	MEIS2;MEIS2;MEIS2	0;0;0	TRUE	FALSE	FALSE	TRUE	FALSE	TRUE	TRUE	FALSE	FALSE	fiveUTR	3	121	NA	NA	NA	NA	NA	NA	NA	NA	NA	NA
Blood	cg04998737	12.6601	0.729793	9.83566e-37	9.43156e-35	1	OTP	OTP_Promoter	14	88128426	88128475	50	-	88128474	88128475	GCTCTTCAATGCTGATTATTTTATTTGCAGCCATAATTATATTTCTTTCG	Promoter (6-7kb)	14	88135239	88143304	8066	1	OTP-201	-6813	NA	NA	NA	FALSE	TRUE	TRUE	FALSE	FALSE	FALSE	FALSE	FALSE	FALSE	Promoter	29	34	NA	NA	NA	NA	NA	NA	NA	NA	NA	NA
Blood	cg05006349	12.602	0.727797	2.05728e-36	1.88748e-34	1	KAZN	KAZN_Exon	2	38336963	38337012	50	+	38336963	38336964	CGAGCTGCTTATTGTCTTCCATCATGCTCAGGATTTTGGCCTGGGGGCGA	Exon (KAZN-201/KAZN, exon 3 of 17)	2	37901821	38918027	1016207	2	KAZN-201	581015	KAZN-201	KAZN	0	TRUE	FALSE	FALSE	FALSE	FALSE	TRUE	TRUE	FALSE	FALSE	Exon	4	5	NA	NA	NA	2	38336609	38336964	356	*	356	52
Blood	cg05030744	11.5336	0.68881	8.9291e-31	4.30056e-29	1	GLYCTK	GLYCTK_Intergenic_downstream	16	36928445	36928494	50	+	36928493	36928494	GCTCCTCGGGACAGTTCCCACACTGCAGTGCCTCTGGTGAGGAGACAGCG	Distal Intergenic	16	36933863	36936988	3126	2	GLYCTK-201	8494	NA	NA	NA	FALSE	TRUE	FALSE	FALSE	FALSE	FALSE	FALSE	FALSE	TRUE	Intergenic_downstream	4	6	NA	NA	NA	NA	NA	NA	NA	NA	NA	NA
Blood	cg05031474	11.8205	0.699705	3.05764e-32	1.76346e-30	1	SLC35F4	SLC35F4_Exon	24	5500219	5500268	50	-	5500219	5500220	CGGCGTCTTACTTTTCTGGCTGGAGTAACCTGGATAATAGCCATAGTAGC	Promoter (<=1kb)	24	5254444	5500332	245889	2	SLC35F4-203	64	SLC35F4-203	SLC35F4	0	TRUE	FALSE	TRUE	FALSE	FALSE	TRUE	TRUE	FALSE	FALSE	Exon	1	1	NA	NA	NA	24	5500078	5500715	638	*	638	81
Blood	cg05119060	11.5818	0.690663	5.09405e-31	2.52215e-29	1	DMBX1	DMBX1_Promoter	2	12090750	12090799	50	-	12090798	12090799	CAAAGCAATTTGCCACGAGCCATCTCCTGGACAGGTTATTAGCGCGGCCG	Promoter (<=1kb)	2	12067651	12090617	22967	2	DMBX1-201	-182	DMBX1-201	DMBX1	0	FALSE	TRUE	TRUE	FALSE	FALSE	FALSE	FALSE	FALSE	FALSE	Promoter	12	62	NA	NA	NA	2	12090344	12090907	564	*	564	77
Blood	cg05204798	13.9216	0.770185	4.68282e-44	1.12941e-41	1	MPPED2	MPPED2_Exon	7	98750878	98750927	50	-	98750878	98750879	CGAGCGGTGCAGTGACAGGGACTGCCACTGGGGTCAAAGGAGCACAGCTC	Promoter (5-6kb)	7	98581599	98745468	163870	2	MPPED2-201	-5459	NA	NA	NA	TRUE	FALSE	TRUE	FALSE	FALSE	TRUE	FALSE	FALSE	FALSE	Exon	10	29	NA	NA	NA	7	98749874	98750883	1010	*	1010	164
Blood	cg05292245	11.2878	0.67922	1.50699e-29	6.321e-28	1	CYP26B1	CYP26B1_Intron	15	31697986	31698035	50	+	31698034	31698035	ACAGAGCCCAGGGCTAAAAATACAACATTTTTGTATAAATTGGACTCGCG	Intron (CYP26B1-201/CYP26B1, intron 1 of 5)	15	31695104	31712559	17456	1	CYP26B1-201	2882	CYP26B1-201;CYP26B1-202	CYP26B1;CYP26B1	0;0	TRUE	FALSE	FALSE	FALSE	FALSE	FALSE	TRUE	FALSE	FALSE	Intron	6	14	NA	NA	NA	15	31698032	31698089	58	*	58	8
Blood	cg05341636	12.9466	0.739463	2.45461e-38	2.89425e-36	1	DLL4	DLL4_Promoter	1	149157504	149157553	50	-	149157552	149157553	TGCCACATGGCTGCTCCATTCGATCCATTCACATTGAAATGAGGCCGGCG	Promoter (3-4kb)	1	149145636	149154222	8587	2	DLL4-201	-3331	DLL4-201	DLL4	0	FALSE	TRUE	TRUE	FALSE	FALSE	FALSE	FALSE	FALSE	FALSE	Promoter	8	20	NA	NA	NA	1	149157524	149157604	81	*	81	12
Blood	cg05362042	11.0769	0.670803	1.6232e-28	5.95346e-27	1	TSHZ3	TSHZ3_Promoter	10	3010916	3010965	50	-	3010916	3010917	CGCGGAGGGCACCCACATTTGCATGATAAATTGACCAGACTGGCGGCAGC	Promoter (7-8kb)	10	2935581	3003788	68208	2	TSHZ3-201	-7177	NA	NA	NA	TRUE	FALSE	TRUE	FALSE	FALSE	FALSE	TRUE	FALSE	FALSE	Promoter	3	74	NA	NA	NA	NA	NA	NA	NA	NA	NA	NA
Blood	cg05362516	12.2219	0.71442	2.3746e-34	1.74995e-32	1	IRX5	IRX5_Exon	3	7883508	7883557	50	+	7883508	7883509	CGCCCCATGCCCGTGTGTGGCCATGTCCTATCCGCAGGGCTACTTGTACC	Promoter (<=1kb)	3	7883530	7893403	9874	1	IRX5-201	0	IRX5-201	IRX5	0	TRUE	FALSE	TRUE	FALSE	FALSE	TRUE	FALSE	FALSE	FALSE	Exon	2	30	NA	NA	NA	3	7883310	7883985	676	*	676	113
Blood	cg05389467	11.1336	0.673079	8.61345e-29	3.26062e-27	1	NUAK1	NUAK1_Exon	28	30290774	30290823	50	+	30290822	30290823	GCTCGTAGCGGTGCTTCAAGTTGTGCTTGTGGTGATGCCGCTTCACCCCG	Promoter (<=1kb)	28	30221475	30290960	69486	2	NUAK1-201	137	NUAK1-201	NUAK1	0	TRUE	FALSE	TRUE	FALSE	FALSE	TRUE	FALSE	FALSE	FALSE	Exon	3	3	NA	NA	NA	NA	NA	NA	NA	NA	NA	NA
Blood	cg05433039	11.9384	0.704092	7.46045e-33	4.64797e-31	1	KCNMA1	KCNMA1_Exon	1	65337134	65337183	50	-	65337134	65337135	CGCCAGAGCAAGATGATGAAGAGGCCCCCGAAGAAAGTCACCATGGAGGA	Promoter (<=1kb)	1	64625064	65337441	712378	2	KCNMA1-201	258	KCNMA1-201;KCNMA1-202;KCNMA1-203;KCNMA1-205;KCNMA1-206;KCNMA1-207;KCNMA1-208;KCNMA1-209	KCNMA1;KCNMA1;KCNMA1;KCNMA1;KCNMA1;KCNMA1;KCNMA1;KCNMA1	0;0;0;0;0;0;0;0	TRUE	FALSE	TRUE	FALSE	FALSE	TRUE	FALSE	FALSE	FALSE	Exon	29	46	NA	NA	NA	1	65337030	65337163	134	*	134	16
Blood	cg05506365	13.9867	0.772119	1.87927e-44	4.7109e-42	1	MRPS9	MRPS9_Intron	15	4899416	4899465	50	-	4899464	4899465	TCAGCATATGGCCGCCGTTGCTGGCGGCCATGGCCCCCTGCATGAAGTCG	Intron (NA, intron 1 of 0)	15	4675512	4740280	64769	2	MRPS9-201	-159185	NA	NA	NA	TRUE	FALSE	FALSE	FALSE	FALSE	FALSE	TRUE	FALSE	FALSE	Intron	25	83	NA	NA	NA	15	4898603	4899959	1357	*	1357	216
Blood	cg05528361	11.3715	0.68251	5.79867e-30	2.55334e-28	1	TBX3	TBX3_Exon	8	20647247	20647296	50	+	20647295	20647296	AATTGGTCCGAAAGCGTCAAAGAGCCAATCAAGAGGCCTCCGGCTCCCCG	Promoter (<=1kb)	8	20648293	20659975	11683	1	TBX3-201	-997	TBX3-201;TBX3-202;TBX3-203	TBX3;TBX3;TBX3	-997;-997;-997	TRUE	FALSE	TRUE	FALSE	FALSE	TRUE	TRUE	FALSE	FALSE	Exon	5	16	ENSECAG00000012861	8	100056019	8	20647145	20647434	290	*	290	26
Blood	cg05551621	14.9354	0.798738	1.93879e-50	9.35202e-48	1	FOXD3	FOXD3_Exon	5	94086733	94086782	50	+	94086733	94086734	CGCAGATGCCGCTCAGGGTCAGCTTCTTCTGCGGGCTCTGCAGGATGGCC	Promoter (<=1kb)	5	94085795	94087237	1443	2	FOXD3-201	455	FOXD3-201	FOXD3	0	TRUE	FALSE	TRUE	FALSE	FALSE	TRUE	FALSE	FALSE	FALSE	Exon	5	36	ENSECAG00000031177	5	111773631	5	94085483	94087645	2163	*	2163	352
Blood	cg05568345	11.0643	0.670293	1.86878e-28	6.76075e-27	1	YTHDF1	YTHDF1_Exon	22	49970526	49970575	50	+	49970574	49970575	AATGTCTATACAATTAAGGCACGCGGTGAATGCCAAGAGAGGCGCCTCCG	Exon (NA, exon 1 of 1)	22	49983843	49998801	14959	2	YTHDF1-201	28226	NA	NA	NA	TRUE	FALSE	FALSE	FALSE	FALSE	TRUE	FALSE	FALSE	FALSE	Exon	3	4	NA	NA	NA	22	49970547	49971200	654	*	654	88
Blood	cg05575054	12.5879	0.727309	2.46073e-36	2.22556e-34	1	ADRB1	ADRB1_Exon	1	17882067	17882116	50	+	17882115	17882116	TGATGGGGTTGAAGGCCGAGTTGGCGTAGCCCAGCCAGTTGAAGAAGACG	Exon (ADRB1-201/ADRB1, exon 1 of 1)	1	17881762	17883165	1404	2	ADRB1-201	1049	ADRB1-201	ADRB1	0	TRUE	FALSE	FALSE	FALSE	FALSE	TRUE	FALSE	FALSE	FALSE	Exon	2	2	ENSECAG00000036130	1	100146832	1	17881678	17882161	484	*	484	72
Blood	cg05589845	14.2111	0.77868	7.8178e-46	2.348e-43	1	EVX1	EVX1_Intron	4	58451553	58451602	50	-	58451601	58451602	GAAGAGGGCAATGGGGCTTCCTCCCAGAGGCGGTGCGGCACAGAGGAGCG	Intron (EVX1-201/EVX1, intron 2 of 4)	4	58427076	58456696	29621	1	EVX1-201	24477	EVX1-201	EVX1	0	TRUE	FALSE	FALSE	FALSE	FALSE	FALSE	TRUE	FALSE	FALSE	Intron	10	23	NA	NA	NA	4	58451583	58451805	223	*	223	23
Blood	cg05611300	13.1405	0.745838	1.92927e-39	2.61363e-37	1	HNF1B	HNF1B_Promoter	11	37156707	37156756	50	-	37156707	37156708	CGAAAGGAGTCAGAAAACTTCTAACTTGCCATGATCGCCACCATTAGGCC	Promoter (<=1kb)	11	37103560	37156553	52994	2	HNF1B-201	-203	HNF1B-201;HNF1B-202;HNF1B-203	HNF1B;HNF1B;HNF1B	0;0;0	FALSE	TRUE	TRUE	FALSE	FALSE	FALSE	FALSE	FALSE	FALSE	Promoter	1	6	NA	NA	NA	NA	NA	NA	NA	NA	NA	NA
Blood	cg05723322	14.3749	0.783365	7.43531e-47	2.5182e-44	1	HOXC4	HOXC4_Intron	6	71821099	71821148	50	+	71821099	71821100	CGAGAATGGGTAATTACATCCCCCATAAATTTTATGGCTTAGCTACTCTG	Intron (HOXC4-201/HOXC4, intron 3 of 3)	6	71819536	71822454	2919	1	HOXC4-201	1563	HOXC4-201	HOXC4	0	TRUE	FALSE	FALSE	FALSE	FALSE	FALSE	TRUE	FALSE	FALSE	Intron	9	92	ENSECAG00000031575	6	100064443	NA	NA	NA	NA	NA	NA	NA
Blood	cg05736341	11.0728	0.670635	1.70045e-28	6.1869e-27	1	SATB1	SATB1_Intron	16	65072897	65072946	50	-	65072897	65072898	CGGATGGGAACTGTCAGAGCCTGCCATCTGTGACAGCGCTTGGCATATTC	Intron (SATB1-201/SATB1, intron 9 of 11)	16	64999494	65094405	94912	1	SATB1-201	73403	SATB1-201;SATB1-202	SATB1;SATB1	0;0	TRUE	FALSE	FALSE	FALSE	FALSE	FALSE	TRUE	FALSE	FALSE	Intron	39	59	NA	NA	NA	NA	NA	NA	NA	NA	NA	NA
Blood	cg05757789	14.7701	0.794308	2.28343e-49	9.95824e-47	1	TBR1	TBR1_fiveUTR	18	41966072	41966121	50	-	41966072	41966073	CGGCTCATTACAATATTTTTGTGGATGTGATTTTGGCGGATCCCAATCAC	5' UTR	18	41964369	41972495	8127	1	TBR1-201	1703	TBR1-201;TBR1-202	TBR1;TBR1	0;0	TRUE	FALSE	FALSE	TRUE	FALSE	TRUE	FALSE	FALSE	FALSE	fiveUTR	9	28	ENSECAG00000002502	18	100061032	NA	NA	NA	NA	NA	NA	NA
Blood	cg05770325	13.1999	0.747763	8.7897e-40	1.24924e-37	1	DNAJC22	DNAJC22_Promoter	6	67984106	67984155	50	-	67984154	67984155	GGCGGCCAGACAAAGAGCAGCTTCGGATGGATGAGGGTCCCAGCGGATCG	Promoter (4-5kb)	6	67989069	67992753	3685	1	DNAJC22-201	-4963	DNAJC22-201	DNAJC22	-4914	FALSE	TRUE	TRUE	FALSE	FALSE	FALSE	FALSE	FALSE	FALSE	Promoter	8	8	NA	NA	NA	6	67984022	67984279	258	*	258	32
Blood	cg05844937	11.7579	0.697352	6.43478e-32	3.53813e-30	1	FOXC1	FOXC1_Intergenic_downstream	20	2382396	2382445	50	+	2382444	2382445	GGATTGCTGCAAATAAATACACTTTAATTTCAGTCAAAAACTGCTCTACG	Distal Intergenic	20	2379024	2380670	1647	1	FOXC1-201	3372	FOXC1-201	FOXC1	0	FALSE	TRUE	FALSE	FALSE	FALSE	FALSE	FALSE	FALSE	TRUE	Intergenic_downstream	1	13	ENSECAG00000029381	20	111769235	20	2382415	2382633	219	*	219	22
Blood	cg05902128	13.0109	0.741593	1.06019e-38	1.31845e-36	1	MAFB	MAFB_Exon	22	31434028	31434077	50	+	31434028	31434029	CGTCTCTCTCGCGGGCCAGCCGGGACACCTCCTGCTTAAGCTGCTCCACC	Promoter (<=1kb)	22	31433933	31434904	972	2	MAFB-201	827	MAFB-201	MAFB	0	TRUE	FALSE	TRUE	FALSE	FALSE	TRUE	FALSE	FALSE	FALSE	Exon	14	32	NA	NA	NA	22	31433838	31434049	212	*	212	20
Blood	cg06023028	12.3922	0.72048	2.8788e-35	2.338e-33	1	EVX2	EVX2_Promoter	18	54580321	54580370	50	+	54580321	54580322	CGGAAAAATTGTGGGATGCCAGAGCGAGGGAATGACTGGTCAAAATGACC	Promoter (<=1kb)	18	54576520	54580194	3675	2	EVX2-201	-127	EVX2-201	EVX2	-127	FALSE	TRUE	TRUE	FALSE	FALSE	FALSE	FALSE	FALSE	FALSE	Promoter	10	36	NA	NA	NA	NA	NA	NA	NA	NA	NA	NA
Blood	cg06082741	11.1746	0.674722	5.42918e-29	2.10016e-27	1	PLCB1	PLCB1_Exon	22	15752935	15752984	50	+	15752983	15752984	CATCATCCCACTTGACGAATTTGGTGCCCTTCTTGAGGCTGTCGGACACG	Promoter (<=1kb)	22	15087058	15753034	665977	2	PLCB1-202	50	PLCB1-202;PLCB1-205	PLCB1;PLCB1	0;0	TRUE	FALSE	TRUE	FALSE	FALSE	TRUE	TRUE	FALSE	FALSE	Exon	3	3	NA	NA	NA	22	15752744	15753357	614	*	614	78
Blood	cg06173875	11.8434	0.700561	2.32765e-32	1.36219e-30	1	MMP9	MMP9_Intron	22	35852371	35852420	50	+	35852419	35852420	ACCTAGTTCCCTGCCGTTATTTTTAGGGCGCGGGATGGCACCTGCCCACG	Intron (MMP9-203/MMP9, intron 13 of 13)	22	35835605	36022434	186830	1	MMP9-203	16766	MMP9-203;SLC12A5-201;SLC12A5-202;SLC12A5-203;SLC12A5-204;SLC12A5-205	MMP9;SLC12A5;SLC12A5;SLC12A5;SLC12A5;SLC12A5	0;0;0;0;0;0	TRUE	FALSE	FALSE	FALSE	FALSE	FALSE	TRUE	FALSE	FALSE	Intron	9	19	NA	NA	NA	22	35852342	35852504	163	*	163	20
Blood	cg06210818	14.0141	0.772928	1.27896e-44	3.28363e-42	1	SP9	SP9_Intergenic_downstream	18	53164606	53164655	50	+	53164654	53164655	AAAGACGGCTGATCTATGCAAATAGTGAATTGGAAATGCCTAGGTCCCCG	Distal Intergenic	18	53160354	53164234	3881	1	SP9-201	4252	SP9-201	SP9	0	FALSE	TRUE	FALSE	FALSE	FALSE	FALSE	FALSE	FALSE	TRUE	Intergenic_downstream	15	23	ENSECAG00000028902	18	NA	NA	NA	NA	NA	NA	NA	NA
Blood	cg06256346	11.2242	0.676697	3.1027e-29	1.23626e-27	1	GRHL2	GRHL2_fiveUTR	9	48820820	48820869	50	+	48820868	48820869	GGATCAAACATGTCACAAGAGTCGGACAAGTAAGTGGATCACACGCGCCG	Promoter (<=1kb)	9	48820761	48973568	152808	1	GRHL2-201	59	GRHL2-201	GRHL2	0	TRUE	FALSE	TRUE	TRUE	FALSE	TRUE	TRUE	FALSE	FALSE	fiveUTR	4	8	NA	NA	NA	NA	NA	NA	NA	NA	NA	NA
Blood	cg06330691	11.5949	0.691163	4.37344e-31	2.19264e-29	1	TENM4	TENM4_Exon	7	67821286	67821335	50	-	67821286	67821287	CGGTGTGGCCCAGCCAACCCCGGACTCAGACTCTGAGGAAGAGTTTGTCC	Exon (TENM4-201/TENM4, exon 5 of 33)	7	67521476	68100726	579251	1	TENM4-201	299810	TENM4-201;TENM4-202;TENM4-203;TENM4-204;TENM4-205;TENM4-206	TENM4;TENM4;TENM4;TENM4;TENM4;TENM4	0;0;0;0;0;0	TRUE	FALSE	FALSE	FALSE	FALSE	TRUE	TRUE	FALSE	FALSE	Exon	13	23	NA	NA	NA	NA	NA	NA	NA	NA	NA	NA
Blood	cg06359256	13.325	0.75178	1.65618e-40	2.6232e-38	1	PITX2	PITX2_Intron	2	115777401	115777450	50	-	115777449	115777450	GTCTTCCTAATATTGACTGAATGGGTAATTAATGGCTCTTCATCTAGGCG	Intron (PITX2-201/PITX2, intron 2 of 2)	2	115773086	115788419	15334	1	PITX2-202	4315	PITX2-202;PITX2-203;PITX2-201	PITX2;PITX2;PITX2	0;0;0	TRUE	FALSE	FALSE	FALSE	FALSE	FALSE	TRUE	FALSE	FALSE	Intron	10	41	NA	NA	NA	NA	NA	NA	NA	NA	NA	NA
Blood	cg06391468	11.2795	0.678892	1.65597e-29	6.90046e-28	1	SOX9	SOX9_fiveUTR	11	9228800	9228849	50	+	9228848	9228849	TTCTCCTGCTCGTCGGTCATCTTCATGAAGGGGTCCAGGAGATTCATACG	Promoter (<=1kb)	11	9224053	9229840	5788	2	SOX9-201	991	SOX9-201	SOX9	0	TRUE	FALSE	TRUE	TRUE	FALSE	TRUE	FALSE	FALSE	FALSE	fiveUTR	1	14	NA	NA	NA	11	9228848	9229059	212	*	212	31
Blood	cg06421474	12.2257	0.714557	2.26567e-34	1.67744e-32	1	MITF	MITF_Exon	16	21757165	21757214	50	-	21757213	21757214	TGAGTTCGTAATAGGTTTTGGGCTCTTCATGAAACTCCTCCCCGACTTCG	Promoter (<=1kb)	16	21548000	21757591	209592	2	MITF-204	377	MITF-204;MITF-205;MITF-206;MITF-207	MITF;MITF;MITF;MITF	0;0;0;0	TRUE	FALSE	TRUE	FALSE	FALSE	TRUE	FALSE	FALSE	FALSE	Exon	13	17	NA	NA	NA	16	21757171	21757584	414	*	414	46
Blood	cg06484622	13.8904	0.769252	7.24487e-44	1.65934e-41	1	EN1	EN1_Exon	18	12091162	12091211	50	-	12091162	12091163	CGGCGGCAGACCCTGGCCCAGGAACTCAGCCTCAACGAGTCCCAGATCAA	Exon (EN1-201/EN1, exon 2 of 2)	18	12087056	12091347	4292	1	EN1-201	4106	EN1-201	EN1	0	TRUE	FALSE	FALSE	FALSE	FALSE	TRUE	FALSE	FALSE	FALSE	Exon	2	42	NA	NA	NA	18	12090995	12091166	172	*	172	20
Blood	cg06603975	13.4982	0.757251	1.60185e-41	2.86496e-39	1	DLX1	DLX1_Promoter	18	51292691	51292740	50	+	51292691	51292692	CGTATGAAAATTAAACATCAGTGTTATGCTAATGGGGCGCCTTCAGCTGC	Promoter (1-2kb)	18	51294396	51296968	2573	1	DLX1-201	-1656	METAP1D-201;METAP1D-202;DLX1-201	METAP1D;METAP1D;DLX1	0;0;0	FALSE	TRUE	TRUE	FALSE	FALSE	FALSE	FALSE	FALSE	FALSE	Promoter	13	40	NA	NA	NA	NA	NA	NA	NA	NA	NA	NA
Blood	cg06624291	12.813	0.734992	1.38585e-37	1.46093e-35	1	NKX2-2	NKX2-2_fiveUTR	22	3802539	3802588	50	+	3802587	3802588	CCCAGCCTTATATGGACTGATCGCTCGGGCAATGGCCCATTTTTTCCTCG	5' UTR	22	3794078	3805582	11505	1	NKX2-2-201	8461	NKX2-2-201;NKX2-2-202	NKX2-2;NKX2-2	0;0	TRUE	FALSE	FALSE	TRUE	FALSE	TRUE	FALSE	FALSE	FALSE	fiveUTR	2	30	NA	NA	NA	22	3802560	3802640	81	*	81	13
Blood	cg06670018	12.3443	0.718785	5.22898e-35	4.15136e-33	1	DLX1	DLX1_Intergenic_downstream	18	51302489	51302538	50	+	51302489	51302490	CGAACGGATATAATTATCGAGGAGTCAAGATGTTATGCTAAAAACTATGC	Distal Intergenic	18	51294396	51296968	2573	1	DLX1-201	8093	NA	NA	NA	FALSE	TRUE	FALSE	FALSE	FALSE	FALSE	FALSE	FALSE	TRUE	Intergenic_downstream	19	40	NA	NA	NA	NA	NA	NA	NA	NA	NA	NA
Blood	cg06764333	12.473	0.723316	1.04802e-35	8.87359e-34	1	EYA4	EYA4_Intron	10	80538902	80538951	50	+	80538950	80538951	CAGTTTTCTTTCTCCCTTACCCCTTTTGGCTTGGCACCCTGGGATCAACG	Intron (EYA4-201/EYA4, intron 1 of 19)	10	80537338	80790216	252879	1	EYA4-201	1564	EYA4-201;EYA4-202;EYA4-203;EYA4-204;EYA4-205	EYA4;EYA4;EYA4;EYA4;EYA4	0;0;0;0;0	TRUE	FALSE	FALSE	FALSE	FALSE	FALSE	TRUE	FALSE	FALSE	Intron	1	5	NA	NA	NA	NA	NA	NA	NA	NA	NA	NA
Blood	cg06807854	12.0983	0.709954	1.07792e-33	7.39581e-32	1	PAX3	PAX3_Intron	6	11192998	11193047	50	+	11192998	11192999	CGGGCTGTGTCTAGATGAAAGTGAGAAGGACATAAAGGAGGCAATTGAGT	Intron (PAX3-201/PAX3, intron 4 of 8)	6	11109734	11200548	90815	2	PAX3-201	7501	PAX3-201;PAX3-202;PAX3-203;PAX3-204;PAX3-205	PAX3;PAX3;PAX3;PAX3;PAX3	0;0;0;0;0	TRUE	FALSE	FALSE	FALSE	FALSE	FALSE	TRUE	FALSE	FALSE	Intron	8	17	NA	NA	NA	NA	NA	NA	NA	NA	NA	NA
Blood	cg06818307	12.0321	0.707537	2.41001e-33	1.5787e-31	1	BMP2	BMP2_Exon	22	16917846	16917895	50	+	16917894	16917895	CGCCCAGGAGGACCTGGGGAAGCAGCAACGCTAGAAGACAGCGGGTCCCG	Promoter (<=1kb)	22	16908435	16917910	9476	2	BMP2-201	15	BMP2-201	BMP2	0	TRUE	FALSE	TRUE	FALSE	FALSE	TRUE	FALSE	FALSE	FALSE	Exon	1	5	NA	NA	NA	NA	NA	NA	NA	NA	NA	NA
Blood	cg06893303	11.4536	0.685714	2.25525e-30	1.04509e-28	1	HOXA5	HOXA5_Exon	4	58353714	58353763	50	+	58353762	58353763	TTTTCCACTTCATTCTCCGGTTTTGGAACCAGATTTTAATTTGTCTCTCG	Exon (HOXA5-201/HOXA5, exon 2 of 2)	4	58353655	58355784	2130	2	HOXA5-201	2021	HOXA5-201;HOXA6-201	HOXA5;HOXA6	0;0	TRUE	FALSE	FALSE	FALSE	FALSE	TRUE	FALSE	FALSE	FALSE	Exon	25	54	NA	NA	NA	NA	NA	NA	NA	NA	NA	NA
Blood	cg06921573	12.8268	0.735456	1.1599e-37	1.23501e-35	1	DMRTA2	DMRTA2_Promoter	2	8698529	8698578	50	+	8698577	8698578	ATTGTTGTCCAATTCTGTCTAATGGAGCCCTAAGGACCAACAATAGAGCG	Promoter (1-2kb)	2	8700415	8704454	4040	1	DMRTA2-201	-1837	DMRTA2-201	DMRTA2	0	FALSE	TRUE	TRUE	FALSE	FALSE	FALSE	FALSE	FALSE	FALSE	Promoter	7	15	ENSECAG00000029061	2	100147531	2	8698577	8698912	336	*	336	41
Blood	cg06997801	12.4449	0.722332	1.4905e-35	1.23572e-33	1	NR2F2	NR2F2_Intron	1	102989682	102989731	50	+	102989730	102989731	GATGGCTTTCCTGAATGGCTGACTGTGGGCTGCCCTGGACTTGGCCCCCG	Intron (NR2F2-201/NR2F2, intron 1 of 3)	1	102984508	103073880	89373	1	NR2F2-201	5174	NR2F2-201;NR2F2-204;NR2F2-203;NR2F2-202	NR2F2;NR2F2;NR2F2;NR2F2	0;0;0;0	TRUE	FALSE	FALSE	FALSE	FALSE	FALSE	TRUE	FALSE	FALSE	Intron	53	132	NA	NA	NA	NA	NA	NA	NA	NA	NA	NA
Blood	cg07022610	11.1776	0.674844	5.24619e-29	2.03432e-27	1	HOXC4	HOXC4_Intergenic_downstream	6	71847055	71847104	50	-	71847055	71847056	CGCGCCAGCCTCCGCAGCCGCCTTTGTACGCGTGATTTATGACTTCAGTC	Distal Intergenic	6	71819536	71822454	2919	1	HOXC4-201	27568	NA	NA	NA	FALSE	TRUE	FALSE	FALSE	FALSE	FALSE	FALSE	FALSE	TRUE	Intergenic_downstream	35	92	ENSECAG00000031575	6	100064443	6	71846977	71847164	188	*	188	17
Blood	cg07115282	13.4717	0.756418	2.29644e-41	4.0392e-39	1	SCRT2	SCRT2_Promoter	22	22361762	22361811	50	-	22361810	22361811	GGAACGTGTGCGGAGCGATTGTCCTGGGGGACATTTGATGGATTAGAGCG	Promoter (<=1kb)	22	22361844	22374925	13082	1	SCRT2-201	-82	SCRT2-201	SCRT2	0	FALSE	TRUE	TRUE	FALSE	FALSE	FALSE	FALSE	FALSE	FALSE	Promoter	5	10	ENSECAG00000038451	22	111769973	NA	NA	NA	NA	NA	NA	NA
Blood	cg07254032	13.6403	0.761658	2.30727e-42	4.64901e-40	1	HCN1	HCN1_Exon	21	22028768	22028817	50	-	22028768	22028769	CGGTGGAAAAGGAGCAGGAAAGGGTTAAAACTGCAGGCTTCTGGATTATC	Exon (HCN1-201/HCN1, exon 1 of 8)	21	22027497	22396246	368750	1	HCN1-201	1271	HCN1-201	HCN1	0	TRUE	FALSE	FALSE	FALSE	FALSE	TRUE	FALSE	FALSE	FALSE	Exon	1	1	NA	NA	NA	NA	NA	NA	NA	NA	NA	NA
Blood	cg07322285	11.3177	0.680397	1.07266e-29	4.54717e-28	1	MRPS9	MRPS9_Intergenic_upstream	15	4901214	4901263	50	-	4901214	4901215	CGATTGGTTGCTTTTTAATTTAGGCAGAGCGTCGTAGAAGCTGGAAATCT	Distal Intergenic	15	4675512	4740280	64769	2	MRPS9-201	-160983	NA	NA	NA	FALSE	TRUE	FALSE	FALSE	FALSE	FALSE	FALSE	FALSE	TRUE	Intergenic_upstream	57	83	NA	NA	NA	15	4901119	4901417	299	*	299	25
Blood	cg07419021	14.0214	0.773145	1.15319e-44	3.03412e-42	1	TBR1	TBR1_Intron	18	41966226	41966275	50	-	41966274	41966275	GAATGATTAATTAAAGCCTTTGTGGACTGGCTCGAGCGACTTTTAAAACG	Intron (TBR1-201/TBR1, intron 2 of 5)	18	41964369	41972495	8127	1	TBR1-201	1857	TBR1-201;TBR1-202	TBR1;TBR1	0;0	TRUE	FALSE	FALSE	FALSE	FALSE	FALSE	TRUE	FALSE	FALSE	Intron	1	28	ENSECAG00000002502	18	100061032	NA	NA	NA	NA	NA	NA	NA
Blood	cg07431199	12.8631	0.736675	7.25921e-38	7.96911e-36	1	DLL4	DLL4_Promoter	1	149157501	149157550	50	-	149157549	149157550	TGCTGCCACATGGCTGCTCCATTCGATCCATTCACATTGAAATGAGGCCG	Promoter (3-4kb)	1	149145636	149154222	8587	2	DLL4-201	-3328	DLL4-201	DLL4	0	FALSE	TRUE	TRUE	FALSE	FALSE	FALSE	FALSE	FALSE	FALSE	Promoter	8	20	NA	NA	NA	1	149157524	149157604	81	*	81	12
Blood	cg07536573	12.8117	0.734948	1.40939e-37	1.48083e-35	1	MAFB	MAFB_Exon	22	31434174	31434223	50	-	31434174	31434175	CGCCGCTTCTGCTTCAGGCGGATCACCTCGTCCTTGGTGAAGCCCCGCAG	Promoter (<=1kb)	22	31433933	31434904	972	2	MAFB-201	681	MAFB-201	MAFB	0	TRUE	FALSE	TRUE	FALSE	FALSE	TRUE	FALSE	FALSE	FALSE	Exon	14	32	NA	NA	NA	22	31434127	31434483	357	*	357	45
Blood	cg07537558	11.879	0.701888	1.52145e-32	9.1218e-31	1	HOXA5	HOXA5_Exon	4	58353820	58353869	50	-	58353868	58353869	GAAGTGGAACTCCTTCTCCAGCTCCAGGGTCTGGTAGCGCGTGTAGGCCG	Exon (HOXA5-201/HOXA5, exon 2 of 2)	4	58353655	58355784	2130	2	HOXA5-201	1915	HOXA5-201;HOXA6-201	HOXA5;HOXA6	0;0	TRUE	FALSE	FALSE	FALSE	FALSE	TRUE	FALSE	FALSE	FALSE	Exon	25	54	NA	NA	NA	NA	NA	NA	NA	NA	NA	NA
Blood	cg07547549	13.8994	0.769521	6.388e-44	1.48444e-41	1	MMP9	MMP9_Intron	22	35853064	35853113	50	+	35853112	35853113	GCTCAGCTCCATTGGAATGCTCCGGGCGCTGTCCAAGGTGCTGGAATGCG	Intron (MMP9-203/MMP9, intron 13 of 13)	22	35835605	36022434	186830	1	MMP9-203	17459	MMP9-203;SLC12A5-201;SLC12A5-202;SLC12A5-203;SLC12A5-204;SLC12A5-205	MMP9;SLC12A5;SLC12A5;SLC12A5;SLC12A5;SLC12A5	0;0;0;0;0;0	TRUE	FALSE	FALSE	FALSE	FALSE	FALSE	TRUE	FALSE	FALSE	Intron	9	19	NA	NA	NA	22	35853003	35853199	197	*	197	21
Blood	cg07869780	12.2875	0.716768	1.05682e-34	8.08775e-33	1	TBX4	TBX4_fiveUTR	11	34959693	34959742	50	+	34959693	34959694	CGCTCTCGGACAGGCCCTTATCCTGCAGCATCTCCTGCGGGCACAGCACA	Promoter (<=1kb)	11	34932130	34959726	27597	2	TBX4-201	0	TBX4-201	TBX4	0	TRUE	FALSE	TRUE	TRUE	FALSE	TRUE	FALSE	FALSE	FALSE	fiveUTR	1	14	NA	NA	NA	11	34959044	34959701	658	*	658	82
Blood	cg07933199	12.1	0.710015	1.05611e-33	7.29336e-32	1	MB21D2	MB21D2_Exon	19	32489841	32489890	50	+	32489889	32489890	CAGGGAGGCTGCCTTGTTGGCGGTGGGAGCCGCCATCTTCATGCAAAACG	Promoter (<=1kb)	19	32383806	32489882	106077	2	MB21D2-201	0	MB21D2-201	MB21D2	0	TRUE	FALSE	TRUE	FALSE	FALSE	TRUE	FALSE	FALSE	FALSE	Exon	2	4	NA	NA	NA	19	32489861	32490120	260	*	260	32
Blood	cg08014701	11.3301	0.680887	9.30558e-30	3.98725e-28	1	GRHL2	GRHL2_fiveUTR	9	48820730	48820779	50	-	48820730	48820731	CGGGCGCTCTCACACACCTTCACCTGCACAGACTTGAAAGTCCAGTTTCA	Promoter (<=1kb)	9	48820761	48973568	152808	1	GRHL2-201	0	GRHL2-201	GRHL2	0	TRUE	FALSE	TRUE	TRUE	FALSE	TRUE	FALSE	FALSE	FALSE	fiveUTR	4	8	NA	NA	NA	NA	NA	NA	NA	NA	NA	NA
Blood	cg08166272	15.286	0.807855	9.48179e-53	6.2888e-50	1	IRS1	IRS1_Exon	6	15003715	15003764	50	-	15003763	15003764	TAGCACGGTTGTGCAGCTGTAGGAGAGCCTGGTACCAGCTGTCTTGCTCG	Promoter (<=1kb)	6	15000347	15004066	3720	2	IRS1-201	302	IRS1-201	IRS1	0	TRUE	FALSE	TRUE	FALSE	FALSE	TRUE	FALSE	FALSE	FALSE	Exon	5	5	NA	NA	NA	6	15003763	15003802	40	*	40	7
Blood	cg08188894	11.895	0.702481	1.25676e-32	7.56338e-31	1	FOXB1	FOXB1_Exon	1	133028063	133028112	50	+	133028063	133028064	CGCTGCGTGTTCTCCCTGTAGTAGGGGAAGCGGTCCATGATGAACTTGTA	Promoter (<=1kb)	1	133027252	133028229	978	2	FOXB1-201	117	FOXB1-201	FOXB1	0	TRUE	FALSE	TRUE	FALSE	FALSE	TRUE	FALSE	FALSE	FALSE	Exon	1	34	NA	NA	NA	1	133027695	133028223	529	*	529	54
Blood	cg08285141	11.1876	0.675241	4.69011e-29	1.83433e-27	1	RFX4	RFX4_Promoter	28	30616336	30616385	50	-	30616384	30616385	TTTTTCCCATGAAACATCCGCAAACATTTTGACGGGTTTGGCTTTGCCCG	Promoter (<=1kb)	28	30616654	30774777	158124	1	RFX4-201	-318	RFX4-201	RFX4	0	FALSE	TRUE	TRUE	FALSE	FALSE	FALSE	FALSE	FALSE	FALSE	Promoter	8	13	NA	NA	NA	NA	NA	NA	NA	NA	NA	NA
Blood	cg08294816	11.7883	0.698496	4.48718e-32	2.51503e-30	1	EN1	EN1_Promoter	18	12084284	12084333	50	-	12084332	12084333	GGAATGAAGAGTAATTAAAACCTATAAATTATCTTCCGCAGCCCTTCTCG	Promoter (2-3kb)	18	12087056	12091347	4292	1	EN1-201	-2772	EN1-201	EN1	0	FALSE	TRUE	TRUE	FALSE	FALSE	FALSE	FALSE	FALSE	FALSE	Promoter	28	42	NA	NA	NA	18	12084320	12084414	95	*	95	12
Blood	cg08368788	13.1417	0.745877	1.89918e-39	2.59911e-37	1	PPP1R9A	PPP1R9A_Promoter	4	38409008	38409057	50	+	38409056	38409057	GCGGCCCTAGAGTTAATCCCATCAGCCGAGGTGAGGCACCTGTTACCCCG	Promoter (2-3kb)	4	38411177	38643196	232020	1	PPP1R9A-201	-2120	PPP1R9A-201;PPP1R9A-202;PPP1R9A-203;PPP1R9A-204;PPP1R9A-205;PPP1R9A-206;PPP1R9A-207;PPP1R9A-208	PPP1R9A;PPP1R9A;PPP1R9A;PPP1R9A;PPP1R9A;PPP1R9A;PPP1R9A;PPP1R9A	-2120;-2120;-2120;-2120;-2120;-2120;-2120;-2120	FALSE	TRUE	TRUE	FALSE	FALSE	FALSE	FALSE	FALSE	FALSE	Promoter	4	4	NA	NA	NA	4	38408992	38409506	515	*	515	86
Blood	cg08373745	14.1186	0.775996	2.91718e-45	8.14662e-43	1	TBR1	TBR1_Exon	18	41964963	41965012	50	-	41965011	41965012	GTCCAGAGAAGTAAACTCTCTCCTGTCTTGGACGGGGTCTCTGAGCTTCG	Promoter (<=1kb)	18	41964369	41972495	8127	1	TBR1-201	594	TBR1-201;TBR1-202	TBR1;TBR1	0;0	TRUE	FALSE	TRUE	FALSE	FALSE	TRUE	TRUE	FALSE	FALSE	Exon	10	28	ENSECAG00000002502	18	100061032	NA	NA	NA	NA	NA	NA	NA
Blood	cg08402704	12.6594	0.729768	9.92738e-37	9.49094e-35	1	BARHL2	BARHL2_Intergenic_upstream	5	70548400	70548449	50	+	70548448	70548449	CAAAAGGATATCACAGCTCATTTTGGTGGAAGGGTTTCCACGTCGCTTCG	Distal Intergenic	5	70674067	70679625	5559	1	BARHL2-201	-125618	NA	NA	NA	FALSE	TRUE	FALSE	FALSE	FALSE	FALSE	FALSE	FALSE	TRUE	Intergenic_upstream	36	73	NA	NA	NA	5	70548440	70549277	838	*	838	119
Blood	cg08406509	12.5226	0.725046	5.61522e-36	4.88432e-34	1	EVX1	EVX1_Intron	4	58451437	58451486	50	+	58451485	58451486	GGTTTCCTTTCATCTTCGCTGTGGCAGACGTTTCTATTTATCCACTTGCG	Intron (EVX1-201/EVX1, intron 2 of 4)	4	58427076	58456696	29621	1	EVX1-201	24361	EVX1-201	EVX1	0	TRUE	FALSE	FALSE	FALSE	FALSE	FALSE	TRUE	FALSE	FALSE	Intron	10	23	NA	NA	NA	4	58451390	58451523	134	*	134	13
Blood	cg08427503	11.0879	0.671243	1.43658e-28	5.30535e-27	1	PAX7	PAX7_Intron	2	35451762	35451811	50	-	35451810	35451811	AGTTTTCATTACCAGCTCTAATAAGTCTTAACATTATTAAATGCCAAGCG	Intron (PAX7-201/PAX7, intron 4 of 8)	2	35363395	35459366	95972	2	PAX7-201	7555	PAX7-201;PAX7-202	PAX7;PAX7	0;0	TRUE	FALSE	FALSE	FALSE	FALSE	FALSE	TRUE	FALSE	FALSE	Intron	25	26	NA	NA	NA	NA	NA	NA	NA	NA	NA	NA
Blood	cg08464601	12.9684	0.740186	1.84778e-38	2.23673e-36	1	DNAJC22	DNAJC22_Promoter	6	67984101	67984150	50	-	67984149	67984150	AATTAGGCGGCCAGACAAAGAGCAGCTTCGGATGGATGAGGGTCCCAGCG	Promoter (4-5kb)	6	67989069	67992753	3685	1	DNAJC22-201	-4968	DNAJC22-201	DNAJC22	-4919	FALSE	TRUE	TRUE	FALSE	FALSE	FALSE	FALSE	FALSE	FALSE	Promoter	8	8	NA	NA	NA	6	67984022	67984279	258	*	258	32
Blood	cg08479590	15.1797	0.805132	4.81658e-52	2.89322e-49	1	HOXA11	HOXA11_Promoter	4	58396943	58396992	50	-	58396943	58396944	CGAGCTTAACATGATTCTCCACTGCAGCTGCCTCTTTGAAGCGGATCCGT	Promoter (<=1kb)	4	58394562	58396911	2350	2	HOXA11-201	-81	HOXA11-201	HOXA11	0	FALSE	TRUE	TRUE	FALSE	FALSE	FALSE	FALSE	FALSE	FALSE	Promoter	11	19	NA	NA	NA	NA	NA	NA	NA	NA	NA	NA
Blood	cg08486684	12.2968	0.717098	9.42336e-35	7.26398e-33	1	EN1	EN1_Promoter	18	12084181	12084230	50	-	12084181	12084182	CGGGGCCGCTCACTTTGATTAAGCGTCTTGCCAGCGCGATGTGACAGAGC	Promoter (2-3kb)	18	12087056	12091347	4292	1	EN1-201	-2875	EN1-201	EN1	0	FALSE	TRUE	TRUE	FALSE	FALSE	FALSE	FALSE	FALSE	FALSE	Promoter	28	42	NA	NA	NA	18	12084154	12084218	65	*	65	12
Blood	cg08588194	11.6484	0.693206	2.33868e-31	1.20476e-29	1	UNC79	UNC79_Promoter	24	36585554	36585603	50	+	36585554	36585555	CGGAGCGAGGGAGCTCACACGACACAGATTTTGGGGCAAAGCCTTTCCAA	Promoter (<=1kb)	24	36585616	36824331	238716	1	UNC79-201	-13	UNC79-201;UNC79-202;UNC79-203	UNC79;UNC79;UNC79	0;0;0	TRUE	FALSE	TRUE	FALSE	FALSE	FALSE	TRUE	FALSE	FALSE	Promoter	12	23	NA	NA	NA	24	36585225	36585574	350	*	350	27
Blood	cg08608749	12.5307	0.725326	5.07302e-36	4.43694e-34	1	HOXA13	HOXA13_Exon	4	58411003	58411052	50	+	58411003	58411004	CGCCTGCTCTTTGGGGCAGTACATTTGGCCGTTCCAGCCGTTGGGCAGCG	Exon (HOXA13-201/HOXA13, exon 1 of 2)	4	58410021	58412467	2447	2	HOXA13-201	1415	HOXA13-201	HOXA13	0	TRUE	FALSE	FALSE	FALSE	FALSE	TRUE	FALSE	FALSE	FALSE	Exon	4	8	ENSECAG00000038185	4	106783080	NA	NA	NA	NA	NA	NA	NA
Blood	cg08609675	11.4031	0.683746	4.03579e-30	1.81218e-28	1	NR2F1	NR2F1_Intergenic_downstream	14	74750443	74750492	50	-	74750491	74750492	CCAATAAAATTGGTCTCAGCATGGAGCGTAATTGCAACAAAGTGCCGCCG	Distal Intergenic	14	74758230	74767337	9108	2	NR2F1-201	16894	NA	NA	NA	FALSE	TRUE	FALSE	FALSE	FALSE	FALSE	FALSE	FALSE	TRUE	Intergenic_downstream	19	102	NA	NA	NA	NA	NA	NA	NA	NA	NA	NA
Blood	cg08665685	12.3886	0.720353	3.01115e-35	2.43307e-33	1	SMTN	SMTN_Exon	8	8027660	8027709	50	-	8027660	8027661	CGACTGCACATAGGTGAAGACACACTTGGGGTCAGGCTTCTTGCCCATGA	Exon (SMTN-201/SMTN, exon 20 of 20)	8	8027606	8047758	20153	2	SMTN-201	20049	SMTN-201;SMTN-202;SMTN-203;SMTN-204	SMTN;SMTN;SMTN;SMTN	0;0;0;0	TRUE	FALSE	FALSE	FALSE	FALSE	TRUE	FALSE	FALSE	FALSE	Exon	5	6	NA	NA	NA	8	8027579	8027693	115	*	115	13
Blood	cg08676748	13.0495	0.742861	6.39921e-39	8.14901e-37	1	DLL4	DLL4_Promoter	1	149157886	149157935	50	+	149157886	149157887	CGATTTTACAATTTAATGCAGCAGCTTCCCGCCCGCCTGGGACAGATGCC	Promoter (3-4kb)	1	149145636	149154222	8587	2	DLL4-201	-3664	DLL4-201	DLL4	0	FALSE	TRUE	TRUE	FALSE	FALSE	FALSE	FALSE	FALSE	FALSE	Promoter	8	20	NA	NA	NA	1	149157708	149158023	316	*	316	36
Blood	cg08703210	11.7893	0.698536	4.4309e-32	2.49199e-30	1	FOXH1	FOXH1_Exon	9	85220721	85220770	50	+	85220721	85220722	CGCCCAGAAGTTGCCCTTGGCCTGGGGCTTTGCAGGGTCCTTGGGCACCT	Promoter (<=1kb)	9	85219965	85221486	1522	2	FOXH1-201	716	FOXH1-201;KIFC2-201	FOXH1;KIFC2	0;8273	TRUE	FALSE	TRUE	FALSE	FALSE	TRUE	TRUE	FALSE	FALSE	Exon	1	1	NA	NA	NA	9	85220555	85220752	198	*	198	21
Blood	cg08729294	12.6299	0.728755	1.44525e-36	1.3503e-34	1	DLX1	DLX1_Intergenic_downstream	18	51300456	51300505	50	-	51300504	51300505	CCAAGAGGGTCAGCATCATTTCACTGTATTCTCTTCTTGATTACAAGCCG	Distal Intergenic	18	51294396	51296968	2573	1	DLX1-201	6109	DLX1-201	DLX1	0	FALSE	TRUE	FALSE	FALSE	FALSE	FALSE	FALSE	FALSE	TRUE	Intergenic_downstream	19	40	NA	NA	NA	NA	NA	NA	NA	NA	NA	NA
Blood	cg08745288	12.5766	0.726917	2.84072e-36	2.54752e-34	1	DLX6	DLX6_Exon	4	40241373	40241422	50	+	40241421	40241422	AGCCGAACTGGCAGCTTCCTTAGGACTGACACAAACACAGGTAATTCCCG	Exon (DLX6-201/DLX6, exon 1 of 3)	4	40240100	40244064	3965	1	DLX6-201	1273	DLX6-201	DLX6	0	TRUE	FALSE	FALSE	FALSE	FALSE	TRUE	TRUE	FALSE	FALSE	Exon	3	38	ENSECAG00000019084	4	NA	NA	NA	NA	NA	NA	NA	NA
Blood	cg08799601	12.0561	0.708416	1.80102e-33	1.20457e-31	1	KLF7	KLF7_Exon	18	81310153	81310202	50	-	81310153	81310154	CGCAGTGGTTGCATTTGAAGGGCTTTGCACCTGTGTGTTTCCTGTAGTGC	Exon (KLF7-201/KLF7, exon 3 of 4)	18	81302837	81382466	79630	2	KLF7-201	72264	KLF7-201;KLF7-202	KLF7;KLF7	0;0	TRUE	FALSE	FALSE	FALSE	FALSE	TRUE	FALSE	FALSE	FALSE	Exon	10	14	NA	NA	NA	NA	NA	NA	NA	NA	NA	NA
Blood	cg08854986	11.2001	0.675739	4.07271e-29	1.60668e-27	1	ASTN2	ASTN2_Intron	25	22130965	22131014	50	-	22131013	22131014	ACAACATTTTTGTAAACGCTCTCCGAGATAATTAAGCTATCAATTACCCG	Intron (ASTN2-201/ASTN2, intron 1 of 25)	25	21232440	22132382	899943	2	ASTN2-201	1368	ASTN2-201;ASTN2-202;ASTN2-203	ASTN2;ASTN2;ASTN2	0;0;0	TRUE	FALSE	FALSE	FALSE	FALSE	FALSE	TRUE	FALSE	FALSE	Intron	6	7	NA	NA	NA	25	22130981	22131076	96	*	96	10
Blood	cg08921975	12.2101	0.713995	2.74589e-34	2.01424e-32	1	POU3F2	POU3F2_Intron	10	51192178	51192227	50	+	51192178	51192179	CGGACAGCTTACAGCTGGAGAAGGAGGTGGTGAGAGTTTGGTTTTGTAAC	Intron (POU3F2-201/POU3F2, intron 1 of 1)	10	51190680	51193318	2639	1	POU3F2-201	1498	POU3F2-201	POU3F2	0	TRUE	FALSE	FALSE	FALSE	FALSE	FALSE	TRUE	FALSE	FALSE	Intron	3	79	ENSECAG00000032190	10	NA	NA	NA	NA	NA	NA	NA	NA
Blood	cg08946665	11.3166	0.680353	1.08649e-29	4.59355e-28	1	EN1	EN1_Promoter	18	12084067	12084116	50	+	12084115	12084116	AAGCCGTCAATAAAGTCATTTCTGTAAATGGTGTCTCCAAAGGGCCGCCG	Promoter (2-3kb)	18	12087056	12091347	4292	1	EN1-201	-2940	EN1-201	EN1	0	FALSE	TRUE	TRUE	FALSE	FALSE	FALSE	FALSE	FALSE	FALSE	Promoter	28	42	NA	NA	NA	NA	NA	NA	NA	NA	NA	NA
Blood	cg08981194	14.412	0.784413	4.34742e-47	1.53783e-44	1	PSMD7	PSMD7_Intron	3	20975632	20975681	50	-	20975632	20975633	CGTCTGATCTTCAACAGATTGCTGTTGTTTCTTGTGATCACCAGCACAGC	Intron (NA, intron 2 of 0)	3	20622160	20630096	7937	2	PSMD7-201	-345585	NA	NA	NA	TRUE	FALSE	FALSE	FALSE	FALSE	FALSE	TRUE	FALSE	FALSE	Intron	20	27	NA	NA	NA	NA	NA	NA	NA	NA	NA	NA
Blood	cg08992759	11.769	0.697773	5.63731e-32	3.1321e-30	1	DDN	DDN_Exon	6	67705907	67705956	50	-	67705907	67705908	CGCGGCCCACACCTGGGACAATGAGCAGGAACCCAGGTGAGCAGTTTGTG	Promoter (<=1kb)	6	67702442	67706380	3939	2	DDN-201	424	DDN-201;DDN-202;PRKAG1-201;PRKAG1-202	DDN;DDN;PRKAG1;PRKAG1	0;0;12021;15908	TRUE	FALSE	TRUE	FALSE	FALSE	TRUE	TRUE	FALSE	FALSE	Exon	1	1	NA	NA	NA	6	67705877	67705933	57	*	57	8
Blood	cg09038439	12.6067	0.727959	1.93843e-36	1.78875e-34	1	MAFB	MAFB_Exon	22	31434037	31434086	50	-	31434037	31434038	CGCGGGCCAGCCGGGACACCTCCTGCTTAAGCTGCTCCACCTGCTGAATG	Promoter (<=1kb)	22	31433933	31434904	972	2	MAFB-201	818	MAFB-201	MAFB	0	TRUE	FALSE	TRUE	FALSE	FALSE	TRUE	FALSE	FALSE	FALSE	Exon	14	32	NA	NA	NA	22	31433838	31434049	212	*	212	20
Blood	cg09058243	13.1573	0.746384	1.54461e-39	2.12876e-37	1	EN1	EN1_Promoter	18	12084289	12084338	50	+	12084337	12084338	GAAGAGTAATTAAAACCTATAAATTATCTTCCGCAGCCCTTCTCGAGGCG	Promoter (2-3kb)	18	12087056	12091347	4292	1	EN1-201	-2718	EN1-201	EN1	0	FALSE	TRUE	TRUE	FALSE	FALSE	FALSE	FALSE	FALSE	FALSE	Promoter	28	42	NA	NA	NA	18	12084320	12084414	95	*	95	12
Blood	cg09082380	13.9129	0.769925	5.28792e-44	1.24701e-41	1	OSR2	OSR2_threeUTR	9	46597000	46597049	50	+	46597000	46597001	CGGCACAGCCTGACTCACACCCCGCGGCAGGACTTCTAGAGAAGCCCAGG	3' UTR	9	46593548	46597422	3875	1	OSR2-202	3452	OSR2-201;OSR2-202	OSR2;OSR2	0;0	TRUE	FALSE	FALSE	FALSE	TRUE	TRUE	FALSE	FALSE	FALSE	threeUTR	3	6	NA	NA	NA	NA	NA	NA	NA	NA	NA	NA
Blood	cg09123368	11.0625	0.670219	1.90727e-28	6.88434e-27	1	VAX1	VAX1_Promoter	1	15170807	15170856	50	+	15170807	15170808	CGCCCAGGAGCCACGCCAGACCGCCGCACTCAGAGGACTGTTTGTTAATA	Promoter (<=1kb)	1	15171774	15176929	5156	1	VAX1-202	-918	VAX1-201;VAX1-202	VAX1;VAX1	0;0	FALSE	TRUE	TRUE	FALSE	FALSE	FALSE	FALSE	FALSE	FALSE	Promoter	7	18	ENSECAG00000023955	1	100067354	NA	NA	NA	NA	NA	NA	NA
Blood	cg09244212	13.1971	0.747672	9.12176e-40	1.29067e-37	1	NR2E1	NR2E1_Promoter	10	59204172	59204221	50	-	59204220	59204221	TTGGAGTTTGTGAAAAGTGGGGCTCGGGGCCCAGTCAATGGGGCGCCCCG	Promoter (8-9kb)	10	59212966	59232245	19280	1	NR2E1-201	-8794	NA	NA	NA	FALSE	TRUE	TRUE	FALSE	FALSE	FALSE	FALSE	FALSE	FALSE	Promoter	5	32	NA	NA	NA	10	59204196	59204401	206	*	206	29
Blood	cg09344934	13.4229	0.754885	4.43853e-41	7.51623e-39	1	NKX2-2	NKX2-2_Intron	22	3800524	3800573	50	+	3800524	3800525	CGGATTCAGAAATGAATGAAGAGATAGTCCATTGAAAAGGGTTGAATGCC	Intron (NKX2-2-201/NKX2-2, intron 1 of 2)	22	3794078	3805582	11505	1	NKX2-2-201	6446	NKX2-2-201;NKX2-2-202	NKX2-2;NKX2-2	0;0	TRUE	FALSE	FALSE	FALSE	FALSE	FALSE	TRUE	FALSE	FALSE	Intron	19	30	NA	NA	NA	NA	NA	NA	NA	NA	NA	NA
Blood	cg09417788	11.1346	0.67312	8.5149e-29	3.22715e-27	1	HOXC4	HOXC4_Intergenic_downstream	6	71847067	71847116	50	+	71847067	71847068	CGCAGCCGCCTTTGTACGCGTGATTTATGACTTCAATCTTGGTTCACCGA	Distal Intergenic	6	71819536	71822454	2919	1	HOXC4-201	27531	NA	NA	NA	FALSE	TRUE	FALSE	FALSE	FALSE	FALSE	FALSE	FALSE	TRUE	Intergenic_downstream	35	92	ENSECAG00000031575	6	100064443	6	71846977	71847164	188	*	188	17
Blood	cg09595479	11.8832	0.702042	1.44779e-32	8.69656e-31	1	PRPH	PRPH_Exon	6	67945809	67945858	50	+	67945809	67945810	CGCCTCGACTTCTCCATGGCCGAGGCCCTCAACCAGGAGTTCCTGGCCAC	Promoter (<=1kb)	6	67945584	67948435	2852	1	PRPH-201	225	PRPH-201;PRPH-202	PRPH;PRPH	0;0	TRUE	FALSE	TRUE	FALSE	FALSE	TRUE	FALSE	FALSE	FALSE	Exon	2	2	NA	NA	NA	6	67945684	67946282	599	*	599	67
Blood	cg09628017	11.2449	0.677521	2.45326e-29	9.96201e-28	1	NKX2-2	NKX2-2_Intron	22	3808045	3808094	50	-	3808045	3808046	CGGCTTTCAAACCCTGTATTGTTGTCTGTGAAAGGAAGACGCATTAAAAA	Intron (NKX2-2-202/NKX2-2, intron 3 of 3)	22	3794078	3814915	20838	1	NKX2-2-202	13967	NKX2-2-201;NKX2-2-202	NKX2-2;NKX2-2	0;0	TRUE	FALSE	FALSE	FALSE	FALSE	FALSE	TRUE	FALSE	FALSE	Intron	19	30	NA	NA	NA	NA	NA	NA	NA	NA	NA	NA
Blood	cg09749813	13.4144	0.754617	4.97861e-41	8.29838e-39	1	TBX18	TBX18_Promoter	10	39111192	39111241	50	+	39111192	39111193	CGCCAGAGAGGACTAACATGGGTAAAAAACACTCTGTGGACACAAATTAG	Promoter (<=1kb)	10	39084085	39110873	26789	2	TBX18-202	-319	TBX18-201;TBX18-202	TBX18;TBX18	0;0	FALSE	TRUE	TRUE	FALSE	FALSE	FALSE	FALSE	FALSE	FALSE	Promoter	2	8	NA	NA	NA	NA	NA	NA	NA	NA	NA	NA
Blood	cg09775837	11.1451	0.673544	7.56265e-29	2.88686e-27	1	SGSM2	SGSM2_Exon	11	46232927	46232976	50	-	46232927	46232928	CGATGCTCTCAATGATCTGCTCGCGGAACCTCACAGCTCCCAATCCGATG	Exon (SGSM2-201/SGSM2, exon 12 of 24)	11	46211235	46244171	32937	1	SGSM2-201	21692	SGSM2-201;SGSM2-202;SGSM2-203	SGSM2;SGSM2;SGSM2	0;0;0	TRUE	FALSE	FALSE	FALSE	FALSE	TRUE	TRUE	FALSE	FALSE	Exon	3	3	NA	NA	NA	11	46232870	46232973	104	*	104	11
Blood	cg09793883	11.4566	0.685831	2.17787e-30	1.01664e-28	1	BARHL2	BARHL2_Intergenic_upstream	5	70563992	70564041	50	+	70563992	70563993	CGCCTAACAGCTTGGCTCCCTCATTAGGTTGTTGTCTGCAGCTTGTAAAT	Distal Intergenic	5	70674067	70679625	5559	1	BARHL2-201	-110026	NA	NA	NA	FALSE	TRUE	FALSE	FALSE	FALSE	FALSE	FALSE	FALSE	TRUE	Intergenic_upstream	36	73	NA	NA	NA	NA	NA	NA	NA	NA	NA	NA
Blood	cg09817427	16.8783	0.844764	6.49674e-64	1.37887e-60	1	TBX18	TBX18_Promoter	10	39111248	39111297	50	+	39111296	39111297	TAATTGAAATTTGTTGCCTTGATCTGTCAGCACTTCCAGGCAGGAGAGCG	Promoter (<=1kb)	10	39084085	39110873	26789	2	TBX18-202	-375	TBX18-201;TBX18-202	TBX18;TBX18	0;0	FALSE	TRUE	TRUE	FALSE	FALSE	FALSE	FALSE	FALSE	FALSE	Promoter	2	8	NA	NA	NA	NA	NA	NA	NA	NA	NA	NA
Blood	cg09879356	11.1449	0.673534	7.58282e-29	2.8911e-27	1	UNCX	UNCX_Promoter	13	931953	932002	50	-	931953	931954	CGGATGATGAATCTCCTATTATTGGATCAGTCTATTTGCCGCTCAATGTC	Promoter (<=1kb)	13	932590	936855	4266	1	UNCX-201	-637	UNCX-201	UNCX	0	FALSE	TRUE	TRUE	FALSE	FALSE	FALSE	FALSE	FALSE	FALSE	Promoter	27	89	ENSECAG00000033656	13	111776167	NA	NA	NA	NA	NA	NA	NA
Blood	cg09911121	17.8872	0.864668	1.48323e-71	5.24669e-68	1	HOXC4	HOXC4_Intron	6	71821095	71821144	50	-	71821095	71821096	CGAGCGAGAATGGGTAATTACATCCCCCATAAATTTTATGGCTTAGCTAC	Intron (HOXC4-201/HOXC4, intron 3 of 3)	6	71819536	71822454	2919	1	HOXC4-201	1559	HOXC4-201	HOXC4	0	TRUE	FALSE	FALSE	FALSE	FALSE	FALSE	TRUE	FALSE	FALSE	Intron	9	92	ENSECAG00000031575	6	100064443	NA	NA	NA	NA	NA	NA	NA
Blood	cg09945801	12.3226	0.718015	6.84751e-35	5.34307e-33	1	PURG	PURG_Exon	27	13480987	13481036	50	+	13480987	13480988	CGCAGCCGAAATCCAGGAGCTGGCCTCCAAACGAGTGGACATCCAGAAAA	Promoter (<=1kb)	27	13480820	13513789	32970	1	PURG-201	167	PURG-201	PURG	0	TRUE	FALSE	TRUE	FALSE	FALSE	TRUE	FALSE	FALSE	FALSE	Exon	2	3	ENSECAG00000028324	27	100058191	NA	NA	NA	NA	NA	NA	NA
Blood	cg09955719	12.0318	0.707526	2.41934e-33	1.58012e-31	1	INSM1	INSM1_Exon	22	4850092	4850141	50	-	4850140	4850141	CAGTACTTGCAGGGGAACACCTGGGCGGCGTGCAGCAGGCGCAGGTGGCG	Exon (INSM1-201/INSM1, exon 1 of 1)	22	4849980	4851542	1563	2	INSM1-201	1401	INSM1-201	INSM1	0	TRUE	FALSE	FALSE	FALSE	FALSE	TRUE	FALSE	FALSE	FALSE	Exon	2	6	ENSECAG00000037552	22	106782417	22	4850030	4850685	656	*	656	84
Blood	cg10040493	13.2147	0.748242	7.21642e-40	1.03956e-37	1	OTP	OTP_Promoter	14	88132456	88132505	50	+	88132504	88132505	TCAAGACCAATAGAAAAGTCATAAAATGAAGCGGGCTATCAATCATGCCG	Promoter (2-3kb)	14	88135239	88143304	8066	1	OTP-201	-2734	OTP-201	OTP	0	FALSE	TRUE	TRUE	FALSE	FALSE	FALSE	FALSE	FALSE	FALSE	Promoter	29	34	NA	NA	NA	NA	NA	NA	NA	NA	NA	NA
Blood	cg10070260	11.762	0.69751	6.12333e-32	3.37271e-30	1	ISLR2	ISLR2_Promoter	1	120682169	120682218	50	+	120682217	120682218	CCCCGAAGCCACGTTCAACATGATGCATAATTGATAGTGTTAGCAGAGCG	Promoter (2-3kb)	1	120677567	120679858	2292	2	ISLR2-201	-2311	ISLR2-201	ISLR2	-2311	FALSE	TRUE	TRUE	FALSE	FALSE	FALSE	FALSE	FALSE	FALSE	Promoter	1	1	ENSECAG00000036372	1	106782087	1	120682074	120682226	153	*	153	15
Blood	cg10190382	12.0317	0.707522	2.42209e-33	1.58012e-31	1	PDE4D	PDE4D_Intron	21	13688804	13688853	50	-	13688804	13688805	CGTGGGTGACTTGGAGAGTTTGGAGCAAAATGTTCAGCAATCCTTGAGAG	Intron (PDE4D-201/PDE4D, intron 2 of 15)	21	13456841	14489780	1032940	1	PDE4D-201	231963	PDE4D-201;PDE4D-202;PDE4D-203	PDE4D;PDE4D;PDE4D	0;0;0	TRUE	FALSE	FALSE	FALSE	FALSE	FALSE	TRUE	FALSE	FALSE	Intron	5	7	NA	NA	NA	NA	NA	NA	NA	NA	NA	NA
Blood	cg10215507	11.203	0.675854	3.94211e-29	1.55902e-27	1	FOXA2	FOXA2_Intergenic_downstream	22	2901256	2901305	50	+	2901256	2901257	CGGGCAGTGAAATCTTTGCTTTGTGTGCTAAAGTCAACAGTCGCTTGGTT	Distal Intergenic	22	2895653	2898061	2409	1	FOXA2-201	5603	FOXA2-201	FOXA2	0	FALSE	TRUE	FALSE	FALSE	FALSE	FALSE	FALSE	FALSE	TRUE	Intergenic_downstream	15	25	ENSECAG00000032004	22	100147413	NA	NA	NA	NA	NA	NA	NA
Blood	cg10347306	11.3438	0.681425	7.95827e-30	3.44707e-28	1	BARHL2	BARHL2_Promoter	5	70665912	70665961	50	-	70665912	70665913	CGCCTGACTGACAGTTTTGGTAATTAAGTGATTGTATAGACCTCTCCGGC	Promoter (8-9kb)	5	70674067	70679625	5559	1	BARHL2-201	-8155	NA	NA	NA	TRUE	FALSE	TRUE	FALSE	FALSE	FALSE	TRUE	FALSE	FALSE	Promoter	11	73	NA	NA	NA	5	70665815	70665913	99	*	99	15
Blood	cg10377660	11.6629	0.693757	1.9726e-31	1.02446e-29	1	TENM2	TENM2_Intron	14	13035595	13035644	50	+	13035643	13035644	CAGGACCAATGTGCAACCTGCTCTGGAATCAAACCCATAACACACGCACG	Intron (TENM2-206/TENM2, intron 1 of 30)	14	11874662	13090940	1216279	2	TENM2-206	55296	TENM2-206	TENM2	0	TRUE	FALSE	FALSE	FALSE	FALSE	FALSE	TRUE	FALSE	FALSE	Intron	60	97	NA	NA	NA	14	13035639	13035757	119	*	119	22
Blood	cg10395080	12.8694	0.736887	6.6899e-38	7.39513e-36	1	ZIC2	ZIC2_Intron	17	68896940	68896989	50	-	68896940	68896941	CGGATGTCTTTAAGAAACAATTTAGGTGCTAATGGAATTTAACGTTAAAC	Intron (ZIC2-201/ZIC2, intron 2 of 3)	17	68894912	68898774	3863	1	ZIC2-201	2028	ZIC2-201;ZIC2-202	ZIC2;ZIC2	0;0	TRUE	FALSE	FALSE	FALSE	FALSE	FALSE	TRUE	FALSE	FALSE	Intron	4	11	NA	NA	NA	NA	NA	NA	NA	NA	NA	NA
Blood	cg10437271	16.4904	0.836421	4.29827e-61	6.21999e-58	1	SATB2	SATB2_fiveUTR	18	74553498	74553547	50	+	74553498	74553499	CGCTCCGCCGCTCCATGCTGCTCCGACTCGGAGACAAAGTTCCCACCGGC	5' UTR	18	74378280	74554967	176688	2	SATB2-201	1420	SATB2-201;SATB2-202	SATB2;SATB2	0;0	TRUE	FALSE	FALSE	TRUE	FALSE	TRUE	FALSE	FALSE	FALSE	fiveUTR	3	40	NA	NA	NA	18	74553257	74553586	330	*	330	41
Blood	cg10664719	12.5984	0.72767	2.1556e-36	1.96635e-34	1	ONECUT1	ONECUT1_Intergenic_upstream	1	138880722	138880771	50	+	138880770	138880771	CAGCTGCCCTGAAACCTTAATTGAATGACAGATGGTCATTTTCGGGGGCG	Distal Intergenic	1	138897360	138927869	30510	1	ONECUT1-201	-16589	NA	NA	NA	FALSE	TRUE	FALSE	FALSE	FALSE	FALSE	FALSE	FALSE	TRUE	Intergenic_upstream	15	40	NA	NA	NA	1	138880764	138881042	279	*	279	42
Blood	cg10670873	11.073	0.670645	1.69535e-28	6.17544e-27	1	IRX5	IRX5_Intergenic_downstream	3	7989088	7989137	50	-	7989088	7989089	CGCCGTGTAAGGTGAGCATTGTGGCTGCTCGCAGAACTGTTACAATCTGG	Distal Intergenic	3	7883530	7893403	9874	1	IRX5-201	105607	NA	NA	NA	FALSE	TRUE	FALSE	FALSE	FALSE	FALSE	FALSE	FALSE	TRUE	Intergenic_downstream	12	30	NA	NA	NA	3	7988641	7989142	502	*	502	68
Blood	cg10710448	11.1215	0.672596	9.85771e-29	3.71397e-27	1	ZIC1	ZIC1_Exon	16	82096638	82096687	50	+	82096638	82096639	CGCGAGGGCAAGCCCTTCAAAGCCAAATACAAACTGGTTAACCACATCCG	Promoter (<=1kb)	16	82095807	82261604	165798	1	ZIC1-201	831	ZIC1-201;ZIC1-202;ZIC1-203;ZIC4-205	ZIC1;ZIC1;ZIC1;ZIC4	0;0;0;0	TRUE	FALSE	TRUE	FALSE	FALSE	TRUE	FALSE	FALSE	FALSE	Exon	3	13	NA	NA	NA	NA	NA	NA	NA	NA	NA	NA
Blood	cg10752869	15.7194	0.818613	1.11457e-55	1.04363e-52	1	MEIS2	MEIS2_Intron	1	152603552	152603601	50	-	152603600	152603601	AAAGCCATGAAACACGACAGTTCGGTTACATGTGGGCTGCTGACGGGCCG	Intron (MEIS2-201/MEIS2, intron 1 of 12)	1	152602360	152804366	202007	1	MEIS2-201	1192	MEIS2-201;MEIS2-202;MEIS2-203	MEIS2;MEIS2;MEIS2	0;0;0	TRUE	FALSE	FALSE	FALSE	FALSE	FALSE	TRUE	FALSE	FALSE	Intron	66	121	NA	NA	NA	NA	NA	NA	NA	NA	NA	NA
Blood	cg10861326	14.2216	0.778982	6.7315e-46	2.06062e-43	1	HOXB3	HOXB3_Exon	11	24679515	24679564	50	+	24679563	24679564	ATTCACAAACTGATAGCCTATTTCAGTCCAGCTTACCTTAGCCACCGACG	Promoter (3-4kb)	11	24674374	24676499	2126	2	HOXB3-201	-3016	HOXB3-201	HOXB3	0	TRUE	FALSE	TRUE	FALSE	FALSE	TRUE	TRUE	FALSE	FALSE	Exon	5	16	NA	NA	NA	NA	NA	NA	NA	NA	NA	NA
Blood	cg11060954	11.5431	0.689176	7.99443e-31	3.86794e-29	1	CAMKMT	CAMKMT_Intron	15	54954559	54954608	50	+	54954607	54954608	TCTGGGCAAAAGAAGTGTTTAGACAAAGGCTGTCTGCTTCAATTTCCCCG	Intron (CAMKMT-201/CAMKMT, intron 5 of 5)	15	54881030	55033384	152355	2	CAMKMT-201	78776	CAMKMT-201	CAMKMT	0	TRUE	FALSE	FALSE	FALSE	FALSE	FALSE	TRUE	FALSE	FALSE	Intron	67	70	ENSECAG00000018469	15	100053440	NA	NA	NA	NA	NA	NA	NA
Blood	cg11105807	11.24	0.677327	2.5929e-29	1.05022e-27	1	MAFB	MAFB_Exon	22	31434159	31434208	50	-	31434159	31434160	CGGTTCTTCAGGGTCCGCCGCTTCTGCTTCAGGCGGATCACCTCGTCCTT	Promoter (<=1kb)	22	31433933	31434904	972	2	MAFB-201	696	MAFB-201	MAFB	0	TRUE	FALSE	TRUE	FALSE	FALSE	TRUE	FALSE	FALSE	FALSE	Exon	14	32	NA	NA	NA	22	31434127	31434483	357	*	357	45
Blood	cg11156581	15.6163	0.816106	5.63679e-55	4.60135e-52	1	SIX3	SIX3_Exon	15	54828685	54828734	50	-	54828733	54828734	GTTCTTAAACCAGTTGCCTACTTGTGTGGGAGTGAGGCCGGTGGCCTGCG	Exon (SIX3-201/SIX3, exon 2 of 4)	15	54811857	54837066	25210	2	SIX3-201	8332	SIX3-201;SIX3-202	SIX3;SIX3	0;0	TRUE	FALSE	FALSE	FALSE	FALSE	TRUE	FALSE	FALSE	FALSE	Exon	9	26	ENSECAG00000038089	15	NA	NA	NA	NA	NA	NA	NA	NA
Blood	cg11235379	13.3172	0.751531	1.8393e-40	2.88453e-38	1	TBR1	TBR1_fiveUTR	18	41966114	41966163	50	-	41966162	41966163	CCAATCACTGGAGGTTTCAAGGAGGCAAATGGGTTCCTTGCGGCAAAGCG	5' UTR	18	41964369	41972495	8127	1	TBR1-201	1745	TBR1-201;TBR1-202	TBR1;TBR1	0;0	TRUE	FALSE	FALSE	TRUE	FALSE	TRUE	FALSE	FALSE	FALSE	fiveUTR	9	28	ENSECAG00000002502	18	100061032	NA	NA	NA	NA	NA	NA	NA
Blood	cg11306047	12.4549	0.722683	1.31512e-35	1.0989e-33	1	BTRC	BTRC_Intron	1	28683885	28683934	50	+	28683885	28683886	CGTCTGCATTGTGAATTGTAGATCTTAATTACCGACAATGGCTGGTACAG	Intron (BTRC-201/BTRC, intron 4 of 14)	1	28628298	28790934	162637	2	BTRC-201	107000	BTRC-201;BTRC-202;BTRC-203;BTRC-204	BTRC;BTRC;BTRC;BTRC	0;0;0;0	TRUE	FALSE	FALSE	FALSE	FALSE	FALSE	TRUE	FALSE	FALSE	Intron	107	114	NA	NA	NA	NA	NA	NA	NA	NA	NA	NA
Blood	cg11339341	11.9861	0.70585	4.2011e-33	2.67492e-31	1	MEF2C	MEF2C_Intergenic_downstream	14	78858192	78858241	50	-	78858192	78858193	CGCAGAACGTAGTGTGGGGACTGAAAAAGACCGTGGCAATGGATGAACAA	Distal Intergenic	14	78673891	78814060	140170	1	MEF2C-201	184350	NA	NA	NA	FALSE	TRUE	FALSE	FALSE	FALSE	FALSE	FALSE	FALSE	TRUE	Intergenic_downstream	37	100	NA	NA	NA	NA	NA	NA	NA	NA	NA	NA
Blood	cg11373055	11.7219	0.695995	9.84548e-32	5.30356e-30	1	EGR3	EGR3_Intron	2	51787516	51787565	50	-	51787564	51787565	CCCGAGGTGGGGCGGGCAGGTAGCTGCAGCTACAGGTAGTTTCAGACCCG	Intron (EGR3-201/EGR3, intron 1 of 1)	2	51786204	51788630	2427	2	EGR3-202	1065	EGR3-202;EGR3-201;EGR3-203	EGR3;EGR3;EGR3	0;0;0	TRUE	FALSE	FALSE	FALSE	FALSE	FALSE	TRUE	FALSE	FALSE	Intron	2	18	NA	NA	NA	2	51787564	51787761	198	*	198	22
Blood	cg11429732	12.4716	0.723268	1.0664e-35	9.00532e-34	1	FOXD3	FOXD3_Intergenic_downstream	5	94083383	94083432	50	+	94083383	94083384	CGGTATTGCTGCTATGCGCGGAAATATGAGCGAGTAATTTTATAAGTAAC	Downstream (2-3kb)	5	94085795	94087237	1443	2	FOXD3-201	3805	FOXD3-201	FOXD3	0	FALSE	TRUE	FALSE	FALSE	FALSE	FALSE	FALSE	FALSE	FALSE	Intergenic_downstream	5	36	ENSECAG00000031177	5	111773631	5	94083269	94083414	146	*	146	19
Blood	cg11439618	13.4639	0.756175	2.55107e-41	4.46242e-39	1	LGI2	LGI2_Exon	3	101627028	101627077	50	+	101627028	101627029	CGCTGCCCCGCCACTTGCAGCTGTACCAAGGAGTCTATCATCTGCGTGGG	Exon (LGI2-201/LGI2, exon 1 of 8)	3	101625564	101653724	28161	1	LGI2-201	1464	LGI2-201	LGI2	0	TRUE	FALSE	FALSE	FALSE	FALSE	TRUE	FALSE	FALSE	FALSE	Exon	3	3	NA	NA	NA	3	101626515	101627037	523	*	523	83
Blood	cg11448896	14.7873	0.794772	1.76939e-49	7.93387e-47	1	DMRTA2	DMRTA2_Promoter	2	8698523	8698572	50	+	8698523	8698524	CGCCACATTGTTGTCCAATTCTGTCTAATGGAGCCCTAAGGACCAACAAT	Promoter (1-2kb)	2	8700415	8704454	4040	1	DMRTA2-201	-1843	DMRTA2-201	DMRTA2	0	FALSE	TRUE	TRUE	FALSE	FALSE	FALSE	FALSE	FALSE	FALSE	Promoter	7	15	ENSECAG00000029061	2	100147531	2	8698386	8698524	139	*	139	14
Blood	cg11541320	11.3684	0.682391	6.00478e-30	2.63317e-28	1	BTRC	BTRC_Intron	1	28838717	28838766	50	-	28838765	28838766	TGATGCTATTTTCCGCGCAGTCATTTCGCACACTGCTGATTACATTAACG	Intron (BTRC-204/BTRC, intron 1 of 12)	1	28638334	28883830	245497	2	BTRC-204	45064	BTRC-204	BTRC	0	TRUE	FALSE	FALSE	FALSE	FALSE	FALSE	TRUE	FALSE	FALSE	Intron	107	114	NA	NA	NA	NA	NA	NA	NA	NA	NA	NA
Blood	cg11563156	12.9649	0.74007	1.93419e-38	2.31492e-36	1	EN1	EN1_Promoter	18	12084312	12084361	50	+	12084360	12084361	TTATCTTCCGCAGCCCTTCTCGAGGCGTCTCCTGCAGGCGAGATAAGGCG	Promoter (2-3kb)	18	12087056	12091347	4292	1	EN1-201	-2695	EN1-201	EN1	0	FALSE	TRUE	TRUE	FALSE	FALSE	FALSE	FALSE	FALSE	FALSE	Promoter	28	42	NA	NA	NA	18	12084320	12084414	95	*	95	12
Blood	cg11583326	11.5721	0.690287	5.70993e-31	2.8096e-29	1	NR2F1	NR2F1_Exon	14	74763989	74764038	50	+	74764037	74764038	TCTCCACCTGCTCCTGGAAGATGCGGATGTGGTCCATGAAGGCCACGACG	Exon (NR2F1-201/NR2F1, exon 3 of 4)	14	74758230	74767642	9413	2	NR2F1-202	3604	NR2F1-202;NR2F1-201	NR2F1;NR2F1	0;0	TRUE	FALSE	FALSE	FALSE	FALSE	TRUE	FALSE	FALSE	FALSE	Exon	17	102	NA	NA	NA	14	74764012	74764263	252	*	252	30
Blood	cg11626190	15.3065	0.808377	6.91709e-53	4.78723e-50	1	MEF2D	MEF2D_Exon	5	38381779	38381828	50	-	38381827	38381828	GGGGAGGACTCGCTGGAACAGAGCCCCCTGCTGGAGGACAAGTACCGACG	Exon (MEF2D-201/MEF2D, exon 3 of 4)	5	38379173	38383366	4194	1	MEF2D-201	2606	MEF2D-201;MEF2D-202;MEF2D-203;MEF2D-204	MEF2D;MEF2D;MEF2D;MEF2D	0;0;0;0	TRUE	FALSE	FALSE	FALSE	FALSE	TRUE	TRUE	FALSE	FALSE	Exon	6	12	NA	NA	NA	5	38381824	38381861	38	*	38	8
Blood	cg11634198	15.0579	0.801966	3.0646e-51	1.62608e-48	1	NEUROD2	NEUROD2_Promoter	11	22859079	22859128	50	-	22859127	22859128	ATGGCCTGGCATAGAGGCTGGTACCCCGCCTGGTAGAGATGCCACACTCG	Promoter (1-2kb)	11	22860434	22861582	1149	1	NEUROD2-201	-1355	NEUROD2-201	NEUROD2	0	FALSE	TRUE	TRUE	FALSE	FALSE	FALSE	FALSE	FALSE	FALSE	Promoter	7	42	NA	NA	NA	11	22859105	22859193	89	*	89	13
Blood	cg11636414	11.229	0.676888	2.93867e-29	1.17828e-27	1	MEF2C	MEF2C_Intergenic_downstream	14	78858136	78858185	50	-	78858136	78858137	CGTCTGTCAGGAGGGGACTATGAGAGGTTTGGGTGCAAATTCATTATCTC	Distal Intergenic	14	78673891	78814060	140170	1	MEF2C-201	184294	NA	NA	NA	FALSE	TRUE	FALSE	FALSE	FALSE	FALSE	FALSE	FALSE	TRUE	Intergenic_downstream	37	100	NA	NA	NA	NA	NA	NA	NA	NA	NA	NA
Blood	cg11672180	15.6645	0.817283	2.64313e-55	2.27424e-52	1	FOXD3	FOXD3_Promoter	5	94092399	94092448	50	+	94092447	94092448	CGAGATCATTCTGTCAAACAATATGATGCTGCTCATTTTTATCTGTCCCG	Promoter (5-6kb)	5	94085795	94087237	1443	2	FOXD3-201	-5162	NA	NA	NA	FALSE	TRUE	TRUE	FALSE	FALSE	FALSE	FALSE	FALSE	FALSE	Promoter	9	36	ENSECAG00000031177	5	111773631	NA	NA	NA	NA	NA	NA	NA
Blood	cg11686722	11.2431	0.677449	2.5042e-29	1.01559e-27	1	MEIS2	MEIS2_fiveUTR	1	152603968	152604017	50	-	152603968	152603969	CGGACTGGGATATTAAATATACGACACATCCAGGAGTTTATTGGAGCGCA	5' UTR	1	152602360	152804366	202007	1	MEIS2-201	1608	MEIS2-201;MEIS2-202;MEIS2-203	MEIS2;MEIS2;MEIS2	0;0;0	TRUE	FALSE	FALSE	TRUE	FALSE	TRUE	TRUE	FALSE	FALSE	fiveUTR	3	121	NA	NA	NA	NA	NA	NA	NA	NA	NA	NA
Blood	cg11700079	11.9669	0.705144	5.29508e-33	3.3381e-31	1	TLX3	TLX3_Exon	14	9147128	9147177	50	-	9147128	9147129	CGGTTTTGGAACCAGGTCTTGACCTGCGCGTCCGTCATTTTGAGGGACTT	Exon (TLX3-201/TLX3, exon 2 of 3)	14	9145963	9148286	2324	2	TLX3-201	1109	TLX3-201	TLX3	0	TRUE	FALSE	FALSE	FALSE	FALSE	TRUE	FALSE	FALSE	FALSE	Exon	11	20	NA	NA	NA	14	9146729	9147752	1024	*	1024	108
Blood	cg11716762	20.3723	0.904016	2.94458e-92	9.37436e-88	1	HOXC4	HOXC4_Intron	6	71821185	71821234	50	-	71821233	71821234	GTGTGAAAACTATGCTCGCTTTCTAAGGGCGCATAAATAATTCAGTGTCG	Intron (HOXC4-201/HOXC4, intron 3 of 3)	6	71819536	71822454	2919	1	HOXC4-201	1649	HOXC4-201	HOXC4	0	TRUE	FALSE	FALSE	FALSE	FALSE	FALSE	TRUE	FALSE	FALSE	Intron	9	92	ENSECAG00000031575	6	100064443	NA	NA	NA	NA	NA	NA	NA
Blood	cg11728741	16.0512	0.826482	5.60362e-58	5.94656e-55	1	ANK1	ANK1_Exon	27	3513544	3513593	50	-	3513544	3513545	CGGCCAAACAGCTGAAGAAAATCAAAGACATCGAGGCGCAGGCCCTCCAG	Promoter (<=1kb)	27	3512821	3720551	207731	1	ANK1-201	723	ANK1-201;ANK1-202;ANK1-203;ANK1-204;ANK1-205;ANK1-206;ANK1-207	ANK1;ANK1;ANK1;ANK1;ANK1;ANK1;ANK1	0;0;0;0;0;0;0	TRUE	FALSE	TRUE	FALSE	FALSE	TRUE	FALSE	FALSE	FALSE	Exon	1	2	NA	NA	NA	27	3512549	3513545	997	*	997	173
Blood	cg11827910	11.5665	0.690073	6.09438e-31	2.98494e-29	1	PAX6	PAX6_Intron	7	99799754	99799803	50	+	99799802	99799803	TGCACGTCAAGTTTGAGCTTAATTTCTGGAAATAGGCGGAAGTCGCTCCG	Intron (PAX6-201/PAX6, intron 3 of 12)	7	99788997	99806295	17299	2	PAX6-201	6492	PAX6-201;PAX6-202	PAX6;PAX6	0;0	TRUE	FALSE	FALSE	FALSE	FALSE	FALSE	TRUE	FALSE	FALSE	Intron	13	39	NA	NA	NA	NA	NA	NA	NA	NA	NA	NA
Blood	cg11927473	11.4377	0.685095	2.7095e-30	1.23936e-28	1	FOXA2	FOXA2_Promoter	22	2895900	2895949	50	-	2895900	2895901	CGACACACTGTTAGCCTTGAGATAATATTAACTTTGTGATCAAATATTGA	Promoter (<=1kb)	22	2895653	2898061	2409	1	FOXA2-201	247	FOXA2-201	FOXA2	0	TRUE	FALSE	TRUE	FALSE	FALSE	FALSE	TRUE	FALSE	FALSE	Promoter	4	25	ENSECAG00000032004	22	100147413	22	2895660	2895901	242	*	242	20
Blood	cg11927671	11.9364	0.704018	7.6425e-33	4.75208e-31	1	PRDM8	PRDM8_Promoter	3	57996737	57996786	50	+	57996785	57996786	ACAACAATTGTAAAACAAAACACGGAAGAGGCATCTAAAGGGCAATATCG	Promoter (9-10kb)	3	57980087	57987313	7227	2	PRDM8-201	-9424	NA	NA	NA	TRUE	FALSE	TRUE	FALSE	FALSE	FALSE	TRUE	FALSE	FALSE	Promoter	2	9	ENSECAG00000017778	3	100147267	NA	NA	NA	NA	NA	NA	NA
Blood	cg11945128	12.8549	0.736398	8.07754e-38	8.80673e-36	1	SIX3	SIX3_Intron	15	54832109	54832158	50	+	54832109	54832110	CGAATATTGTGTTCAACTTTTTGAAAGCAGCTCGTGACCCCGAAACTGCA	Intron (SIX3-201/SIX3, intron 1 of 3)	15	54811857	54837066	25210	2	SIX3-201	4908	SIX3-201;SIX3-202	SIX3;SIX3	0;0	TRUE	FALSE	FALSE	FALSE	FALSE	FALSE	TRUE	FALSE	FALSE	Intron	11	26	ENSECAG00000038089	15	NA	NA	NA	NA	NA	NA	NA	NA
Blood	cg11956761	11.1246	0.672721	9.52151e-29	3.59155e-27	1	PLPPR4	PLPPR4_Exon	5	63425987	63426036	50	+	63425987	63425988	CGAAATAAAAGCAGGGCAGGAGGGTGACGCTGTCCTTGATCACTTTGCCC	Exon (PLPPR4-201/PLPPR4, exon 1 of 7)	5	63385451	63427147	41697	2	PLPPR4-201	1111	PLPPR4-201;PLPPR4-202	PLPPR4;PLPPR4	0;0	TRUE	FALSE	FALSE	FALSE	FALSE	TRUE	FALSE	FALSE	FALSE	Exon	1	1	NA	NA	NA	NA	NA	NA	NA	NA	NA	NA
Blood	cg12045717	12.4349	0.721981	1.68944e-35	1.39339e-33	1	GSX2	GSX2_Promoter	3	80073830	80073879	50	-	80073830	80073831	CGCTTAGTCTTCAAGAAAGTCCTCAATAATAGTGGAAAAGAACAAAGATC	Promoter (4-5kb)	3	80067490	80069666	2177	2	GSX2-201	-4213	GSX2-201	GSX2	-4164	FALSE	TRUE	TRUE	FALSE	FALSE	FALSE	FALSE	FALSE	FALSE	Promoter	5	11	NA	NA	NA	NA	NA	NA	NA	NA	NA	NA
Blood	cg12242396	12.4019	0.72082	2.55293e-35	2.07865e-33	1	MAFB	MAFB_Exon	22	31434177	31434226	50	-	31434177	31434178	CGCTTCTGCTTCAGGCGGATCACCTCGTCCTTGGTGAAGCCCCGCAGGTG	Promoter (<=1kb)	22	31433933	31434904	972	2	MAFB-201	678	MAFB-201	MAFB	0	TRUE	FALSE	TRUE	FALSE	FALSE	TRUE	FALSE	FALSE	FALSE	Exon	14	32	NA	NA	NA	22	31434127	31434483	357	*	357	45
Blood	cg12263847	11.231	0.676968	2.87274e-29	1.15476e-27	1	PAX5	PAX5_Exon	25	2215702	2215751	50	+	2215750	2215751	CTTACTATGCATGGATGCAAACGGGTCGTGCTTACAGTGTATTTCCATCG	Promoter (<=1kb)	25	2122073	2215749	93677	2	PAX5-210	0	PAX5-201;PAX5-202;PAX5-203;PAX5-204;PAX5-205;PAX5-206;PAX5-207;PAX5-208;PAX5-209;PAX5-210	PAX5;PAX5;PAX5;PAX5;PAX5;PAX5;PAX5;PAX5;PAX5;PAX5	0;0;0;0;0;0;0;0;0;0	TRUE	FALSE	TRUE	FALSE	FALSE	TRUE	TRUE	FALSE	FALSE	Exon	13	54	NA	NA	NA	25	2215623	2215796	174	*	174	19
Blood	cg12302541	14.0083	0.772758	1.38693e-44	3.50431e-42	1	MAFB	MAFB_Exon	22	31434151	31434200	50	-	31434151	31434152	CGTAGCCCCGGTTCTTCAGGGTCCGCCGCTTCTGCTTCAGGCGGATCACC	Promoter (<=1kb)	22	31433933	31434904	972	2	MAFB-201	704	MAFB-201	MAFB	0	TRUE	FALSE	TRUE	FALSE	FALSE	TRUE	FALSE	FALSE	FALSE	Exon	14	32	NA	NA	NA	22	31434127	31434483	357	*	357	45
Blood	cg12373771	18.3023	0.87215	7.92802e-75	4.20661e-71	1	TMEM121B	TMEM121B_Exon	6	28992541	28992590	50	+	28992541	28992542	CGGCCTGCTGGACCTGTACCTCATCGCCGTCACCGACCTGTACTGGTGCT	Promoter (<=1kb)	6	28991891	28993648	1758	1	TMEM121B-201	650	TMEM121B-201	TMEM121B	0	TRUE	FALSE	TRUE	FALSE	FALSE	TRUE	FALSE	FALSE	FALSE	Exon	1	1	ENSECAG00000031059	6	102147816	6	28991603	28992605	1003	*	1003	118
Blood	cg12385547	12.5742	0.726836	2.92677e-36	2.61733e-34	1	MSX1	MSX1_Promoter	3	114892625	114892674	50	-	114892625	114892626	CGGTTTTCATAGCACATTCATTCTATTAAAGAGGACTGTTTGGGGCTCGC	Promoter (3-4kb)	3	114896537	114900583	4047	1	MSX1-201	-3912	MSX1-201	MSX1	0	FALSE	TRUE	TRUE	FALSE	FALSE	FALSE	FALSE	FALSE	FALSE	Promoter	8	14	NA	NA	NA	NA	NA	NA	NA	NA	NA	NA
Blood	cg12423869	12.0967	0.709895	1.09962e-33	7.51231e-32	1	PRDM12	PRDM12_fiveUTR	25	34013952	34014001	50	-	34014000	34014001	GTCCTCCGACGTCAGGGGGTCATTAATAACCAATTAGGAGGGTCACTGCG	Promoter (<=1kb)	25	34013806	34028743	14938	1	PRDM12-201	146	PRDM12-201	PRDM12	0	TRUE	FALSE	TRUE	TRUE	FALSE	TRUE	FALSE	FALSE	FALSE	fiveUTR	2	12	NA	NA	NA	25	34014000	34014096	97	*	97	14
Blood	cg12459916	11.3922	0.683322	4.57154e-30	2.03267e-28	1	HOXA5	HOXA5_Exon	4	58355283	58355332	50	+	58355283	58355284	CGACGCTGAGATCCATGCCATTGTAGCCGTAGCCGTACCTGCCGGAGTGC	Promoter (<=1kb)	4	58353655	58355784	2130	2	HOXA5-201	452	HOXA5-201;HOXA6-201	HOXA5;HOXA6	0;0	TRUE	FALSE	TRUE	FALSE	FALSE	TRUE	FALSE	FALSE	FALSE	Exon	25	54	NA	NA	NA	4	58355055	58355365	311	*	311	41
Blood	cg12460473	12.8387	0.735856	9.95179e-38	1.06317e-35	1	TBR1	TBR1_fiveUTR	18	41966106	41966155	50	-	41966154	41966155	GGCGGATCCCAATCACTGGAGGTTTCAAGGAGGCAAATGGGTTCCTTGCG	5' UTR	18	41964369	41972495	8127	1	TBR1-201	1737	TBR1-201;TBR1-202	TBR1;TBR1	0;0	TRUE	FALSE	FALSE	TRUE	FALSE	TRUE	FALSE	FALSE	FALSE	fiveUTR	9	28	ENSECAG00000002502	18	100061032	NA	NA	NA	NA	NA	NA	NA
Blood	cg12495249	11.0878	0.671239	1.43816e-28	5.30535e-27	1	PAX5	PAX5_Exon	25	2215687	2215736	50	+	2215687	2215688	CGAGCTCGCCGCCTACTTACTATGCATGGATGCAAACGGGTCGTGCTTAC	Exon (PAX5-210/PAX5, exon 1 of 7)	25	2041930	2223103	181174	2	PAX5-201	7367	PAX5-201;PAX5-202;PAX5-203;PAX5-204;PAX5-205;PAX5-206;PAX5-207;PAX5-208;PAX5-209;PAX5-210	PAX5;PAX5;PAX5;PAX5;PAX5;PAX5;PAX5;PAX5;PAX5;PAX5	0;0;0;0;0;0;0;0;0;0	TRUE	FALSE	FALSE	FALSE	FALSE	TRUE	TRUE	FALSE	FALSE	Exon	13	54	NA	NA	NA	25	2215623	2215796	174	*	174	19
Blood	cg12502231	13.9368	0.770637	3.78561e-44	9.19991e-42	1	HOXB3	HOXB3_Promoter	11	24679463	24679512	50	+	24679511	24679512	AACCGAGATTGGAGTCATATGGGCCATAAATCATTGAGACATACTCTCCG	Promoter (2-3kb)	11	24674374	24676499	2126	2	HOXB3-201	-2964	HOXB3-201	HOXB3	0	TRUE	FALSE	TRUE	FALSE	FALSE	FALSE	TRUE	FALSE	FALSE	Promoter	7	16	NA	NA	NA	NA	NA	NA	NA	NA	NA	NA
Blood	cg12620743	13.0526	0.742964	6.14211e-39	7.88469e-37	1	MEF2C	MEF2C_Intergenic_downstream	14	78858223	78858272	50	-	78858223	78858224	CGTGGCAATGGATGAACAATAGGGCTTCAGTTCATCAGTAACAAAAGCAG	Distal Intergenic	14	78673891	78814060	140170	1	MEF2C-201	184381	NA	NA	NA	FALSE	TRUE	FALSE	FALSE	FALSE	FALSE	FALSE	FALSE	TRUE	Intergenic_downstream	37	100	NA	NA	NA	NA	NA	NA	NA	NA	NA	NA
Blood	cg12727398	11.5398	0.689047	8.3113e-31	4.01515e-29	1	GBX2	GBX2_Promoter	6	22414583	22414632	50	-	22414631	22414632	ATCTAGTAAATATGCTTCAGCAAGTAGCTAATTTCTCAGGGATGGCTTCG	Promoter (9-10kb)	6	22401629	22405126	3498	2	GBX2-201	-9506	NA	NA	NA	FALSE	TRUE	TRUE	FALSE	FALSE	FALSE	FALSE	FALSE	FALSE	Promoter	4	14	NA	NA	NA	6	22414631	22414987	357	*	357	37
Blood	cg12838514	13.3338	0.752061	1.47162e-40	2.34253e-38	1	EVX2	EVX2_Promoter	18	54580366	54580415	50	+	54580414	54580415	TGACCCATACATCCTTCCGATCCCGAGATGTCATTCATCAAAAAGTAGCG	Promoter (<=1kb)	18	54576520	54580194	3675	2	EVX2-201	-172	EVX2-201	EVX2	-172	FALSE	TRUE	TRUE	FALSE	FALSE	FALSE	FALSE	FALSE	FALSE	Promoter	10	36	NA	NA	NA	18	54580383	54580450	68	*	68	9
Blood	cg12841266	18.404	0.873922	1.22074e-75	9.7159e-72	1	LHFPL4	LHFPL4_Exon	16	8694469	8694518	50	+	8694469	8694470	CGCCTTCAAGGCGGCCGCCTTCTTCGTGCTGCTCTCCATGGTGCTGATCC	Promoter (<=1kb)	16	8694200	8727067	32868	1	LHFPL4-201	269	LHFPL4-201	LHFPL4	0	TRUE	FALSE	TRUE	FALSE	FALSE	TRUE	FALSE	FALSE	FALSE	Exon	7	7	ENSECAG00000038489	16	100052416	16	8694343	8694584	242	*	242	22
Blood	cg12879445	11.2358	0.677161	2.71889e-29	1.09846e-27	1	UNC79	UNC79_Exon	24	36585602	36585651	50	-	36585650	36585651	AACTGGACAGCACCATGTCCACCAAAGCGGAGCAGTGTAAGTAGCAGCCG	Promoter (<=1kb)	24	36585616	36824331	238716	1	UNC79-201	0	UNC79-201;UNC79-202;UNC79-203	UNC79;UNC79;UNC79	0;0;0	TRUE	FALSE	TRUE	FALSE	FALSE	TRUE	TRUE	FALSE	FALSE	Exon	7	23	NA	NA	NA	24	36585629	36585764	136	*	136	14
Blood	cg13050201	11.9108	0.703069	1.03964e-32	6.31641e-31	1	NR2F1	NR2F1_Exon	14	74764438	74764487	50	-	74764438	74764439	CGCTGAACCGCTGACAAAAAGAAAGAGAGAAAAGAGGCAATGTGCATCCA	Exon (NR2F1-201/NR2F1, exon 3 of 4)	14	74758230	74767642	9413	2	NR2F1-202	3155	NR2F1-202;NR2F1-201	NR2F1;NR2F1	0;0	TRUE	FALSE	FALSE	FALSE	FALSE	TRUE	TRUE	FALSE	FALSE	Exon	17	102	NA	NA	NA	NA	NA	NA	NA	NA	NA	NA
Blood	cg13057591	12.9593	0.739883	2.08159e-38	2.47274e-36	1	AGBL4	AGBL4_fiveUTR	2	10056219	10056268	50	+	10056267	10056268	GCCCACCATGTACGCCTTTGTGCGGTTCCTGGAGGACAACGTCTGCTACG	Promoter (<=1kb)	2	10056226	10103699	47474	1	AGBL4-206	0	AGBL4-201;AGBL4-202;AGBL4-203;AGBL4-204;AGBL4-205;AGBL4-206	AGBL4;AGBL4;AGBL4;AGBL4;AGBL4;AGBL4	0;0;0;0;0;0	TRUE	FALSE	TRUE	TRUE	FALSE	TRUE	TRUE	FALSE	FALSE	fiveUTR	2	15	ENSECAG00000025071	2	102149185	2	10056102	10056571	470	*	470	65
Blood	cg13058338	11.5022	0.687596	1.28611e-30	6.09294e-29	1	SMUG1	SMUG1_Intron	6	71927900	71927949	50	+	71927900	71927901	CGCGGGCTGGTTATGCATTTAAATGTTATTTAATTGGATTGCGGAGGAGC	Intron (SMUG1-201/SMUG1, intron 2 of 2)	6	71881349	71936600	55252	2	SMUG1-201	8651	SMUG1-201;SMUG1-202	SMUG1;SMUG1	0;0	TRUE	FALSE	FALSE	FALSE	FALSE	FALSE	TRUE	FALSE	FALSE	Intron	10	13	NA	NA	NA	6	71927941	71928017	77	*	77	12
Blood	cg13078884	15.0076	0.800645	6.55187e-51	3.31088e-48	1	EVX1	EVX1_Intron	4	58451557	58451606	50	-	58451605	58451606	AGGGCAATGGGGCTTCCTCCCAGAGGCGGTGCGGCACAGAGGAGCGCTCG	Intron (EVX1-201/EVX1, intron 2 of 4)	4	58427076	58456696	29621	1	EVX1-201	24481	EVX1-201	EVX1	0	TRUE	FALSE	FALSE	FALSE	FALSE	FALSE	TRUE	FALSE	FALSE	Intron	10	23	NA	NA	NA	4	58451583	58451805	223	*	223	23
Blood	cg13082524	12.5233	0.72507	5.5665e-36	4.85521e-34	1	EBF3	EBF3_Intron	1	3618255	3618304	50	-	3618255	3618256	CGCACCTAGGGCTTCGCACCATCTGGCGGAGCCTCTGCTCAAAACCCACC	Intron (EBF3-203/EBF3, intron 5 of 15)	1	3605200	3731585	126386	1	EBF3-201	13055	EBF3-201;EBF3-202;EBF3-203;EBF3-204	EBF3;EBF3;EBF3;EBF3	0;0;0;0	TRUE	FALSE	FALSE	FALSE	FALSE	FALSE	TRUE	FALSE	FALSE	Intron	69	88	ENSECAG00000034734	1	100053190	1	3618170	3618337	168	*	168	21
Blood	cg13102585	11.4967	0.687383	1.37065e-30	6.48382e-29	1	RUNDC3A	RUNDC3A_Exon	11	19305609	19305658	50	+	19305657	19305658	CGCTTTCTTGGAGGACAGCCCCAGAGCCATGGTGGTCTGGACAAAGCTCG	Exon (RUNDC3A-201/RUNDC3A, exon 2 of 13)	11	19296510	19306745	10236	2	RUNDC3A-201	1087	RUNDC3A-201;RUNDC3A-202;RUNDC3A-203	RUNDC3A;RUNDC3A;RUNDC3A	0;0;0	TRUE	FALSE	FALSE	FALSE	FALSE	TRUE	TRUE	FALSE	FALSE	Exon	5	6	NA	NA	NA	NA	NA	NA	NA	NA	NA	NA
Blood	cg13245152	13.9519	0.771087	3.06331e-44	7.50181e-42	1	PAX6	PAX6_Exon	7	99797387	99797436	50	-	99797387	99797388	CGGTTTACTACCACCGATTGCCCTGGGTCTGATGGAGCCAGTCTCGTAAT	Exon (PAX6-201/PAX6, exon 6 of 13)	7	99788997	99806295	17299	2	PAX6-201	8859	PAX6-201;PAX6-202	PAX6;PAX6	0;0	TRUE	FALSE	FALSE	FALSE	FALSE	TRUE	FALSE	FALSE	FALSE	Exon	16	39	NA	NA	NA	NA	NA	NA	NA	NA	NA	NA
Blood	cg13278722	12.9027	0.737998	4.34798e-38	4.92607e-36	1	PHOX2B	PHOX2B_Exon	3	88086368	88086417	50	-	88086368	88086369	CGCTCCAAAGACCCAACGGTGCCAAAGCCGCCTTAGTGAAGAGCAGTATG	Exon (PHOX2B-201/PHOX2B, exon 3 of 3)	3	88083355	88086423	3069	1	PHOX2B-201	3013	PHOX2B-201	PHOX2B	0	TRUE	FALSE	FALSE	FALSE	FALSE	TRUE	FALSE	FALSE	FALSE	Exon	7	29	NA	NA	NA	3	88086114	88086397	284	*	284	42
Blood	cg13373685	11.7323	0.696387	8.71077e-32	4.71626e-30	1	HOXC5	HOXC5_Exon	6	71800415	71800464	50	+	71800463	71800464	CATCCAGGTACTGCTACGGCGGATTGGACTTAAGCATCACTTTCCCACCG	Promoter (<=1kb)	6	71800312	71802569	2258	1	HOXC5-201	103	HOXC5-201;HOXC6-201;HOXC6-202	HOXC5;HOXC6;HOXC6	0;0;0	TRUE	FALSE	TRUE	FALSE	FALSE	TRUE	FALSE	FALSE	FALSE	Exon	17	33	NA	NA	NA	6	71800463	71800643	181	*	181	18
Blood	cg13446364	11.8159	0.699531	3.23211e-32	1.85401e-30	1	PTPRG	PTPRG_Exon	16	28908791	28908840	50	+	28908839	28908840	TTTCAGGAACAAAATCCACCAACACGGTTCCAGTAACCTCCGCATGTCCG	Promoter (<=1kb)	16	28237497	28908835	671339	2	PTPRG-201	0	PTPRG-201;PTPRG-202	PTPRG;PTPRG	0;0	TRUE	FALSE	TRUE	FALSE	FALSE	TRUE	FALSE	FALSE	FALSE	Exon	10	26	NA	NA	NA	NA	NA	NA	NA	NA	NA	NA
Blood	cg13477804	12.0471	0.708086	2.00936e-33	1.33828e-31	1	ATP5MC2	ATP5MC2_Promoter	6	71480814	71480863	50	-	71480862	71480863	TACAGGAATGTAATTTTGCCCGGATGAGGCCCCGAGTTTAATTATCCTCG	Promoter (1-2kb)	6	71472712	71479591	6880	2	ATP5MC2-201	-1272	ATP5MC2-201	ATP5MC2	-1223	FALSE	TRUE	TRUE	FALSE	FALSE	FALSE	FALSE	FALSE	FALSE	Promoter	18	32	NA	NA	NA	6	71480529	71480941	413	*	413	40
Blood	cg13486820	11.6659	0.693874	1.90269e-31	9.94646e-30	1	BARHL2	BARHL2_Exon	5	70675228	70675277	50	+	70675276	70675277	CGTCTTCTTTTTTAATTAAGGACATCTTGGGCGACAGCAAACCTCTGGCG	Exon (BARHL2-201/BARHL2, exon 1 of 3)	5	70674067	70679625	5559	1	BARHL2-201	1161	BARHL2-201	BARHL2	0	TRUE	FALSE	FALSE	FALSE	FALSE	TRUE	FALSE	FALSE	FALSE	Exon	3	73	NA	NA	NA	NA	NA	NA	NA	NA	NA	NA
Blood	cg13730205	14.134	0.776446	2.34282e-45	6.65947e-43	1	SP9	SP9_Intergenic_downstream	18	53164673	53164722	50	+	53164673	53164674	CGCAGGTTATTTGAATATCAGTGGCGCTGCTTCTGAAAAGGTTCAAGGAT	Distal Intergenic	18	53160354	53164234	3881	1	SP9-201	4319	SP9-201	SP9	0	FALSE	TRUE	FALSE	FALSE	FALSE	FALSE	FALSE	FALSE	TRUE	Intergenic_downstream	15	23	ENSECAG00000028902	18	NA	NA	NA	NA	NA	NA	NA	NA
Blood	cg13732394	11.0607	0.670147	1.94581e-28	6.99172e-27	1	DBX1	DBX1_Intron	7	90052238	90052287	50	+	90052238	90052239	CGCCGGGAAGGGAACCGCCTCAAATTGGGACCATGACAATTCCTGCTAAT	Intron (DBX1-201/DBX1, intron 2 of 3)	7	90049571	90053641	4071	2	DBX1-201	1354	DBX1-201	DBX1	0	TRUE	FALSE	FALSE	FALSE	FALSE	FALSE	TRUE	FALSE	FALSE	Intron	6	19	NA	NA	NA	NA	NA	NA	NA	NA	NA	NA
Blood	cg13776863	11.9814	0.705675	4.44931e-33	2.82168e-31	1	NR2F1	NR2F1_Intergenic_downstream	14	74750531	74750580	50	-	74750531	74750532	CGCGAACCATCTGGTGTGTATTAAGAGTGGTGCTGTAAATATTGCTGAGA	Distal Intergenic	14	74758230	74767337	9108	2	NR2F1-201	16806	NA	NA	NA	FALSE	TRUE	FALSE	FALSE	FALSE	FALSE	FALSE	FALSE	TRUE	Intergenic_downstream	19	102	NA	NA	NA	NA	NA	NA	NA	NA	NA	NA
Blood	cg13853159	12.2252	0.714538	2.28064e-34	1.6846e-32	1	TBR1	TBR1_fiveUTR	18	41966064	41966113	50	+	41966064	41966065	CGATCCCACGGCTCATTACAATATTTTTGTGGATGTGATTTTGGCGGATC	5' UTR	18	41964369	41972495	8127	1	TBR1-201	1695	TBR1-201;TBR1-202	TBR1;TBR1	0;0	TRUE	FALSE	FALSE	TRUE	FALSE	TRUE	FALSE	FALSE	FALSE	fiveUTR	9	28	ENSECAG00000002502	18	100061032	NA	NA	NA	NA	NA	NA	NA
Blood	cg13854663	13.2206	0.748434	6.66933e-40	9.65113e-38	1	POU3F2	POU3F2_Exon	10	51191983	51192032	50	+	51192031	51192032	AGCTGAAGCCTTTGTTGAACAAGTGGTTGGAGGAGGCGGACTCGTCCTCG	Exon (POU3F2-201/POU3F2, exon 1 of 2)	10	51190680	51193318	2639	1	POU3F2-201	1303	POU3F2-201	POU3F2	0	TRUE	FALSE	FALSE	FALSE	FALSE	TRUE	FALSE	FALSE	FALSE	Exon	7	79	ENSECAG00000032190	10	NA	10	51192019	51192108	90	*	90	10
Blood	cg13862711	12.1777	0.712828	4.08744e-34	2.95074e-32	1	LHX6	LHX6_Intron	25	26297763	26297812	50	-	26297811	26297812	ATGAGTCCTAACTTTGTAGTGGGCATTTAAAGCCCTTCCCCACAAAAGCG	Intron (LHX6-202/LHX6, intron 1 of 8)	25	26276855	26299741	22887	2	LHX6-201	1929	LHX6-201;LHX6-202;LHX6-203;LHX6-204	LHX6;LHX6;LHX6;LHX6	0;0;0;0	TRUE	FALSE	FALSE	FALSE	FALSE	FALSE	TRUE	FALSE	FALSE	Intron	7	9	ENSECAG00000024502	25	100147107	NA	NA	NA	NA	NA	NA	NA
Blood	cg13906190	11.6139	0.691891	3.50131e-31	1.77485e-29	1	RUNX1T1	RUNX1T1_Promoter	9	40474213	40474262	50	-	40474261	40474262	AATGTGATGTGGGGCGCAGGGAATTGCCACTGTCACAGGCGGCGTCTGCG	Promoter (<=1kb)	9	40332321	40473883	141563	2	RUNX1T1-207	-379	RUNX1T1-207	RUNX1T1	0	FALSE	TRUE	TRUE	FALSE	FALSE	FALSE	FALSE	FALSE	FALSE	Promoter	4	49	NA	NA	NA	9	40474227	40474483	257	*	257	41
Blood	cg13909487	12.2806	0.716521	1.15103e-34	8.76655e-33	1	SALL1	SALL1_Promoter	3	4114184	4114233	50	+	4114232	4114233	CTCGCCTTAATCAATTAGTTCGTGATTTGCTGCAGACCCCTGTCTCTCCG	Promoter (<=1kb)	3	4099942	4113944	14003	2	SALL1-201	-240	SALL1-201	SALL1	0	FALSE	TRUE	TRUE	FALSE	FALSE	FALSE	FALSE	FALSE	FALSE	Promoter	6	49	NA	NA	NA	3	4114121	4114621	501	*	501	63
Blood	cg13940770	11.0831	0.671049	1.51617e-28	5.56732e-27	1	PPP2R2B	PPP2R2B_fiveUTR	14	30242294	30242343	50	-	30242342	30242343	AATGGAGGAGGACATTGATACCCGCAAAATCAACAACAGTTTCCTGCGCG	5' UTR	14	30072755	30509658	436904	1	PPP2R2B-201	169539	PPP2R2B-201;PPP2R2B-202;PPP2R2B-203;PPP2R2B-204;PPP2R2B-205	PPP2R2B;PPP2R2B;PPP2R2B;PPP2R2B;PPP2R2B	0;0;0;0;0	TRUE	FALSE	FALSE	TRUE	FALSE	TRUE	TRUE	FALSE	FALSE	fiveUTR	8	16	NA	NA	NA	14	30242316	30242577	262	*	262	28
Blood	cg14022646	11.3551	0.681869	6.99256e-30	3.04119e-28	1	FOXD3	FOXD3_Promoter	5	94090155	94090204	50	+	94090155	94090156	CGGTTAGAGATCTATTGTGCTAATCTCTTGTTCAATCAGTGTTACCATCT	Promoter (2-3kb)	5	94085795	94087237	1443	2	FOXD3-201	-2918	FOXD3-201	FOXD3	0	FALSE	TRUE	TRUE	FALSE	FALSE	FALSE	FALSE	FALSE	FALSE	Promoter	9	36	ENSECAG00000031177	5	111773631	NA	NA	NA	NA	NA	NA	NA
Blood	cg14085358	11.6023	0.691447	4.01041e-31	2.01381e-29	1	EVX2	EVX2_Promoter	18	54580710	54580759	50	-	54580710	54580711	CGCTCTCAGTTTGCTAGGTTGCCCCTTAGGTCCTAATCATGCAGCGCCTT	Promoter (<=1kb)	18	54576520	54580194	3675	2	EVX2-201	-565	EVX2-201	EVX2	-516	FALSE	TRUE	TRUE	FALSE	FALSE	FALSE	FALSE	FALSE	FALSE	Promoter	10	36	NA	NA	NA	NA	NA	NA	NA	NA	NA	NA
Blood	cg14102390	12.0975	0.709926	1.08825e-33	7.45063e-32	1	MITF	MITF_Exon	16	21757159	21757208	50	-	21757207	21757208	GACTTTTGAGTTCGTAATAGGTTTTGGGCTCTTCATGAAACTCCTCCCCG	Promoter (<=1kb)	16	21548000	21757591	209592	2	MITF-204	383	MITF-204;MITF-205;MITF-206;MITF-207	MITF;MITF;MITF;MITF	0;0;0;0	TRUE	FALSE	TRUE	FALSE	FALSE	TRUE	FALSE	FALSE	FALSE	Exon	13	17	NA	NA	NA	16	21757171	21757584	414	*	414	46
Blood	cg14102676	13.8344	0.76757	1.58102e-43	3.47127e-41	1	MAFB	MAFB_Exon	22	31434048	31434097	50	+	31434048	31434049	CGGGACACCTCCTGCTTAAGCTGCTCCACCTGCTGAATGAGCTGCGTCTT	Promoter (<=1kb)	22	31433933	31434904	972	2	MAFB-201	807	MAFB-201	MAFB	0	TRUE	FALSE	TRUE	FALSE	FALSE	TRUE	FALSE	FALSE	FALSE	Exon	14	32	NA	NA	NA	22	31433838	31434049	212	*	212	20
Blood	cg14172937	11.6092	0.69171	3.70062e-31	1.86708e-29	1	MMP9	MMP9_Intron	22	35852688	35852737	50	-	35852736	35852737	GCGGGTGTGAGCGTGTGTCCGTGTGCGAGTGTGTGTGCGCCGGGCGGGCG	Intron (MMP9-203/MMP9, intron 13 of 13)	22	35835605	36022434	186830	1	MMP9-203	17083	MMP9-203;SLC12A5-201;SLC12A5-202;SLC12A5-203;SLC12A5-204;SLC12A5-205	MMP9;SLC12A5;SLC12A5;SLC12A5;SLC12A5;SLC12A5	0;0;0;0;0;0	TRUE	FALSE	FALSE	FALSE	FALSE	FALSE	TRUE	FALSE	FALSE	Intron	9	19	NA	NA	NA	22	35852553	35852961	409	*	409	50
Blood	cg14202477	13.5679	0.75942	6.21013e-42	1.191e-39	1	GRHL2	GRHL2_Promoter	9	48820690	48820739	50	-	48820690	48820691	CGGAAAAGCAGAATTACCTGTAGCTCTTGTTCTGCCATCTCGGGCGCTCT	Promoter (<=1kb)	9	48820761	48973568	152808	1	GRHL2-201	-71	GRHL2-201	GRHL2	0	FALSE	TRUE	TRUE	FALSE	FALSE	FALSE	FALSE	FALSE	FALSE	Promoter	2	8	NA	NA	NA	NA	NA	NA	NA	NA	NA	NA
Blood	cg14283980	13.2272	0.748644	6.11491e-40	8.88923e-38	1	EBF3	EBF3_Intron	1	3615540	3615589	50	-	3615588	3615589	AACAAAACATAAACGATCAATAAGTCGATGGCACTTCACATGATTAACCG	Intron (EBF3-203/EBF3, intron 4 of 15)	1	3605200	3731585	126386	1	EBF3-201	10340	EBF3-201;EBF3-202;EBF3-203;EBF3-204	EBF3;EBF3;EBF3;EBF3	0;0;0;0	TRUE	FALSE	FALSE	FALSE	FALSE	FALSE	TRUE	FALSE	FALSE	Intron	69	88	ENSECAG00000034734	1	100053190	NA	NA	NA	NA	NA	NA	NA
Blood	cg14403768	11.7913	0.69861	4.32749e-32	2.43841e-30	1	ZIC1	ZIC1_Exon	16	82096640	82096689	50	+	82096640	82096641	CGAGGGCAAGCCCTTCAAAGCCAAATACAAACTGGTTAACCACATCCGCG	Promoter (<=1kb)	16	82095807	82261604	165798	1	ZIC1-201	833	ZIC1-201;ZIC1-202;ZIC1-203;ZIC4-205	ZIC1;ZIC1;ZIC1;ZIC4	0;0;0;0	TRUE	FALSE	TRUE	FALSE	FALSE	TRUE	FALSE	FALSE	FALSE	Exon	3	13	NA	NA	NA	NA	NA	NA	NA	NA	NA	NA
Blood	cg14465076	12.0365	0.707701	2.28316e-33	1.51116e-31	1	AMER2	AMER2_Intron	17	5086296	5086345	50	-	5086344	5086345	GCTTTTCAGTGAAGTCACGTCAGAAAACATCAAACAAATACGATCTGCCG	Intron (AMER2-201/AMER2, intron 2 of 2)	17	5085408	5088683	3276	2	AMER2-201	2338	AMER2-201	AMER2	0	TRUE	FALSE	FALSE	FALSE	FALSE	FALSE	TRUE	FALSE	FALSE	Intron	3	4	ENSECAG00000000275	17	100058692	NA	NA	NA	NA	NA	NA	NA
Blood	cg14528339	11.1373	0.67323	8.25784e-29	3.13719e-27	1	HOXC4	HOXC4_Intergenic_downstream	6	71847057	71847106	50	+	71847057	71847058	CGCCAGCCTCCGCAGCCGCCTTTGTACGCGTGATTTATGACTTCAATCTT	Distal Intergenic	6	71819536	71822454	2919	1	HOXC4-201	27521	NA	NA	NA	FALSE	TRUE	FALSE	FALSE	FALSE	FALSE	FALSE	FALSE	TRUE	Intergenic_downstream	35	92	ENSECAG00000031575	6	100064443	6	71846977	71847164	188	*	188	17
Blood	cg14609865	13.1324	0.745574	2.14703e-39	2.89631e-37	1	TBR1	TBR1_fiveUTR	18	41964457	41964506	50	+	41964505	41964506	CTAATTAAATTACTGTCAGCAGCTAACCAATGGCAGGAGCCGTTTCATCG	Promoter (<=1kb)	18	41964369	41972495	8127	1	TBR1-201	88	TANK-204;TANK-207;TANK-208;TANK-209;TBR1-201;TBR1-202	TANK;TANK;TANK;TANK;TBR1;TBR1	0;0;0;0;0;0	TRUE	FALSE	TRUE	TRUE	FALSE	TRUE	TRUE	FALSE	FALSE	fiveUTR	9	28	ENSECAG00000002502	18	100061032	NA	NA	NA	NA	NA	NA	NA
Blood	cg14614737	11.4513	0.685624	2.31619e-30	1.06867e-28	1	PAX6	PAX6_Exon	7	99797272	99797321	50	-	99797272	99797273	CGTTGGTACAGACCCCCTCGGACAGTAATCTGTCTCGGATTTCCCAAGCA	Exon (PAX6-201/PAX6, exon 6 of 13)	7	99788997	99806295	17299	2	PAX6-201	8974	PAX6-201;PAX6-202	PAX6;PAX6	0;0	TRUE	FALSE	FALSE	FALSE	FALSE	TRUE	FALSE	FALSE	FALSE	Exon	16	39	NA	NA	NA	7	99797184	99797341	158	*	158	15
Blood	cg14654599	11.5636	0.689963	6.30009e-31	3.07622e-29	1	FAM120B	FAM120B_Intron	31	569685	569734	50	+	569685	569686	CGATTTAAGGATTAGATCAGATGTTATTGCTAGTGAAAAATTAAACAGCC	Intron (FAM120B-202/FAM120B, intron 1 of 10)	31	482977	575504	92528	2	FAM120B-202	5770	FAM120B-202	FAM120B	0	TRUE	FALSE	FALSE	FALSE	FALSE	FALSE	TRUE	FALSE	FALSE	Intron	7	10	NA	NA	NA	NA	NA	NA	NA	NA	NA	NA
Blood	cg14667871	12.5871	0.727281	2.48675e-36	2.24272e-34	1	FBXL7	FBXL7_Exon	21	46136842	46136891	50	+	46136842	46136843	CGGCCCACTCACCCTCACTGCCGTACTGTTTGCCATTGTTCGCGCCCATC	Promoter (<=1kb)	21	45757797	46136890	379094	2	FBXL7-202	0	FBXL7-202	FBXL7	0	TRUE	FALSE	TRUE	FALSE	FALSE	TRUE	TRUE	FALSE	FALSE	Exon	3	3	NA	NA	NA	21	46136669	46137598	930	*	930	116
Blood	cg14737427	11.1899	0.675333	4.56908e-29	1.78919e-27	1	UNCX	UNCX_Promoter	13	929707	929756	50	-	929755	929756	TGCGTCTTATTATCAAGTTAATTAAAGCTAGCATCTGACAATGTCACTCG	Promoter (2-3kb)	13	932590	936855	4266	1	UNCX-201	-2883	UNCX-201	UNCX	0	FALSE	TRUE	TRUE	FALSE	FALSE	FALSE	FALSE	FALSE	FALSE	Promoter	27	89	ENSECAG00000033656	13	111776167	13	929755	929927	173	*	173	16
Blood	cg14801866	15.1192	0.803564	1.21065e-51	6.63934e-49	1	NKX2-2	NKX2-2_Intron	22	3800677	3800726	50	-	3800725	3800726	GAGCCGGGACAAAGGCTTCCAACGGGAGCGGGACATTTGTCTACATTTCG	Intron (NKX2-2-201/NKX2-2, intron 1 of 2)	22	3794078	3805582	11505	1	NKX2-2-201	6599	NKX2-2-201;NKX2-2-202	NKX2-2;NKX2-2	0;0	TRUE	FALSE	FALSE	FALSE	FALSE	FALSE	TRUE	FALSE	FALSE	Intron	19	30	NA	NA	NA	22	3800633	3801067	435	*	435	55
Blood	cg14880272	12.5981	0.727662	2.16182e-36	1.96639e-34	1	NEUROD2	NEUROD2_Promoter	11	22859109	22859158	50	+	22859157	22859158	TGGTAGAGATGCCACACTCGCTCCGCGGTTCGCATGGCGCTCTGAAGACG	Promoter (1-2kb)	11	22860434	22861582	1149	1	NEUROD2-201	-1276	NEUROD2-201	NEUROD2	0	FALSE	TRUE	TRUE	FALSE	FALSE	FALSE	FALSE	FALSE	FALSE	Promoter	7	42	NA	NA	NA	11	22859105	22859193	89	*	89	13
Blood	cg14914422	11.2632	0.678246	1.99356e-29	8.23021e-28	1	DMBX1	DMBX1_Intron	2	12083332	12083381	50	+	12083332	12083333	CGGGGCCTTGATTAGATATTTATTGCTGTCATTTACATGGGCACTGCGGG	Intron (DMBX1-201/DMBX1, intron 1 of 4)	2	12067651	12090617	22967	2	DMBX1-201	7236	DMBX1-201	DMBX1	0	TRUE	FALSE	FALSE	FALSE	FALSE	FALSE	TRUE	FALSE	FALSE	Intron	46	62	NA	NA	NA	2	12083230	12083333	104	*	104	13
Blood	cg14994401	11.4206	0.684429	3.29974e-30	1.49432e-28	1	LHX2	LHX2_Intron	25	28722847	28722896	50	-	28722895	28722896	AACCCGATGGGTTAATAACAGATCACGAGTAAATTATTCATGATTTTACG	Intron (LHX2-201/LHX2, intron 3 of 4)	25	28716879	28736433	19555	1	LHX2-201	5968	LHX2-201	LHX2	0	TRUE	FALSE	FALSE	FALSE	FALSE	FALSE	TRUE	FALSE	FALSE	Intron	9	34	NA	NA	NA	NA	NA	NA	NA	NA	NA	NA
Blood	cg15129083	13.3366	0.752151	1.41695e-40	2.28985e-38	1	HOXC6	HOXC6_fiveUTR	6	71795859	71795908	50	+	71795859	71795860	CGCCACAGGAGAATGTCGTGTTCAGTTCCAGCCGGGGGCCGTATGACTAT	5' UTR	6	71783980	71797922	13943	1	HOXC6-201	11879	HOXC5-201;HOXC6-201;HOXC6-202	HOXC5;HOXC6;HOXC6	0;0;0	TRUE	FALSE	FALSE	TRUE	FALSE	TRUE	FALSE	FALSE	FALSE	fiveUTR	24	47	NA	NA	NA	6	71795734	71795899	166	*	166	16
Blood	cg15131523	13.572	0.759549	5.86895e-42	1.13929e-39	1	OSR2	OSR2_Exon	9	46596934	46596983	50	+	46596982	46596983	ACAGACATCAAGCCCTACAGCTGCGAGCAGTGCGGCAAAGTGTTCAGGCG	Exon (OSR2-202/OSR2, exon 5 of 5)	9	46593548	46597422	3875	1	OSR2-202	3386	OSR2-201;OSR2-202	OSR2;OSR2	0;0	TRUE	FALSE	FALSE	FALSE	FALSE	TRUE	TRUE	FALSE	FALSE	Exon	3	6	NA	NA	NA	NA	NA	NA	NA	NA	NA	NA
Blood	cg15242494	12.5864	0.727258	2.50716e-36	2.25474e-34	1	BARHL2	BARHL2_Intergenic_upstream	5	70563935	70563984	50	-	70563983	70563984	AAACTGCGTGTGTCGCACCAGCTTTTCATTTAGCATCTCATCATGGAGCG	Distal Intergenic	5	70674067	70679625	5559	1	BARHL2-201	-110132	NA	NA	NA	FALSE	TRUE	FALSE	FALSE	FALSE	FALSE	FALSE	FALSE	TRUE	Intergenic_upstream	36	73	NA	NA	NA	NA	NA	NA	NA	NA	NA	NA
Blood	cg15425194	11.4077	0.683926	3.82673e-30	1.72316e-28	1	NBEA	NBEA_Intron	17	14311509	14311558	50	-	14311557	14311558	GGCCTGGGGAATAGAAACCCAAATCCACTTGTAATCGTACAAGAGATTCG	Intron (NBEA-201/NBEA, intron 39 of 56)	17	13834997	14501438	666442	1	NBEA-201	476512	NBEA-201;NBEA-202;NBEA-203;NBEA-204;NBEA-205;MAB21L1-201	NBEA;NBEA;NBEA;NBEA;NBEA;MAB21L1	0;0;0;0;0;0	TRUE	FALSE	FALSE	FALSE	FALSE	FALSE	TRUE	FALSE	FALSE	Intron	9	15	NA	NA	NA	NA	NA	NA	NA	NA	NA	NA
Blood	cg15437942	13.9075	0.769764	5.70239e-44	1.33486e-41	1	LHX2	LHX2_Intron	25	28722833	28722882	50	-	28722833	28722834	CGACAAGAGCTCGAAACCCGATGGGTTAATAACAGATCACGAGTAAATTA	Intron (LHX2-201/LHX2, intron 3 of 4)	25	28716879	28736433	19555	1	LHX2-201	5954	LHX2-201	LHX2	0	TRUE	FALSE	FALSE	FALSE	FALSE	FALSE	TRUE	FALSE	FALSE	Intron	9	34	NA	NA	NA	NA	NA	NA	NA	NA	NA	NA
Blood	cg15447184	11.4074	0.683914	3.84035e-30	1.72686e-28	1	RGS7BP	RGS7BP_Exon	21	9657422	9657471	50	+	9657422	9657423	CGGTGCAGAACTCATGCATACACATCCACCAAGCCGAAGCCGCTGGTGCA	Promoter (<=1kb)	21	9560699	9657436	96738	2	RGS7BP-201	0	RGS7BP-201;RGS7BP-202	RGS7BP;RGS7BP	0;0	TRUE	FALSE	TRUE	FALSE	FALSE	TRUE	FALSE	FALSE	FALSE	Exon	6	7	ENSECAG00000011575	21	100057970	21	9657283	9657423	141	*	141	15
Blood	cg15456301	13.5335	0.758352	9.91579e-42	1.83534e-39	1	NR2F2	NR2F2_Intron	1	102999349	102999398	50	+	102999349	102999350	CGCTTTTGACTTGGTCCTATGAGCTGAGCCAACATGGCGTCTCCCACTGC	Intron (NR2F2-201/NR2F2, intron 3 of 3)	1	102984508	103073880	89373	1	NR2F2-201	14841	NR2F2-201;NR2F2-204;NR2F2-203;NR2F2-202	NR2F2;NR2F2;NR2F2;NR2F2	0;0;0;0	TRUE	FALSE	FALSE	FALSE	FALSE	FALSE	TRUE	FALSE	FALSE	Intron	53	132	NA	NA	NA	NA	NA	NA	NA	NA	NA	NA
Blood	cg15463975	12.5567	0.726231	3.65037e-36	3.21031e-34	1	SIX1	SIX1_Intergenic_downstream	24	7880338	7880387	50	-	7880338	7880339	CGCAGCGTCCTTTGAAGCCTGTCAGGGTCATTGAAAGCTATCTTTGTGCA	Distal Intergenic	24	7882009	7885307	3299	2	SIX1-201	4969	SIX1-201	SIX1	0	FALSE	TRUE	FALSE	FALSE	FALSE	FALSE	FALSE	FALSE	TRUE	Intergenic_downstream	5	18	NA	NA	NA	NA	NA	NA	NA	NA	NA	NA
Blood	cg15503346	11.7892	0.69853	4.43824e-32	2.49199e-30	1	MEF2C	MEF2C_Intergenic_downstream	14	78858199	78858248	50	-	78858199	78858200	CGTAGTGTGGGGACTGAAAAAGACCGTGGCAATGGATGAACAATAGGGCT	Distal Intergenic	14	78673891	78814060	140170	1	MEF2C-201	184357	NA	NA	NA	FALSE	TRUE	FALSE	FALSE	FALSE	FALSE	FALSE	FALSE	TRUE	Intergenic_downstream	37	100	NA	NA	NA	NA	NA	NA	NA	NA	NA	NA
Blood	cg15648389	11.5108	0.687927	1.16434e-30	5.54082e-29	1	HOXC4	HOXC4_Exon	6	71821571	71821620	50	-	71821571	71821572	CGCTGTGCCTCTCTGAGAGGCAGATCAAAATCTGGTTCCAAAACCGTCGC	Exon (HOXC4-201/HOXC4, exon 4 of 4)	6	71819536	71822454	2919	1	HOXC4-201	2035	HOXC4-201	HOXC4	0	TRUE	FALSE	FALSE	FALSE	FALSE	TRUE	FALSE	FALSE	FALSE	Exon	22	92	ENSECAG00000031575	6	100064443	6	71821615	71821766	152	*	152	15
Blood	cg15682828	12.8691	0.736875	6.71884e-38	7.40142e-36	1	ZIC2	ZIC2_Exon	17	68895702	68895751	50	+	68895750	68895751	ACTGAGCAATCCCAAGAAGAGCTGCAACAAAACTTTCAGCACCATGCACG	Promoter (<=1kb)	17	68894912	68898774	3863	1	ZIC2-201	790	ZIC2-201;ZIC2-202	ZIC2;ZIC2	0;0	TRUE	FALSE	TRUE	FALSE	FALSE	TRUE	FALSE	FALSE	FALSE	Exon	2	11	NA	NA	NA	17	68895750	68895835	86	*	86	11
Blood	cg15712135	12.4531	0.722621	1.34462e-35	1.12061e-33	1	EN1	EN1_Promoter	18	12084064	12084113	50	-	12084112	12084113	GTTAAGCCGTCAATAAAGTCATTTCTGTAAATGGTGTCTCCAAAGGGCCG	Promoter (2-3kb)	18	12087056	12091347	4292	1	EN1-201	-2992	EN1-201	EN1	0	FALSE	TRUE	TRUE	FALSE	FALSE	FALSE	FALSE	FALSE	FALSE	Promoter	28	42	NA	NA	NA	NA	NA	NA	NA	NA	NA	NA
Blood	cg15738808	13.2722	0.75009	3.35782e-40	5.15852e-38	1	OTX1	OTX1_Promoter	15	39410952	39411001	50	+	39411000	39411001	AAAGGAGGTTTTACAAGATCCTTCTCTGGTTCACAAAAGTCAGCGACACG	Promoter (2-3kb)	15	39403744	39407959	4216	2	OTX1-201	-2993	OTX1-201;EHBP1-201;EHBP1-202;EHBP1-203;EHBP1-204;EHBP1-205;EHBP1-206	OTX1;EHBP1;EHBP1;EHBP1;EHBP1;EHBP1;EHBP1	0;0;0;0;0;0;0	FALSE	TRUE	TRUE	FALSE	FALSE	FALSE	FALSE	FALSE	FALSE	Promoter	10	13	NA	NA	NA	NA	NA	NA	NA	NA	NA	NA
Blood	cg15755084	12.4334	0.721927	1.72225e-35	1.41678e-33	1	MSX1	MSX1_Exon	3	114896545	114896594	50	+	114896593	114896594	GGCTGCTGACATGACTTCTTTGCCACTCGGTGTCAAAGTGGAGGACTCCG	Promoter (<=1kb)	3	114896537	114900583	4047	1	MSX1-201	8	MSX1-201	MSX1	0	TRUE	FALSE	TRUE	FALSE	FALSE	TRUE	FALSE	FALSE	FALSE	Exon	1	14	NA	NA	NA	3	114896077	114896675	599	*	599	80
Blood	cg15772669	11.0862	0.671174	1.46452e-28	5.39635e-27	1	CHD5	CHD5_Promoter	2	44607234	44607283	50	+	44607282	44607283	GGGTTGCCACAGCAACCAGACTGGACGTCACAATCCGGGCATGTGTGCCG	Promoter (<=1kb)	2	44607584	44668545	60962	1	CHD5-201	-301	CHD5-203;CHD5-201;CHD5-202	CHD5;CHD5;CHD5	0;0;0	FALSE	TRUE	TRUE	FALSE	FALSE	FALSE	FALSE	FALSE	FALSE	Promoter	2	7	NA	NA	NA	2	44607259	44607422	164	*	164	23
Blood	cg15798599	11.7801	0.698189	4.94403e-32	2.75293e-30	1	PHC3	PHC3_Exon	19	12933791	12933840	50	-	12933839	12933840	ACGACGAGACAACAGGAATGTCAGACTGTACAGCAGCCACAGTGGTAGCG	Exon (PHC3-202/PHC3, exon 4 of 14)	19	12894126	12959124	64999	2	PHC3-201	25284	PHC3-201;PHC3-202;PHC3-203;PHC3-204;PHC3-205;PHC3-206;PHC3-207	PHC3;PHC3;PHC3;PHC3;PHC3;PHC3;PHC3	0;0;0;0;0;0;0	TRUE	FALSE	FALSE	FALSE	FALSE	TRUE	TRUE	FALSE	FALSE	Exon	10	10	NA	NA	NA	NA	NA	NA	NA	NA	NA	NA
Blood	cg15823859	12.2978	0.717135	9.30289e-35	7.18852e-33	1	MEF2C	MEF2C_Intergenic_downstream	14	78864131	78864180	50	-	78864179	78864180	GGCAGTGAAAGCCCCTCCAATGATGGCCCTTTTCTCCTTCTTTCAGACCG	Distal Intergenic	14	78673891	78814060	140170	1	MEF2C-201	190289	NA	NA	NA	FALSE	TRUE	FALSE	FALSE	FALSE	FALSE	FALSE	FALSE	TRUE	Intergenic_downstream	37	100	NA	NA	NA	NA	NA	NA	NA	NA	NA	NA
Blood	cg16083580	12.1984	0.713576	3.16831e-34	2.31877e-32	1	HOXC9	HOXC9_Exon	6	71768157	71768206	50	-	71768157	71768158	CGGCAGCAAGCACAAAGAGGAGAAGGCCGACCTGGACCCCAGTAAGTTGG	Promoter (<=1kb)	6	71767660	71770502	2843	1	HOXC9-201	497	HOXC9-201	HOXC9	0	TRUE	FALSE	TRUE	FALSE	FALSE	TRUE	TRUE	FALSE	FALSE	Exon	16	23	NA	NA	NA	6	71767653	71768185	533	*	533	74
Blood	cg16097670	12.6365	0.728982	1.32856e-36	1.25136e-34	1	IRS1	IRS1_Exon	6	15003801	15003850	50	-	15003801	15003802	CGGGTGTAGAGAGCCACCAGGTGCTTGTTCTTGGAGTCAGCCCGCTTGTT	Promoter (<=1kb)	6	15000347	15004066	3720	2	IRS1-201	216	IRS1-201	IRS1	0	TRUE	FALSE	TRUE	FALSE	FALSE	TRUE	FALSE	FALSE	FALSE	Exon	5	5	NA	NA	NA	6	15003763	15003802	40	*	40	7
Blood	cg16124830	12.706	0.731363	5.47356e-37	5.42854e-35	1	HOXC4	HOXC4_Exon	6	71820678	71820727	50	+	71820678	71820679	CGCCCTAGCTACCCTGAGCGCCAGTATAGCTGCACCAGTCTCCAGGGGCC	Exon (HOXC4-201/HOXC4, exon 3 of 4)	6	71819536	71822454	2919	1	HOXC4-201	1142	HOXC4-201	HOXC4	0	TRUE	FALSE	FALSE	FALSE	FALSE	TRUE	FALSE	FALSE	FALSE	Exon	22	92	ENSECAG00000031575	6	100064443	NA	NA	NA	NA	NA	NA	NA
Blood	cg16175000	13.2377	0.748985	5.31176e-40	7.90211e-38	1	SP9	SP9_Intergenic_downstream	18	53164608	53164657	50	-	53164656	53164657	AGACGGCTGATCTATGCAAATAGTGAATTGGAAATGCCTAGGTCCCCGCG	Downstream (<1kb)	18	53160354	53164234	3881	1	SP9-201	4303	SP9-201	SP9	0	FALSE	TRUE	FALSE	FALSE	FALSE	FALSE	FALSE	FALSE	FALSE	Intergenic_downstream	15	23	ENSECAG00000028902	18	NA	NA	NA	NA	NA	NA	NA	NA
Blood	cg16177888	12.099	0.709978	1.06947e-33	7.35373e-32	1	BARHL2	BARHL2_Promoter	5	70672883	70672932	50	+	70672931	70672932	TTACTCTGCTAATTAGGTTGACACGGCACTTAATCAGGAGTAATACGCCG	Promoter (1-2kb)	5	70674067	70679625	5559	1	BARHL2-201	-1135	BARHL2-201	BARHL2	0	TRUE	FALSE	TRUE	FALSE	FALSE	FALSE	TRUE	FALSE	FALSE	Promoter	11	73	NA	NA	NA	NA	NA	NA	NA	NA	NA	NA
Blood	cg16181889	11.5191	0.68825	1.05683e-30	5.05942e-29	1	SIM1	SIM1_Intron	10	52559007	52559056	50	-	52559007	52559008	CGCAGAAAATTCGCAAATCCTTTGATTGTCTGTTTAAAATGAGGAGGAAA	Intron (SIM1-201/SIM1, intron 2 of 11)	10	52502937	52567507	64571	2	SIM1-201	8451	SIM1-201	SIM1	0	TRUE	FALSE	FALSE	FALSE	FALSE	FALSE	TRUE	FALSE	FALSE	Intron	7	14	NA	NA	NA	10	52558687	52559019	333	*	333	24
Blood	cg16184782	12.4981	0.724192	7.64735e-36	6.58003e-34	1	HOXC5	HOXC5_Exon	6	71800469	71800518	50	-	71800469	71800470	CGCCTTCCAACTCTCTCCACGGGGTAGACATGGCTGCCAACCCCCGGGCT	Promoter (<=1kb)	6	71800312	71802569	2258	1	HOXC5-201	157	HOXC5-201;HOXC6-201;HOXC6-202	HOXC5;HOXC6;HOXC6	0;0;0	TRUE	FALSE	TRUE	FALSE	FALSE	TRUE	FALSE	FALSE	FALSE	Exon	17	33	NA	NA	NA	6	71800463	71800643	181	*	181	18
Blood	cg16235582	11.8089	0.699271	3.50958e-32	1.99164e-30	1	TENM4	TENM4_Exon	7	67821316	67821365	50	-	67821364	67821365	CTCTGAGGAAGAGTTTGTCCCTAATTCATTCTTAGTTAAAAGTGGCTCCG	Exon (TENM4-201/TENM4, exon 5 of 33)	7	67521476	68100726	579251	1	TENM4-201	299840	TENM4-201;TENM4-202;TENM4-203;TENM4-204;TENM4-205;TENM4-206	TENM4;TENM4;TENM4;TENM4;TENM4;TENM4	0;0;0;0;0;0	TRUE	FALSE	FALSE	FALSE	FALSE	TRUE	TRUE	FALSE	FALSE	Exon	13	23	NA	NA	NA	NA	NA	NA	NA	NA	NA	NA
Blood	cg16264705	12.4707	0.723235	1.07892e-35	9.07307e-34	1	ATP5MC2	ATP5MC2_Promoter	6	71480786	71480835	50	+	71480834	71480835	AATTTCCCGGGACCCCGAGCGACGCCATTACAGGAATGTAATTTTGCCCG	Promoter (1-2kb)	6	71472712	71479591	6880	2	ATP5MC2-201	-1195	ATP5MC2-201	ATP5MC2	-1195	FALSE	TRUE	TRUE	FALSE	FALSE	FALSE	FALSE	FALSE	FALSE	Promoter	18	32	NA	NA	NA	6	71480529	71480941	413	*	413	40
Blood	cg16270526	11.439	0.685145	2.66963e-30	1.22464e-28	1	ISL1	ISL1_Exon	21	20919547	20919596	50	+	20919595	20919596	TGCTGCTGGAGTTGCTTCATCATGATGCTTCGCTTCTTGTCCTTGCACCG	Exon (ISL1-201/ISL1, exon 4 of 6)	21	20915078	20925664	10587	2	ISL1-201	6068	ISL1-201	ISL1	0	TRUE	FALSE	FALSE	FALSE	FALSE	TRUE	FALSE	FALSE	FALSE	Exon	9	25	NA	NA	NA	NA	NA	NA	NA	NA	NA	NA
Blood	cg16313026	13.3098	0.751294	2.03131e-40	3.17004e-38	1	EN2	EN2_Promoter	4	106226186	106226235	50	+	106226186	106226187	CGTCACTCGAGGGGGCTCTGTTAAAAATAAGAACAAAAATCCAGAGTGAA	Promoter (<=1kb)	4	106226607	106231267	4661	1	EN2-201	-372	EN2-201	EN2	-372	FALSE	TRUE	TRUE	FALSE	FALSE	FALSE	FALSE	FALSE	FALSE	Promoter	1	1	NA	NA	NA	4	106225926	106226194	269	*	269	49
Blood	cg16337006	12.5653	0.726526	3.27791e-36	2.89901e-34	1	OSR2	OSR2_threeUTR	9	46596974	46597023	50	+	46597022	46597023	TGTTCAGGCGAAACTGTGATCTGCGGCGGCACAGCCTGACTCACACCCCG	3' UTR	9	46593548	46597422	3875	1	OSR2-202	3426	OSR2-201;OSR2-202	OSR2;OSR2	0;0	TRUE	FALSE	FALSE	FALSE	TRUE	TRUE	FALSE	FALSE	FALSE	threeUTR	3	6	NA	NA	NA	NA	NA	NA	NA	NA	NA	NA
Blood	cg16338035	12.8467	0.736124	8.97734e-38	9.72117e-36	1	DIPK2A	DIPK2A_Exon	16	79283669	79283718	50	+	79283717	79283718	TGAAGCTGGCGGCGCTGGGCAGCCTGTTGGTGCTGATGGTGCTGCACTCG	Promoter (<=1kb)	16	79283623	79303791	20169	1	DIPK2A-201	46	DIPK2A-201	DIPK2A	0	TRUE	FALSE	TRUE	FALSE	FALSE	TRUE	FALSE	FALSE	FALSE	Exon	4	4	NA	NA	NA	16	79283717	79284227	511	*	511	71
Blood	cg16501308	11.4557	0.685795	2.20162e-30	1.02472e-28	1	KLHL14	KLHL14_Exon	8	56874114	56874163	50	-	56874162	56874163	GCAGCACCAGGTTGTTGATGGCCCGGGGGCTGGTCAGCAGCTTGTCGTCG	Promoter (<=1kb)	8	56780791	56874541	93751	2	KLHL14-201	378	KLHL14-201;KLHL14-202	KLHL14;KLHL14	0;0	TRUE	FALSE	TRUE	FALSE	FALSE	TRUE	FALSE	FALSE	FALSE	Exon	14	38	NA	NA	NA	8	56874137	56874236	100	*	100	10
Blood	cg16524928	13.3551	0.752737	1.10677e-40	1.83516e-38	1	NKX2-2	NKX2-2_fiveUTR	22	3802549	3802598	50	-	3802597	3802598	TATGGACTGATCGCTCGGGCAATGGCCCATTTTTTCCTCGCCACCAGCCG	5' UTR	22	3794078	3805582	11505	1	NKX2-2-201	8471	NKX2-2-201;NKX2-2-202	NKX2-2;NKX2-2	0;0	TRUE	FALSE	FALSE	TRUE	FALSE	TRUE	FALSE	FALSE	FALSE	fiveUTR	2	30	NA	NA	NA	22	3802560	3802640	81	*	81	13
Blood	cg16590183	13.4853	0.756847	1.90764e-41	3.39284e-39	1	LBX1	LBX1_Intron	1	28901919	28901968	50	+	28901919	28901920	CGGGAGCAGAAATTGCCTGTCCGGTTTTATGATCTGCTCAGCCTGAGCAG	Intron (NA, intron 1 of 0)	1	28891929	28894946	3018	1	LBX1-201	9990	NA	NA	NA	TRUE	FALSE	FALSE	FALSE	FALSE	FALSE	TRUE	FALSE	FALSE	Intron	25	37	ENSECAG00000032593	1	100070213	1	28901898	28902039	142	*	142	11
Blood	cg16595936	12.4503	0.722523	1.39255e-35	1.15752e-33	1	LBX1	LBX1_Intron	1	28898427	28898476	50	-	28898427	28898428	CGGAAAATTGAAGTTTGATGCATGAGTCCCCCCTGAAAGGGACGAGCTGG	Intron (NA, intron 1 of 0)	1	28891929	28894946	3018	1	LBX1-201	6547	LBX1-201	LBX1	6498	TRUE	FALSE	FALSE	FALSE	FALSE	FALSE	TRUE	FALSE	FALSE	Intron	25	37	ENSECAG00000032593	1	100070213	NA	NA	NA	NA	NA	NA	NA
Blood	cg16680249	13.2424	0.749135	4.99111e-40	7.45995e-38	1	PRDM13	PRDM13_Promoter	10	51847839	51847888	50	+	51847887	51847888	TCACTTGGGGAACTTCAACTCTGAGCCACAGGACAGAATAAAACTCGGCG	Promoter (2-3kb)	10	51850170	51857940	7771	1	PRDM13-201	-2282	PRDM13-201	PRDM13	0	FALSE	TRUE	TRUE	FALSE	FALSE	FALSE	FALSE	FALSE	FALSE	Promoter	18	24	ENSECAG00000007855	10	100146472	NA	NA	NA	NA	NA	NA	NA
Blood	cg16688207	13.4608	0.756078	2.65996e-41	4.6023e-39	1	MAFB	MAFB_Exon	22	31434039	31434088	50	+	31434039	31434040	CGGGCCAGCCGGGACACCTCCTGCTTAAGCTGCTCCACCTGCTGAATGAG	Promoter (<=1kb)	22	31433933	31434904	972	2	MAFB-201	816	MAFB-201	MAFB	0	TRUE	FALSE	TRUE	FALSE	FALSE	TRUE	FALSE	FALSE	FALSE	Exon	14	32	NA	NA	NA	22	31433838	31434049	212	*	212	20
Blood	cg16691593	11.2806	0.678934	1.63645e-29	6.82805e-28	1	OTP	OTP_Promoter	14	88134978	88135027	50	-	88134978	88134979	CGCTGACATTTGCAGGCTGCCCTCCTGATTGGTCCCCTCGCCGAGCTGCT	Promoter (<=1kb)	14	88135239	88143304	8066	1	OTP-201	-261	OTP-201	OTP	0	FALSE	TRUE	TRUE	FALSE	FALSE	FALSE	FALSE	FALSE	FALSE	Promoter	29	34	NA	NA	NA	14	88134817	88134979	163	*	163	24
Blood	cg16707529	12.6422	0.72918	1.23505e-36	1.17021e-34	1	HOXC6	HOXC6_Exon	6	71795686	71795735	50	-	71795734	71795735	CAAAGGGATGAATTCCTACTTCACTAACCCTTCCTTATCCTGCCACCTCG	Promoter (<=1kb)	6	71795693	71797922	2230	1	HOXC6-202	0	HOXC5-201;HOXC6-201;HOXC6-202	HOXC5;HOXC6;HOXC6	0;0;0	TRUE	FALSE	TRUE	FALSE	FALSE	TRUE	TRUE	FALSE	FALSE	Exon	7	47	NA	NA	NA	6	71795734	71795899	166	*	166	16
Blood	cg16761811	14.3275	0.782017	1.47387e-46	4.88774e-44	1	HOXB3	HOXB3_Exon	11	24679512	24679561	50	-	24679560	24679561	GCCATTCACAAACTGATAGCCTATTTCAGTCCAGCTTACCTTAGCCACCG	Promoter (3-4kb)	11	24674374	24676499	2126	2	HOXB3-201	-3062	HOXB3-201	HOXB3	0	TRUE	FALSE	TRUE	FALSE	FALSE	TRUE	TRUE	FALSE	FALSE	Exon	5	16	NA	NA	NA	NA	NA	NA	NA	NA	NA	NA
Blood	cg16848740	14.2894	0.780929	2.54852e-46	8.19543e-44	1	HOXA11	HOXA11_Promoter	4	58396083	58396132	50	+	58396131	58396132	CTTCATAAACCTTATATGCTTATAAAACAGCATATAAAAATTTAACAGCG	Promoter (<=1kb)	4	58394562	58396911	2350	2	HOXA11-201	779	HOXA11-201	HOXA11	0	TRUE	FALSE	TRUE	FALSE	FALSE	FALSE	TRUE	FALSE	FALSE	Promoter	11	19	NA	NA	NA	4	58396131	58396744	614	*	614	79
Blood	cg16965558	11.3666	0.682319	6.1317e-30	2.68513e-28	1	UNCX	UNCX_Intergenic_downstream	13	939103	939152	50	-	939151	939152	GATAAATCTGCTATCTAGACGGCTCGCCATGCCTAGAATATTAAGAGCCG	Downstream (2-3kb)	13	932590	936855	4266	1	UNCX-201	6562	UNCX-201	UNCX	0	FALSE	TRUE	FALSE	FALSE	FALSE	FALSE	FALSE	FALSE	FALSE	Intergenic_downstream	43	89	ENSECAG00000033656	13	111776167	NA	NA	NA	NA	NA	NA	NA
Blood	cg17009874	11.7096	0.695532	1.13754e-31	6.0865e-30	1	LEF1	LEF1_Intron	2	117773273	117773322	50	+	117773273	117773274	CGGGGAGCAGAGAACACTGGAGTCCCGCTGACATGCCACATCTCGATGAC	Intron (LEF1-201/LEF1, intron 3 of 8)	2	117747437	117861554	114118	1	LEF1-203	25836	LEF1-203;LEF1-204;LEF1-202;LEF1-201;LEF1-205	LEF1;LEF1;LEF1;LEF1;LEF1	0;0;0;0;0	TRUE	FALSE	FALSE	FALSE	FALSE	FALSE	TRUE	FALSE	FALSE	Intron	7	10	NA	NA	NA	NA	NA	NA	NA	NA	NA	NA
Blood	cg17078045	11.5497	0.689427	7.41157e-31	3.5914e-29	1	PPP2R2B	PPP2R2B_fiveUTR	14	30242321	30242370	50	+	30242369	30242370	AATCAACAACAGTTTCCTGCGCGACCACAGCTATGCGACCGAAGGTAACG	5' UTR	14	30072755	30509658	436904	1	PPP2R2B-201	169566	PPP2R2B-201;PPP2R2B-202;PPP2R2B-203;PPP2R2B-204;PPP2R2B-205	PPP2R2B;PPP2R2B;PPP2R2B;PPP2R2B;PPP2R2B	0;0;0;0;0	TRUE	FALSE	FALSE	TRUE	FALSE	TRUE	TRUE	FALSE	FALSE	fiveUTR	8	16	NA	NA	NA	14	30242316	30242577	262	*	262	28
Blood	cg17183991	12.1684	0.712492	4.58169e-34	3.29261e-32	1	HS6ST3	HS6ST3_Exon	17	65690857	65690906	50	+	65690905	65690906	TGAAAGGTTCAACAAGTGGCTGCTGACGCCGGTGCTCACTCTCCTCTTCG	Promoter (<=1kb)	17	65690852	66349532	658681	1	HS6ST3-201	5	HS6ST3-201	HS6ST3	0	TRUE	FALSE	TRUE	FALSE	FALSE	TRUE	FALSE	FALSE	FALSE	Exon	4	5	ENSECAG00000003050	17	100146646	NA	NA	NA	NA	NA	NA	NA
Blood	cg17203937	11.1046	0.671918	1.19115e-28	4.4666e-27	1	TBX15	TBX15_Intron	5	46955078	46955127	50	-	46955078	46955079	CGGTATTTGAGTTTAGTGCTGGGGAATTATTTTTATTAGTCGATGAAAAG	Intron (TBX15-201/TBX15, intron 1 of 7)	5	46953285	47055936	102652	1	TBX15-201	1793	TBX15-201	TBX15	0	TRUE	FALSE	FALSE	FALSE	FALSE	FALSE	TRUE	FALSE	FALSE	Intron	1	4	NA	NA	NA	NA	NA	NA	NA	NA	NA	NA
Blood	cg17357006	11.8091	0.699276	3.50467e-32	1.99164e-30	1	VTI1A	VTI1A_Intron	1	19210511	19210560	50	-	19210559	19210560	AAGCGCAAATAAGCTCCCAATTGTCTCCCCAATATGTAAACCACATCTCG	Intron (VTI1A-201/VTI1A, intron 6 of 8)	1	18958087	19296736	338650	2	VTI1A-201	86176	VTI1A-201;VTI1A-202	VTI1A;VTI1A	0;0	TRUE	FALSE	FALSE	FALSE	FALSE	FALSE	TRUE	FALSE	FALSE	Intron	25	29	NA	NA	NA	NA	NA	NA	NA	NA	NA	NA
Blood	cg17509850	11.1287	0.672883	9.09902e-29	3.43856e-27	1	KLHL14	KLHL14_Exon	8	56873751	56873800	50	+	56873751	56873752	CGTGCTCCAGCCACAGCACGGACATCTGGAAGAGCGCCAGCTCCGACTCC	Promoter (<=1kb)	8	56780791	56874541	93751	2	KLHL14-201	741	KLHL14-201;KLHL14-202	KLHL14;KLHL14	0;0	TRUE	FALSE	TRUE	FALSE	FALSE	TRUE	FALSE	FALSE	FALSE	Exon	14	38	NA	NA	NA	8	56873607	56873842	236	*	236	26
Blood	cg17514200	13.3464	0.752463	1.24257e-40	2.02864e-38	1	OTX1	OTX1_Promoter	15	39410779	39410828	50	+	39410827	39410828	GTTGATCTCTCAAAATCAACTCCTTCTAATTGAAGTTGGAGCTGAAAGCG	Promoter (2-3kb)	15	39403744	39407959	4216	2	OTX1-201	-2820	OTX1-201;EHBP1-201;EHBP1-202;EHBP1-203;EHBP1-204;EHBP1-205;EHBP1-206	OTX1;EHBP1;EHBP1;EHBP1;EHBP1;EHBP1;EHBP1	0;0;0;0;0;0;0	FALSE	TRUE	TRUE	FALSE	FALSE	FALSE	FALSE	FALSE	FALSE	Promoter	10	13	NA	NA	NA	NA	NA	NA	NA	NA	NA	NA
Blood	cg17611384	13.8484	0.767992	1.30085e-43	2.89608e-41	1	HOXB3	HOXB3_Promoter	11	24679896	24679945	50	-	24679896	24679897	CGCCACAGTGTGGTTGCCCTATAAGACTGGTACGCCCTACTCTCCGTAAC	Promoter (3-4kb)	11	24674374	24676499	2126	2	HOXB3-201	-3446	HOXB3-201	HOXB3	0	TRUE	FALSE	TRUE	FALSE	FALSE	FALSE	TRUE	FALSE	FALSE	Promoter	7	16	NA	NA	NA	11	24679678	24679897	220	*	220	24
Blood	cg17726355	13.4163	0.754678	4.8503e-41	8.17006e-39	1	OTP	OTP_Promoter	14	88132508	88132557	50	-	88132556	88132557	ACATTGTTATTCAGCGGTTACTAACAGAGATGGATAATCCTTTGATTTCG	Promoter (2-3kb)	14	88135239	88143304	8066	1	OTP-201	-2731	OTP-201	OTP	0	FALSE	TRUE	TRUE	FALSE	FALSE	FALSE	FALSE	FALSE	FALSE	Promoter	29	34	NA	NA	NA	NA	NA	NA	NA	NA	NA	NA
Blood	cg17776554	11.3832	0.68297	5.06836e-30	2.2473e-28	1	ZFHX3	ZFHX3_Intron	3	21695008	21695057	50	+	21695008	21695009	CGGGGCTGTGAGTTTCAAATTAACCTTCCGCTTTGTTGCTGTGTAATGTG	Intron (ZFHX3-201/ZFHX3, intron 1 of 10)	3	21659218	21922041	262824	1	ZFHX3-201	35790	ZFHX3-201;ZFHX3-202	ZFHX3;ZFHX3	0;0	TRUE	FALSE	FALSE	FALSE	FALSE	FALSE	TRUE	FALSE	FALSE	Intron	59	163	NA	NA	NA	3	21694768	21695483	716	*	716	81
Blood	cg17834752	11.8279	0.699981	2.80054e-32	1.62692e-30	1	KCNK9	KCNK9_Exon	9	81092440	81092489	50	+	81092488	81092489	GGTGCAGACGATGAGGGACAGAGTCCGCACGTTCTGCCTCTTCATGGCCG	Promoter (<=1kb)	9	81007604	81092484	84881	2	KCNK9-201	0	KCNK9-201	KCNK9	0	TRUE	FALSE	TRUE	FALSE	FALSE	TRUE	FALSE	FALSE	FALSE	Exon	1	1	NA	NA	NA	9	81091828	81093145	1318	*	1318	169
Blood	cg17850518	14.2835	0.780761	2.77329e-46	8.82905e-44	1	MEIS2	MEIS2_Intron	1	152603526	152603575	50	+	152603574	152603575	GCTTTGATTGACAGCTGGAGTGGCAAAAAGCCATGAAACACGACAGTTCG	Intron (MEIS2-201/MEIS2, intron 1 of 12)	1	152602360	152804366	202007	1	MEIS2-201	1166	MEIS2-201;MEIS2-202;MEIS2-203	MEIS2;MEIS2;MEIS2	0;0;0	TRUE	FALSE	FALSE	FALSE	FALSE	FALSE	TRUE	FALSE	FALSE	Intron	66	121	NA	NA	NA	NA	NA	NA	NA	NA	NA	NA
Blood	cg17880536	11.381	0.682883	5.19873e-30	2.2987e-28	1	PAX6	PAX6_Exon	7	99796649	99796698	50	-	99796649	99796650	CGCCCATCTGTTGCTTTTCGCTAGCCAGGTTGCGAAGAACTCTGTTTATT	Exon (PAX6-201/PAX6, exon 7 of 13)	7	99788997	99806295	17299	2	PAX6-201	9597	PAX6-201;PAX6-202	PAX6;PAX6	0;0	TRUE	FALSE	FALSE	FALSE	FALSE	TRUE	FALSE	FALSE	FALSE	Exon	16	39	NA	NA	NA	7	99795959	99797008	1050	*	1050	173
Blood	cg17944110	11.1942	0.675505	4.35205e-29	1.70841e-27	1	CASZ1	CASZ1_Exon	2	40832251	40832300	50	-	40832251	40832252	CGGACTTGGAAAGTCACCCAAAGCCGCCCCAAGTGCAGGTAAGAGACTCG	Exon (NA, exon 1 of 1)	2	40925554	40979872	54319	1	CASZ1-201	-93303	NA	NA	NA	TRUE	FALSE	FALSE	FALSE	FALSE	TRUE	TRUE	FALSE	FALSE	Exon	15	120	NA	NA	NA	NA	NA	NA	NA	NA	NA	NA
Blood	cg17980056	12.9376	0.739162	2.7617e-38	3.20881e-36	1	OTP	OTP_Promoter	14	88132011	88132060	50	-	88132059	88132060	ATGATCATGTGGGAAATGCCTTAAATTATCAACAGCAATGGGCCTGACCG	Promoter (3-4kb)	14	88135239	88143304	8066	1	OTP-201	-3228	OTP-201	OTP	0	FALSE	TRUE	TRUE	FALSE	FALSE	FALSE	FALSE	FALSE	FALSE	Promoter	29	34	NA	NA	NA	NA	NA	NA	NA	NA	NA	NA
Blood	cg18030834	11.3696	0.682437	5.92395e-30	2.60131e-28	1	HMX3	HMX3_fiveUTR	1	9814116	9814165	50	-	9814116	9814117	CGGATGCTAATGATGAAATCAAAATGTCATCCAAGTTAAATGCGGGGAGT	Promoter (<=1kb)	1	9811090	9814285	3196	2	HMX3-201	120	HMX3-201	HMX3	0	TRUE	FALSE	TRUE	TRUE	FALSE	TRUE	FALSE	FALSE	FALSE	fiveUTR	7	24	ENSECAG00000037274	1	100057903	1	9813896	9814117	222	*	222	30
Blood	cg18120675	11.4277	0.684704	3.04204e-30	1.3855e-28	1	SIX3	SIX3_Exon	15	54828800	54828849	50	-	54828800	54828801	CGAGTCCGCTCCTTGAAGCAATGCGTCTTCTGCTCGCCGTCCCAGATGGT	Exon (SIX3-201/SIX3, exon 2 of 4)	15	54811857	54837066	25210	2	SIX3-201	8217	SIX3-201;SIX3-202	SIX3;SIX3	0;0	TRUE	FALSE	FALSE	FALSE	FALSE	TRUE	FALSE	FALSE	FALSE	Exon	9	26	ENSECAG00000038089	15	NA	15	54828788	54828967	180	*	180	22
Blood	cg18141557	13.8988	0.769503	6.4419e-44	1.48612e-41	1	MRPS9	MRPS9_Intron	15	4899431	4899480	50	-	4899431	4899432	CGTTGCTGGCGGCCATGGCCCCCTGCATGAAGTCGCTCTGGACCATCTTG	Intron (NA, intron 1 of 0)	15	4675512	4740280	64769	2	MRPS9-201	-159200	NA	NA	NA	TRUE	FALSE	FALSE	FALSE	FALSE	FALSE	TRUE	FALSE	FALSE	Intron	25	83	NA	NA	NA	15	4898603	4899959	1357	*	1357	216
Blood	cg18195411	13.685	0.763032	1.24817e-42	2.54723e-40	1	GDF6	GDF6_Intron	9	44212291	44212340	50	-	44212339	44212340	CAAATCGAATACAAGGTCACCAAATAATTAACAGTTGTGAATTCCCTCCG	Intron (GDF6-201/GDF6, intron 1 of 2)	9	44171524	44217304	45781	2	GDF6-201	4964	GDF6-201;GDF6-202	GDF6;GDF6	0;0	TRUE	FALSE	FALSE	FALSE	FALSE	FALSE	TRUE	FALSE	FALSE	Intron	8	12	NA	NA	NA	NA	NA	NA	NA	NA	NA	NA
Blood	cg18291097	11.8116	0.699372	3.39912e-32	1.93932e-30	1	ATP5MC2	ATP5MC2_Promoter	6	71480767	71480816	50	-	71480767	71480768	CGCTGAAAGCCCACGGAGCAATTTCCCGGGACCCCGAGCGACGCCATTAC	Promoter (1-2kb)	6	71472712	71479591	6880	2	ATP5MC2-201	-1225	ATP5MC2-201	ATP5MC2	-1176	FALSE	TRUE	TRUE	FALSE	FALSE	FALSE	FALSE	FALSE	FALSE	Promoter	18	32	NA	NA	NA	6	71480529	71480941	413	*	413	40
Blood	cg18299578	12.6617	0.729848	9.63783e-37	9.26979e-35	1	FOXG1	FOXG1_Exon	1	168614248	168614297	50	+	168614248	168614249	CGGTAGGAAAGGTTAAACCAAAAATTTTTTTACAGCCCTAGTGTGCGCCT	Promoter (<=1kb)	1	168614812	168623907	9096	1	FOXG1-202	-515	FOXG1-201;FOXG1-202	FOXG1;FOXG1	0;0	TRUE	FALSE	TRUE	FALSE	FALSE	TRUE	FALSE	FALSE	FALSE	Exon	17	57	ENSECAG00000030913	1	NA	1	168613972	168614249	278	*	278	44
Blood	cg18304538	12.9667	0.740128	1.89035e-38	2.27099e-36	1	TBCA	TBCA_Intergenic_upstream	14	87960977	87961026	50	+	87961025	87961026	AATATTTGTGACAGATACAACAAATTCTTGCACAAATTACATTTCATTCG	Distal Intergenic	14	88017313	88088768	71456	1	TBCA-201	-56287	NA	NA	NA	FALSE	TRUE	FALSE	FALSE	FALSE	FALSE	FALSE	FALSE	TRUE	Intergenic_upstream	69	84	NA	NA	NA	NA	NA	NA	NA	NA	NA	NA
Blood	cg18388380	11.629	0.692467	2.93509e-31	1.49746e-29	1	RGS7BP	RGS7BP_Exon	21	9657396	9657445	50	+	9657396	9657397	CGGCTGGGGCGCTTTTTGCGCCCATTCGGTGCAGAACTCATGCATACACA	Promoter (<=1kb)	21	9560699	9657436	96738	2	RGS7BP-201	0	RGS7BP-201;RGS7BP-202	RGS7BP;RGS7BP	0;0	TRUE	FALSE	TRUE	FALSE	FALSE	TRUE	FALSE	FALSE	FALSE	Exon	6	7	ENSECAG00000011575	21	100057970	21	9657283	9657423	141	*	141	15
Blood	cg18406787	12.3916	0.720457	2.90302e-35	2.35167e-33	1	PTPRN2	PTPRN2_Intron	4	108008365	108008414	50	+	108008413	108008414	CCTGGCCGGCCTATTCATTATCTCTCTTCTATTAGTAATTTTCTGCTCCG	Intron (PTPRN2-201/PTPRN2, intron 12 of 22)	4	107889839	108815040	925202	2	PTPRN2-201	806626	PTPRN2-201	PTPRN2	0	TRUE	FALSE	FALSE	FALSE	FALSE	FALSE	TRUE	FALSE	FALSE	Intron	5	5	ENSECAG00000012762	4	100067294	NA	NA	NA	NA	NA	NA	NA
Blood	cg18442187	15.8109	0.820815	2.61775e-56	2.52541e-53	1	TFAP2B	TFAP2B_Intron	20	49731182	49731231	50	-	49731230	49731231	TTAAGCGCCAGCATGCTGCGTGAATATCCTGTACAAAAACCCAGCAGGCG	Intron (TFAP2B-201/TFAP2B, intron 3 of 7)	20	49722940	49748405	25466	1	TFAP2B-201	8242	TFAP2B-201;TFAP2B-202;TFAP2B-203	TFAP2B;TFAP2B;TFAP2B	0;0;0	TRUE	FALSE	FALSE	FALSE	FALSE	FALSE	TRUE	FALSE	FALSE	Intron	31	56	NA	NA	NA	NA	NA	NA	NA	NA	NA	NA
Blood	cg18454765	11.9246	0.703578	8.81379e-33	5.42738e-31	1	MAFB	MAFB_Exon	22	31434180	31434229	50	-	31434228	31434229	TTCTGCTTCAGGCGGATCACCTCGTCCTTGGTGAAGCCCCGCAGGTGGCG	Promoter (<=1kb)	22	31433933	31434904	972	2	MAFB-201	675	MAFB-201	MAFB	0	TRUE	FALSE	TRUE	FALSE	FALSE	TRUE	FALSE	FALSE	FALSE	Exon	14	32	NA	NA	NA	22	31434127	31434483	357	*	357	45
Blood	cg18633980	11.9462	0.70438	6.79286e-33	4.25704e-31	1	SIX1	SIX1_Promoter	24	7891278	7891327	50	-	7891278	7891279	CGGTACTGCTGGTCTCTAATCAATCCTAATGCGATGGCAATTGGAGTCCC	Promoter (6-7kb)	24	7882009	7885307	3299	2	SIX1-201	-6020	NA	NA	NA	FALSE	TRUE	TRUE	FALSE	FALSE	FALSE	FALSE	FALSE	FALSE	Promoter	10	18	NA	NA	NA	NA	NA	NA	NA	NA	NA	NA
Blood	cg18645607	12.6139	0.728207	1.76922e-36	1.64213e-34	1	LHX2	LHX2_Intron	25	28722870	28722919	50	-	28722918	28722919	CACGAGTAAATTATTCATGATTTTACGAGCTCTTTAGCTCCATTGAATCG	Intron (LHX2-201/LHX2, intron 3 of 4)	25	28716879	28736433	19555	1	LHX2-201	5991	LHX2-201	LHX2	0	TRUE	FALSE	FALSE	FALSE	FALSE	FALSE	TRUE	FALSE	FALSE	Intron	9	34	NA	NA	NA	NA	NA	NA	NA	NA	NA	NA
Blood	cg18676419	11.8526	0.700906	2.08494e-32	1.22692e-30	1	DLX2	DLX2_Intergenic_downstream	18	51306152	51306201	50	-	51306200	51306201	TGCCAAGGCCTGTTGCGTGATTCCAACTTGGGCTGACATTCCCTGCCCCG	Distal Intergenic	18	51310158	51311263	1106	2	DLX2-202	5111	DLX2-201;DLX2-202	DLX2;DLX2	0;0	FALSE	TRUE	FALSE	FALSE	FALSE	FALSE	FALSE	FALSE	TRUE	Intergenic_downstream	3	7	NA	NA	NA	NA	NA	NA	NA	NA	NA	NA
Blood	cg18677653	11.6201	0.692128	3.25684e-31	1.65895e-29	1	SP9	SP9_Intergenic_downstream	18	53164563	53164612	50	-	53164611	53164612	AGGCTTTTTAATGTTATGGAAGACAACTGCTCCTTTCCTTTTCAAAGACG	Downstream (<1kb)	18	53160354	53164234	3881	1	SP9-201	4258	SP9-201	SP9	0	FALSE	TRUE	FALSE	FALSE	FALSE	FALSE	FALSE	FALSE	FALSE	Intergenic_downstream	15	23	ENSECAG00000028902	18	NA	NA	NA	NA	NA	NA	NA	NA
Blood	cg18760617	11.1723	0.67463	5.57158e-29	2.15002e-27	1	SALL1	SALL1_fiveUTR	3	4113920	4113969	50	+	4113920	4113921	CGCGACATGCTGGCTCAAACATCAGCTGGGGCAGAATAAAAAATTACTAA	Promoter (<=1kb)	3	4099942	4113944	14003	2	SALL1-201	0	SALL1-201	SALL1	0	TRUE	FALSE	TRUE	TRUE	FALSE	TRUE	FALSE	FALSE	FALSE	fiveUTR	1	49	NA	NA	NA	3	4113684	4113923	240	*	240	37
Blood	cg18815647	12.8259	0.735425	1.1742e-37	1.24606e-35	1	AMER2	AMER2_Intron	17	5086288	5086337	50	-	5086336	5086337	GAGTCAAAGCTTTTCAGTGAAGTCACGTCAGAAAACATCAAACAAATACG	Intron (AMER2-201/AMER2, intron 2 of 2)	17	5085408	5088683	3276	2	AMER2-201	2346	AMER2-201	AMER2	0	TRUE	FALSE	FALSE	FALSE	FALSE	FALSE	TRUE	FALSE	FALSE	Intron	3	4	ENSECAG00000000275	17	100058692	17	5086313	5086829	517	*	517	66
Blood	cg19107290	12.1069	0.710266	9.70975e-34	6.74934e-32	1	PAX5	PAX5_Exon	25	2215731	2215780	50	+	2215779	2215780	GCTTACAGTGTATTTCCATCGGGGCGCTCCAGACTGCAGGCCGGCCCACG	Promoter (<=1kb)	25	2122073	2215749	93677	2	PAX5-210	0	PAX5-201;PAX5-202;PAX5-203;PAX5-204;PAX5-205;PAX5-206;PAX5-207;PAX5-208;PAX5-209;PAX5-210	PAX5;PAX5;PAX5;PAX5;PAX5;PAX5;PAX5;PAX5;PAX5;PAX5	0;0;0;0;0;0;0;0;0;0	TRUE	FALSE	TRUE	FALSE	FALSE	TRUE	TRUE	FALSE	FALSE	Exon	13	54	NA	NA	NA	25	2215623	2215796	174	*	174	19
Blood	cg19208044	11.1836	0.675082	4.9056e-29	1.91156e-27	1	TBCA	TBCA_Intergenic_upstream	14	87961040	87961089	50	-	87961040	87961041	CGCCACTGAAATTTTATCGAAGTCTAATTTAACTTACATAATGAGTTGAA	Distal Intergenic	14	88017313	88088914	71602	1	TBCA-202	-56273	NA	NA	NA	FALSE	TRUE	FALSE	FALSE	FALSE	FALSE	FALSE	FALSE	TRUE	Intergenic_upstream	69	84	NA	NA	NA	NA	NA	NA	NA	NA	NA	NA
Blood	cg19279211	12.2568	0.715671	1.54459e-34	1.1625e-32	1	PSPC1	PSPC1_Exon	17	785360	785409	50	+	785408	785409	TACGTTGTTAGCAAGAATGCCCCATCACCACATCTTTCCAGAGCCTTTCG	Exon (PSPC1-201/PSPC1, exon 2 of 7)	17	694898	792054	97157	2	PSPC1-201	6645	PSPC1-201;PSPC1-202	PSPC1;PSPC1	0;0	TRUE	FALSE	FALSE	FALSE	FALSE	TRUE	TRUE	FALSE	FALSE	Exon	1	1	NA	NA	NA	NA	NA	NA	NA	NA	NA	NA
Blood	cg19437183	11.341	0.681314	8.22098e-30	3.54638e-28	1	ZFHX4	ZFHX4_Exon	9	10702339	10702388	50	-	10702339	10702340	CGCTTTAATCCCAGACCTCCAGTCATTGGGCAGCTCCTCAGAGGCAAGAA	Exon (NA, exon 2 of 1)	9	10522484	10671581	149098	2	ZFHX4-201	-30807	NA	NA	NA	TRUE	FALSE	FALSE	FALSE	FALSE	TRUE	FALSE	FALSE	FALSE	Exon	20	84	NA	NA	NA	NA	NA	NA	NA	NA	NA	NA
Blood	cg19529849	11.1613	0.674191	6.30467e-29	2.41826e-27	1	CELF4	CELF4_Exon	8	61024589	61024638	50	-	61024637	61024638	GGTCCTTCATGGGAATGGTCGACGGGTTCCCCGGGCTGTGGCTTAATCCG	Promoter (<=1kb)	8	60721185	61024739	303555	2	CELF4-201	101	CELF4-201;CELF4-202;CELF4-203;CELF4-204;CELF4-205	CELF4;CELF4;CELF4;CELF4;CELF4	0;0;0;0;0	TRUE	FALSE	TRUE	FALSE	FALSE	TRUE	FALSE	FALSE	FALSE	Exon	25	120	NA	NA	NA	8	61024586	61024720	135	*	135	14
Blood	cg19583211	12.9633	0.740017	1.97512e-38	2.35506e-36	1	TBR1	TBR1_Exon	18	41964947	41964996	50	+	41964995	41964996	GGACTCACCAGGGGACGTCCAGAGAAGTAAACTCTCTCCTGTCTTGGACG	Promoter (<=1kb)	18	41964369	41972495	8127	1	TBR1-201	578	TBR1-201;TBR1-202	TBR1;TBR1	0;0	TRUE	FALSE	TRUE	FALSE	FALSE	TRUE	TRUE	FALSE	FALSE	Exon	10	28	ENSECAG00000002502	18	100061032	NA	NA	NA	NA	NA	NA	NA
Blood	cg19614548	11.564	0.689978	6.27187e-31	3.06715e-29	1	LURAP1L	LURAP1L_Exon	23	32690603	32690652	50	-	32690651	32690652	GAAGACAGCCCGCTGCCAGACCTCAGAGACATCGAGCTGAAGCTGGGGCG	Promoter (<=1kb)	23	32689722	32737256	47535	1	LURAP1L-201	881	LURAP1L-201	LURAP1L	0	TRUE	FALSE	TRUE	FALSE	FALSE	TRUE	FALSE	FALSE	FALSE	Exon	1	1	NA	NA	NA	23	32690608	32690698	91	*	91	9
Blood	cg19707697	13.3502	0.752583	1.18113e-40	1.93828e-38	1	EMX2	EMX2_Promoter	1	14815132	14815181	50	+	14815180	14815181	CTGCTCTCTGTTTATTGGTGGTTAAAGATCTATTATCTATTCATCAGCCG	Promoter (1-2kb)	1	14807149	14813360	6212	2	EMX2-202	-1772	EMX2-201;EMX2-202	EMX2;EMX2	0;0	TRUE	FALSE	TRUE	FALSE	FALSE	FALSE	TRUE	FALSE	FALSE	Promoter	1	27	ENSECAG00000031152	1	100067044	NA	NA	NA	NA	NA	NA	NA
Blood	cg19810514	12.2863	0.716725	1.07248e-34	8.18787e-33	1	PPP2R2B	PPP2R2B_fiveUTR	14	30242308	30242357	50	+	30242356	30242357	TTGATACCCGCAAAATCAACAACAGTTTCCTGCGCGACCACAGCTATGCG	5' UTR	14	30072755	30509658	436904	1	PPP2R2B-201	169553	PPP2R2B-201;PPP2R2B-202;PPP2R2B-203;PPP2R2B-204;PPP2R2B-205	PPP2R2B;PPP2R2B;PPP2R2B;PPP2R2B;PPP2R2B	0;0;0;0;0	TRUE	FALSE	FALSE	TRUE	FALSE	TRUE	TRUE	FALSE	FALSE	fiveUTR	8	16	NA	NA	NA	14	30242316	30242577	262	*	262	28
Blood	cg19812625	11.2767	0.678781	1.70981e-29	7.10619e-28	1	SP8	SP8_Promoter	4	52967267	52967316	50	-	52967267	52967268	CGAGGGGCAATGCAAAAGCCCTTTGCGTTGTAAACCGCTTCTAATTACCT	Promoter (6-7kb)	4	52957891	52960762	2872	2	SP8-201	-6554	NA	NA	NA	FALSE	TRUE	TRUE	FALSE	FALSE	FALSE	FALSE	FALSE	FALSE	Promoter	27	50	ENSECAG00000034531	4	NA	NA	NA	NA	NA	NA	NA	NA
Blood	cg19819497	11.4224	0.684498	3.2331e-30	1.46623e-28	1	HOXC4	HOXC4_Intergenic_downstream	6	71847057	71847106	50	-	71847057	71847058	CGCCAGCCTCCGCAGCCGCCTTTGTACGCGTGATTTATGACTTCAGTCTT	Distal Intergenic	6	71819536	71822454	2919	1	HOXC4-201	27570	NA	NA	NA	FALSE	TRUE	FALSE	FALSE	FALSE	FALSE	FALSE	FALSE	TRUE	Intergenic_downstream	35	92	ENSECAG00000031575	6	100064443	6	71846977	71847164	188	*	188	17
Blood	cg19916874	11.5822	0.690677	5.07241e-31	2.51535e-29	1	BTRC	BTRC_Intron	1	28683869	28683918	50	-	28683917	28683918	CCAGAGGAAGTGCAAACGTCTGCATTGTGAATTGTAGATCTTAATTACCG	Intron (BTRC-201/BTRC, intron 4 of 14)	1	28628298	28790934	162637	2	BTRC-201	107016	BTRC-201;BTRC-202;BTRC-203;BTRC-204	BTRC;BTRC;BTRC;BTRC	0;0;0;0	TRUE	FALSE	FALSE	FALSE	FALSE	FALSE	TRUE	FALSE	FALSE	Intron	107	114	NA	NA	NA	NA	NA	NA	NA	NA	NA	NA
Blood	cg19964527	11.5559	0.689665	6.89616e-31	3.35185e-29	1	HOXC4	HOXC4_Exon	6	71821543	71821592	50	+	71821543	71821544	CGAAGGAGAAGGATCGAGATCGCCCACTCGCTGTGCCTCTCTGAGAGGCA	Exon (HOXC4-201/HOXC4, exon 4 of 4)	6	71819536	71822454	2919	1	HOXC4-201	2007	HOXC4-201	HOXC4	0	TRUE	FALSE	FALSE	FALSE	FALSE	TRUE	FALSE	FALSE	FALSE	Exon	22	92	ENSECAG00000031575	6	100064443	NA	NA	NA	NA	NA	NA	NA
Blood	cg20012467	12.6728	0.730228	8.36546e-37	8.14443e-35	1	DLL4	DLL4_Promoter	1	149157874	149157923	50	-	149157874	149157875	CGGTCAATAAATCGATTTTACAATTTAATGCAGCAGCTTCCCGCCCGCCT	Promoter (3-4kb)	1	149145636	149154222	8587	2	DLL4-201	-3701	DLL4-201	DLL4	0	FALSE	TRUE	TRUE	FALSE	FALSE	FALSE	FALSE	FALSE	FALSE	Promoter	8	20	NA	NA	NA	1	149157708	149158023	316	*	316	36
Blood	cg20090258	11.5117	0.687962	1.15222e-30	5.49134e-29	1	HIC1	HIC1_Exon	11	45969855	45969904	50	-	45969855	45969856	CGCACTTCCTGCACGACCCCAAGGTGGCGCTGGAGAGCCTCTACCCGCTG	Exon (HIC1-201/HIC1, exon 2 of 2)	11	45967171	45970899	3729	1	HIC1-201	2684	HIC1-201;SMG6-201;SMG6-202	HIC1;SMG6;SMG6	0;0;0	TRUE	FALSE	FALSE	FALSE	FALSE	TRUE	FALSE	FALSE	FALSE	Exon	5	10	ENSECAG00000030580	11	102150417	11	45969829	45970179	351	*	351	47
Blood	cg20142163	12.9451	0.739411	2.50577e-38	2.93285e-36	1	SMUG1	SMUG1_Intron	6	71927898	71927947	50	-	71927898	71927899	CGCGCGGGCTGGTTATGCATTTAAATGTTATTTAATTGGATTGCGGAGGA	Intron (SMUG1-201/SMUG1, intron 2 of 2)	6	71881349	71936600	55252	2	SMUG1-201	8653	SMUG1-201;SMUG1-202	SMUG1;SMUG1	0;0	TRUE	FALSE	FALSE	FALSE	FALSE	FALSE	TRUE	FALSE	FALSE	Intron	10	13	NA	NA	NA	6	71927707	71927903	197	*	197	40
Blood	cg20168281	12.4381	0.722093	1.62327e-35	1.34229e-33	1	EVX1	EVX1_Exon	4	58452134	58452183	50	-	58452182	58452183	CGAGTCGGATTTCTATGAAGAAATCGAGGTGAGCTGCACCCCGGACTGCG	Exon (EVX1-201/EVX1, exon 3 of 5)	4	58427076	58456696	29621	1	EVX1-201	25058	EVX1-201	EVX1	0	TRUE	FALSE	FALSE	FALSE	FALSE	TRUE	FALSE	FALSE	FALSE	Exon	2	23	NA	NA	NA	NA	NA	NA	NA	NA	NA	NA
Blood	cg20233387.2	12.1356	0.711306	6.84352e-34	4.86317e-32	1	LHX8	LHX8_Intergenic_upstream	5	84315612	84315661	50	-	84315612	84315613	CGGATTTAGTTTTTAATGATGATTAGAGAGGATGGGCCCCTAAAATTTCT	Distal Intergenic	5	84157560	84185763	28204	2	LHX8-202	-129898	NA	NA	NA	FALSE	TRUE	FALSE	FALSE	FALSE	FALSE	FALSE	FALSE	TRUE	Intergenic_upstream	2	3	NA	NA	NA	NA	NA	NA	NA	NA	NA	NA
Blood	cg20260587	12.9417	0.739299	2.61791e-38	3.05289e-36	1	MRPS9	MRPS9_Intergenic_upstream	15	4903247	4903296	50	-	4903247	4903248	CGCCTTTCATTAATATACAGTGAGGATTTTGTCTAAATTACTGCTATGAA	Distal Intergenic	15	4675512	4740280	64769	2	MRPS9-201	-163016	NA	NA	NA	FALSE	TRUE	FALSE	FALSE	FALSE	FALSE	FALSE	FALSE	TRUE	Intergenic_upstream	57	83	NA	NA	NA	NA	NA	NA	NA	NA	NA	NA
Blood	cg20277230	12.7767	0.733763	2.21352e-37	2.27321e-35	1	IGSF9B	IGSF9B_Exon	7	43119428	43119477	50	+	43119428	43119429	CGACAACACTGCCCAGATAGCTGAGATCAATCAGAAACAAAGCAGTTACC	Exon (IGSF9B-204/IGSF9B, exon 21 of 22)	7	43108173	43156743	48571	2	IGSF9B-201	37266	IGSF9B-201;IGSF9B-202;IGSF9B-203;IGSF9B-204;IGSF9B-205	IGSF9B;IGSF9B;IGSF9B;IGSF9B;IGSF9B	0;0;0;0;0	TRUE	FALSE	FALSE	FALSE	FALSE	TRUE	TRUE	FALSE	FALSE	Exon	4	4	NA	NA	NA	NA	NA	NA	NA	NA	NA	NA
Blood	cg20291049	14.326	0.781975	1.50513e-46	4.93993e-44	1	MRPS9	MRPS9_Intron	15	4899440	4899489	50	-	4899440	4899441	CGGCCATGGCCCCCTGCATGAAGTCGCTCTGGACCATCTTGACAGAGGAC	Intron (NA, intron 1 of 0)	15	4675512	4740280	64769	2	MRPS9-201	-159209	NA	NA	NA	TRUE	FALSE	FALSE	FALSE	FALSE	FALSE	TRUE	FALSE	FALSE	Intron	25	83	NA	NA	NA	15	4898603	4899959	1357	*	1357	216
Blood	cg20353404	11.9177	0.703323	9.57539e-33	5.82872e-31	1	PAX3	PAX3_Exon	6	11197505	11197554	50	+	11197553	11197554	GCCCGGGTTCTCTCTTTTGTATTCCTCAATTTTCTTCTCCACGTCAGGCG	Exon (PAX3-201/PAX3, exon 3 of 9)	6	11109734	11200548	90815	2	PAX3-201	2994	PAX3-201;PAX3-202;PAX3-203;PAX3-204;PAX3-205	PAX3;PAX3;PAX3;PAX3;PAX3	0;0;0;0;0	TRUE	FALSE	FALSE	FALSE	FALSE	TRUE	FALSE	FALSE	FALSE	Exon	5	17	NA	NA	NA	NA	NA	NA	NA	NA	NA	NA
Blood	cg20382695	11.8465	0.700676	2.24409e-32	1.3157e-30	1	ATRNL1	ATRNL1_Exon	1	16967846	16967895	50	+	16967846	16967847	CGAAGGCACTTACTTGAACCTGCCCTGGCAGTGCTGGCACTGGTCCCCCA	Exon (ATRNL1-201/ATRNL1, exon 1 of 29)	1	16232782	16969048	736267	2	ATRNL1-201	1153	ATRNL1-201;ATRNL1-202;ATRNL1-203;ATRNL1-204;ATRNL1-205;ATRNL1-206	ATRNL1;ATRNL1;ATRNL1;ATRNL1;ATRNL1;ATRNL1	0;0;0;0;0;0	TRUE	FALSE	FALSE	FALSE	FALSE	TRUE	TRUE	FALSE	FALSE	Exon	3	3	NA	NA	NA	1	16967644	16967847	204	*	204	30
Blood	cg20513470	11.0855	0.671147	1.47561e-28	5.43093e-27	1	EMX2	EMX2_Intergenic_downstream	1	14805229	14805278	50	+	14805229	14805230	CGCGTAATGAAGATGTGGAGGCCTGAGATACAAAGGGCATTAACCTCATT	Downstream (1-2kb)	1	14807149	14813360	6212	2	EMX2-201	8082	EMX2-201;EMX2-202	EMX2;EMX2	0;0	FALSE	TRUE	FALSE	FALSE	FALSE	FALSE	FALSE	FALSE	FALSE	Intergenic_downstream	19	27	ENSECAG00000031152	1	100067044	1	14805168	14805232	65	*	65	8
Blood	cg20515302	13.5639	0.759298	6.55317e-42	1.24926e-39	1	MEIS2	MEIS2_Intron	1	152603547	152603596	50	-	152603595	152603596	GGCAAAAAGCCATGAAACACGACAGTTCGGTTACATGTGGGCTGCTGACG	Intron (MEIS2-201/MEIS2, intron 1 of 12)	1	152602360	152804366	202007	1	MEIS2-201	1187	MEIS2-201;MEIS2-202;MEIS2-203	MEIS2;MEIS2;MEIS2	0;0;0	TRUE	FALSE	FALSE	FALSE	FALSE	FALSE	TRUE	FALSE	FALSE	Intron	66	121	NA	NA	NA	NA	NA	NA	NA	NA	NA	NA
Blood	cg20591925	11.7801	0.698187	4.94621e-32	2.75293e-30	1	OTX2	OTX2_Exon	24	4641416	4641465	50	+	4641416	4641417	CGCTGCCTTTAATTTGGGGACCTATGTTAATGAAGTTGGTAATTAATTCG	Promoter (1-2kb)	24	4631250	4639852	8603	2	OTX2-201	-1564	OTX2-201	OTX2	0	TRUE	FALSE	TRUE	FALSE	FALSE	TRUE	FALSE	FALSE	FALSE	Exon	3	39	ENSECAG00000039904	24	100050678	NA	NA	NA	NA	NA	NA	NA
Blood	cg20615449	11.9184	0.703349	9.49556e-33	5.80231e-31	1	LHX2	LHX2_Intron	25	28722796	28722845	50	+	28722844	28722845	GAGGCGAAGTCAGATTTGATTACAGGTTCAGTCCCAGCGACAAGAGCTCG	Intron (LHX2-201/LHX2, intron 3 of 4)	25	28716879	28736433	19555	1	LHX2-201	5917	LHX2-201	LHX2	0	TRUE	FALSE	FALSE	FALSE	FALSE	FALSE	TRUE	FALSE	FALSE	Intron	9	34	NA	NA	NA	NA	NA	NA	NA	NA	NA	NA
Blood	cg20647467	11.9791	0.705593	4.57128e-33	2.89326e-31	1	FEZF1	FEZF1_Intron	4	78605549	78605598	50	-	78605597	78605598	AATGGACTCCTGCCAGCCCATCGCAGAGTTCTTGGCGCACCAATGACTCG	Intron (FEZF1-201/FEZF1, intron 1 of 4)	4	78602435	78607907	5473	2	FEZF1-201	2309	FEZF1-201;FEZF1-202	FEZF1;FEZF1	0;0	TRUE	FALSE	FALSE	FALSE	FALSE	FALSE	TRUE	FALSE	FALSE	Intron	6	7	NA	NA	NA	NA	NA	NA	NA	NA	NA	NA
Blood	cg20673249	12.8399	0.735896	9.79786e-38	1.05025e-35	1	HOXB3	HOXB3_Promoter	11	24679422	24679471	50	+	24679422	24679423	CGCTGCGTGGAAGGAAGCTTAAAGCTTGTGAACTCTTCTTGAACCGAGAT	Promoter (2-3kb)	11	24674374	24676499	2126	2	HOXB3-201	-2923	HOXB3-201	HOXB3	0	TRUE	FALSE	TRUE	FALSE	FALSE	FALSE	TRUE	FALSE	FALSE	Promoter	7	16	NA	NA	NA	NA	NA	NA	NA	NA	NA	NA
Blood	cg20687703	11.2859	0.679142	1.54118e-29	6.45593e-28	1	SHC3	SHC3_fiveUTR	23	52973671	52973720	50	+	52973671	52973672	CGGAGGGGCATGCTTCCACGCACCAAGTATAACCGCTTCAGGAATGACTC	Promoter (<=1kb)	23	52973680	53073384	99705	1	SHC3-201	0	SHC3-203;SHC3-204;SHC3-205;SHC3-206;SHC3-202;SHC3-201	SHC3;SHC3;SHC3;SHC3;SHC3;SHC3	0;0;0;0;0;0	TRUE	FALSE	TRUE	TRUE	FALSE	TRUE	FALSE	FALSE	FALSE	fiveUTR	2	4	NA	NA	NA	23	52973466	52973859	394	*	394	64
Blood	cg20710709	11.6932	0.69491	1.38035e-31	7.32416e-30	1	PAX9	PAX9_Exon	1	175140009	175140058	50	+	175140009	175140010	CGACAGCTCCCCCTACCACAGCCCCAAGGTGGAGGAGTGGAGCAGCCTGG	Exon (PAX9-202/PAX9, exon 3 of 5)	1	175135338	175157958	22621	1	PAX9-203	4671	PAX9-203;PAX9-202;PAX9-201	PAX9;PAX9;PAX9	0;0;0	TRUE	FALSE	FALSE	FALSE	FALSE	TRUE	FALSE	FALSE	FALSE	Exon	2	7	NA	NA	NA	1	175139718	175140010	293	*	293	35
Blood	cg20766695	12.0405	0.707847	2.17522e-33	1.44573e-31	1	PAX5	PAX5_Exon	25	2215707	2215756	50	-	2215755	2215756	TATGCATGGATGCAAACGGGTCGTGCTTACAGTGTATTTCCATCGGGGCG	Promoter (<=1kb)	25	2122073	2215749	93677	2	PAX5-210	0	PAX5-201;PAX5-202;PAX5-203;PAX5-204;PAX5-205;PAX5-206;PAX5-207;PAX5-208;PAX5-209;PAX5-210	PAX5;PAX5;PAX5;PAX5;PAX5;PAX5;PAX5;PAX5;PAX5;PAX5	0;0;0;0;0;0;0;0;0;0	TRUE	FALSE	TRUE	FALSE	FALSE	TRUE	TRUE	FALSE	FALSE	Exon	13	54	NA	NA	NA	25	2215623	2215796	174	*	174	19
Blood	cg20830232	12.0229	0.707202	2.69274e-33	1.74595e-31	1	BTRC	BTRC_Intron	1	28684054	28684103	50	+	28684054	28684055	CGTTGCTTCTCATACCAGGACCATTTTGCTTCAGCATAATCTGAATTTAA	Intron (BTRC-201/BTRC, intron 4 of 14)	1	28628298	28790934	162637	2	BTRC-201	106831	BTRC-201;BTRC-202;BTRC-203;BTRC-204	BTRC;BTRC;BTRC;BTRC	0;0;0;0	TRUE	FALSE	FALSE	FALSE	FALSE	FALSE	TRUE	FALSE	FALSE	Intron	107	114	NA	NA	NA	NA	NA	NA	NA	NA	NA	NA
Blood	cg20932519	11.8359	0.70028	2.54608e-32	1.48185e-30	1	SP9	SP9_Intergenic_downstream	18	53164353	53164402	50	-	53164401	53164402	ATCTCCTAGACATCATTTGTTCTGGCCAACTTTATCTCAGCTGGTCCGCG	Downstream (<1kb)	18	53160354	53164234	3881	1	SP9-201	4048	SP9-201	SP9	0	FALSE	TRUE	FALSE	FALSE	FALSE	FALSE	FALSE	TRUE	FALSE	Intergenic_downstream	15	23	ENSECAG00000028902	18	NA	NA	NA	NA	NA	NA	NA	NA
Blood	cg20963741	13.7611	0.765354	4.36616e-43	9.20538e-41	1	SOX21	SOX21_Intergenic_downstream	17	64587249	64587298	50	-	64587297	64587298	TGTCACGCAGTGTCAACTTAGTCTATTCAATGGGGGCTACTTGAAGGCCG	Distal Intergenic	17	64591629	64592459	831	2	SOX21-201	5210	SOX21-201	SOX21	5161	FALSE	TRUE	FALSE	FALSE	FALSE	FALSE	FALSE	FALSE	TRUE	Intergenic_downstream	27	35	ENSECAG00000032014	17	111768618	NA	NA	NA	NA	NA	NA	NA
Blood	cg21072342	13.441	0.755454	3.47874e-41	5.95425e-39	1	HOXC4	HOXC4_Exon	6	71820676	71820725	50	+	71820676	71820677	CGCGCCCTAGCTACCCTGAGCGCCAGTATAGCTGCACCAGTCTCCAGGGG	Exon (HOXC4-201/HOXC4, exon 3 of 4)	6	71819536	71822454	2919	1	HOXC4-201	1140	HOXC4-201	HOXC4	0	TRUE	FALSE	FALSE	FALSE	FALSE	TRUE	FALSE	FALSE	FALSE	Exon	22	92	ENSECAG00000031575	6	100064443	NA	NA	NA	NA	NA	NA	NA
Blood	cg21115959	11.6563	0.693509	2.12993e-31	1.099e-29	1	TBR1	TBR1_Exon	18	41964974	41965023	50	-	41965022	41965023	TAAACTCTCTCCTGTCTTGGACGGGGTCTCTGAGCTTCGTCACAGTTTCG	Promoter (<=1kb)	18	41964369	41972495	8127	1	TBR1-201	605	TBR1-201;TBR1-202	TBR1;TBR1	0;0	TRUE	FALSE	TRUE	FALSE	FALSE	TRUE	TRUE	FALSE	FALSE	Exon	10	28	ENSECAG00000002502	18	100061032	NA	NA	NA	NA	NA	NA	NA
Blood	cg21162812	11.2279	0.676847	2.97363e-29	1.1893e-27	1	ASXL3	ASXL3_fiveUTR	8	57521701	57521750	50	-	57521701	57521702	CGTCATCATCAGAACCATCAATGAGATGCAAACATGAAAGACAAGAGGAA	Promoter (<=1kb)	8	57521289	57685624	164336	1	ASXL3-201	412	ASXL3-201	ASXL3	0	TRUE	FALSE	TRUE	TRUE	FALSE	TRUE	FALSE	FALSE	FALSE	fiveUTR	4	5	ENSECAG00000015851	8	100066642	8	57521512	57521702	191	*	191	33
Blood	cg21177673	12.0362	0.70769	2.29144e-33	1.51349e-31	1	OMA1	OMA1_Exon	2	1785832	1785881	50	+	1785832	1785833	CGGTAGTGATGTATAAGGTATGAAAGATGTGGCCTGCAGAGAGCCGGCAC	Exon (NA, exon 1 of 1)	2	1527081	1605056	77976	1	OMA1-202	258751	NA	NA	NA	TRUE	FALSE	FALSE	FALSE	FALSE	TRUE	FALSE	FALSE	FALSE	Exon	1	2	NA	NA	NA	2	1785671	1785833	163	*	163	16
Blood	cg21235947	11.812	0.699385	3.38497e-32	1.93472e-30	1	FOXC1	FOXC1_Exon	20	2098904	2098953	50	-	2098952	2098953	GGGCAAGGACAACTACTGGATGCTCAACCCCAACAGCGAGTACACCTTCG	Exon (NA, exon 1 of 1)	20	2379024	2380670	1647	1	FOXC1-201	-280120	NA	NA	NA	TRUE	FALSE	FALSE	FALSE	FALSE	TRUE	FALSE	FALSE	FALSE	Exon	5	13	ENSECAG00000029381	20	111769235	20	2098940	2099640	701	*	701	130
Blood	cg21376378	12.6298	0.728753	1.44632e-36	1.3503e-34	1	POU3F1	POU3F1_Intergenic_downstream	2	19758244	19758293	50	+	19758292	19758293	TATTTATTCGTGGAGCCTCTCGGCTCCTGGGGTCCTTCTAACTCCGCCCG	Distal Intergenic	2	19756355	19757710	1356	1	POU3F1-201	1889	POU3F1-201	POU3F1	0	FALSE	TRUE	FALSE	FALSE	FALSE	FALSE	FALSE	FALSE	TRUE	Intergenic_downstream	6	75	NA	NA	NA	2	19758221	19758361	141	*	141	13
Blood	cg21423577	11.7094	0.695525	1.14019e-31	6.09046e-30	1	UNCX	UNCX_Intergenic_downstream	13	938570	938619	50	+	938570	938571	CGTAAAATGCCGGTTATTTTATCTAAGGTGAACAATTTGTCTGGCAGCGA	Distal Intergenic	13	932590	936855	4266	1	UNCX-201	5980	UNCX-201	UNCX	0	FALSE	TRUE	FALSE	FALSE	FALSE	FALSE	FALSE	FALSE	TRUE	Intergenic_downstream	43	89	ENSECAG00000033656	13	111776167	NA	NA	NA	NA	NA	NA	NA
Blood	cg21447090	12.3229	0.718027	6.81872e-35	5.33368e-33	1	MRPS9	MRPS9_Intergenic_upstream	15	4896668	4896717	50	-	4896716	4896717	ACACAGACTATTTCATTCTAACAAATTTATTTTCTCGATCAGCTCTTACG	Distal Intergenic	15	4675512	4740280	64769	2	MRPS9-201	-156437	NA	NA	NA	FALSE	TRUE	FALSE	FALSE	FALSE	FALSE	FALSE	FALSE	TRUE	Intergenic_upstream	57	83	NA	NA	NA	NA	NA	NA	NA	NA	NA	NA
Blood	cg21452781	12.2152	0.714178	2.57986e-34	1.89682e-32	1	DBX1	DBX1_Intron	7	90052129	90052178	50	-	90052129	90052130	CGGAGGAGCTGACCAATTGGTCATGGTGCTGAAACCTTTGTGGGGAATCG	Intron (DBX1-201/DBX1, intron 2 of 3)	7	90049571	90053641	4071	2	DBX1-201	1463	DBX1-201	DBX1	0	TRUE	FALSE	FALSE	FALSE	FALSE	FALSE	TRUE	FALSE	FALSE	Intron	6	19	NA	NA	NA	NA	NA	NA	NA	NA	NA	NA
Blood	cg21508805	11.4595	0.685943	2.10679e-30	9.8635e-29	1	EMX2	EMX2_Intergenic_downstream	1	14805035	14805084	50	+	14805035	14805036	CGAAAGTGCGCCAAATTTGTTTGCAGTGGATCAAGGCGAGCCGCCTCTGC	Downstream (2-3kb)	1	14807149	14813360	6212	2	EMX2-201	8276	EMX2-201;EMX2-202	EMX2;EMX2	0;0	FALSE	TRUE	FALSE	FALSE	FALSE	FALSE	FALSE	FALSE	FALSE	Intergenic_downstream	19	27	ENSECAG00000031152	1	100067044	NA	NA	NA	NA	NA	NA	NA
Blood	cg21583981	12.5201	0.72496	5.79263e-36	5.01126e-34	1	PTPRG	PTPRG_Exon	16	28908767	28908816	50	+	28908815	28908816	ATAATGGAGCACGGAACTGGTGATTTTCAGGAACAAAATCCACCAACACG	Promoter (<=1kb)	16	28237497	28908835	671339	2	PTPRG-201	19	PTPRG-201;PTPRG-202	PTPRG;PTPRG	0;0	TRUE	FALSE	TRUE	FALSE	FALSE	TRUE	FALSE	FALSE	FALSE	Exon	10	26	NA	NA	NA	NA	NA	NA	NA	NA	NA	NA
Blood	cg21592065	12.4934	0.724027	8.11473e-36	6.94464e-34	1	DMRTA2	DMRTA2_Promoter	2	8698533	8698582	50	-	8698581	8698582	TTGTCCAATTCTGTCTAATGGAGCCCTAAGGACCAACAATAGAGCGGGCG	Promoter (1-2kb)	2	8700415	8704454	4040	1	DMRTA2-201	-1882	DMRTA2-201	DMRTA2	0	FALSE	TRUE	TRUE	FALSE	FALSE	FALSE	FALSE	FALSE	FALSE	Promoter	7	15	ENSECAG00000029061	2	100147531	2	8698577	8698912	336	*	336	41
Blood	cg21623348	13.1285	0.745448	2.25994e-39	3.03575e-37	1	BARHL2	BARHL2_Intergenic_upstream	5	70548395	70548444	50	+	70548443	70548444	GCCATCAAAAGGATATCACAGCTCATTTTGGTGGAAGGGTTTCCACGTCG	Distal Intergenic	5	70674067	70679625	5559	1	BARHL2-201	-125623	NA	NA	NA	FALSE	TRUE	FALSE	FALSE	FALSE	FALSE	FALSE	FALSE	TRUE	Intergenic_upstream	36	73	NA	NA	NA	5	70548440	70549277	838	*	838	119
Blood	cg21661665	12.897	0.737811	4.6766e-38	5.26092e-36	1	FOXA2	FOXA2_Exon	22	2897188	2897237	50	-	2897236	2897237	CATCACCATGGCCATCCAGCAGAGCCCCAACAAGATGCTGACGCTGAGCG	Exon (FOXA2-201/FOXA2, exon 2 of 2)	22	2895653	2898061	2409	1	FOXA2-201	1535	FOXA2-201	FOXA2	0	TRUE	FALSE	FALSE	FALSE	FALSE	TRUE	FALSE	FALSE	FALSE	Exon	6	25	ENSECAG00000032004	22	100147413	NA	NA	NA	NA	NA	NA	NA
Blood	cg21767196	13.5435	0.758662	8.65988e-42	1.62174e-39	1	PAX6	PAX6_Exon	7	99798462	99798511	50	+	99798462	99798463	CGTTGACAAAGACACCACCGAGCTGATTCACTCCGCTGTGACCTGAGGAA	Exon (PAX6-201/PAX6, exon 4 of 13)	7	99788997	99806295	17299	2	PAX6-201	7784	PAX6-201;PAX6-202	PAX6;PAX6	0;0	TRUE	FALSE	FALSE	FALSE	FALSE	TRUE	TRUE	FALSE	FALSE	Exon	16	39	NA	NA	NA	7	99798288	99798496	209	*	209	22
Blood	cg21790415	11.7093	0.695519	1.14216e-31	6.09075e-30	1	BTRC	BTRC_Intron	1	28838834	28838883	50	+	28838834	28838835	CGCCTCCATGAACAAGTCAATTTTCTGCAGGCTTGGCAGCGGAATAAATC	Intron (BTRC-204/BTRC, intron 1 of 12)	1	28638334	28883830	245497	2	BTRC-204	44947	BTRC-204	BTRC	0	TRUE	FALSE	FALSE	FALSE	FALSE	FALSE	TRUE	FALSE	FALSE	Intron	107	114	NA	NA	NA	NA	NA	NA	NA	NA	NA	NA
Blood	cg21820842	13.1576	0.746392	1.53965e-39	2.12876e-37	1	HOXC4	HOXC4_fiveUTR	6	71820494	71820543	50	+	71820542	71820543	CCAGAAATTAATGATCATGAGCTCGTATTTGATGGACTCTAACTACATCG	Promoter (<=1kb)	6	71819536	71822454	2919	1	HOXC4-201	958	HOXC4-201	HOXC4	0	TRUE	FALSE	TRUE	TRUE	FALSE	TRUE	FALSE	FALSE	FALSE	fiveUTR	6	92	ENSECAG00000031575	6	100064443	NA	NA	NA	NA	NA	NA	NA
Blood	cg21833579	11.3198	0.68048	1.0473e-29	4.45152e-28	1	HOXC9	HOXC9_Exon	6	71767778	71767827	50	+	71767826	71767827	CCAGCGGTTTGGTGCCGGACTGTAGCGATTTTCCGTCCTGTAGCTTCGCG	Promoter (<=1kb)	6	71767660	71770502	2843	1	HOXC9-201	118	HOXC9-201	HOXC9	0	TRUE	FALSE	TRUE	FALSE	FALSE	TRUE	FALSE	FALSE	FALSE	Exon	16	23	NA	NA	NA	6	71767653	71768185	533	*	533	74
Blood	cg21852872	12.0853	0.709481	1.26276e-33	8.57168e-32	1	EMX2	EMX2_Intergenic_downstream	1	14804973	14805022	50	-	14805021	14805022	ATAAAGCAAACGAGCGGCTAATAAGCTGACTGTCCTGCCTTTTTGAGGCG	Distal Intergenic	1	14807149	14813360	6212	2	EMX2-202	8387	EMX2-201;EMX2-202	EMX2;EMX2	0;0	FALSE	TRUE	FALSE	FALSE	FALSE	FALSE	FALSE	FALSE	TRUE	Intergenic_downstream	19	27	ENSECAG00000031152	1	100067044	NA	NA	NA	NA	NA	NA	NA
Blood	cg21895739	12.343	0.718741	5.31161e-35	4.20648e-33	1	BHLHE41	BHLHE41_Exon	6	52530967	52531016	50	+	52530967	52530968	CGGCTCCCTGGGTGTCCAGCTCTCAAACCGGGAGAGGTATTGCAAGACTT	Exon (BHLHE41-202/BHLHE41, exon 6 of 6)	6	52529960	52533032	3073	2	BHLHE41-202	2016	BHLHE41-202;BHLHE41-201	BHLHE41;BHLHE41	0;0	TRUE	FALSE	FALSE	FALSE	FALSE	TRUE	FALSE	FALSE	FALSE	Exon	4	6	ENSECAG00000034955	6	100068969	6	52530933	52531086	154	*	154	12
Blood	cg21925889	11.3415	0.681333	8.17551e-30	3.53635e-28	1	NR2F1	NR2F1_Exon	14	74763986	74764035	50	-	74764034	74764035	GCTTCTCCACCTGCTCCTGGAAGATGCGGATGTGGTCCATGAAGGCCACG	Exon (NR2F1-201/NR2F1, exon 3 of 4)	14	74758230	74767642	9413	2	NR2F1-202	3607	NR2F1-202;NR2F1-201	NR2F1;NR2F1	0;0	TRUE	FALSE	FALSE	FALSE	FALSE	TRUE	FALSE	FALSE	FALSE	Exon	17	102	NA	NA	NA	14	74764012	74764263	252	*	252	30
Blood	cg22041432	11.8206	0.699709	3.05405e-32	1.76346e-30	1	ERC2	ERC2_Intron	16	34072107	34072156	50	+	34072107	34072108	CGATAAGCTATAAAAACAAATGGCCCAGCAACAGAACAAAAAACAAGGCT	Intron (ERC2-203/ERC2, intron 18 of 18)	16	33239010	34110981	871972	1	ERC2-203	833097	ERC2-203;ERC2-204;ERC2-205;ERC2-206;ERC2-207;ERC2-208	ERC2;ERC2;ERC2;ERC2;ERC2;ERC2	0;0;0;0;0;0	TRUE	FALSE	FALSE	FALSE	FALSE	FALSE	TRUE	FALSE	FALSE	Intron	12	17	NA	NA	NA	NA	NA	NA	NA	NA	NA	NA
Blood	cg22053627	12.8616	0.736624	7.40426e-38	8.10041e-36	1	SALL3	SALL3_Exon	8	96313619	96313668	50	-	96313667	96313668	CCGCTAATGGCCATGCATTATTCACCAGCCTAATTGCTCAGCCCCATGCG	Exon (NA, exon 1 of 1)	8	96325912	96330907	4996	1	SALL3-201	-12293	NA	NA	NA	TRUE	FALSE	FALSE	FALSE	FALSE	TRUE	FALSE	FALSE	FALSE	Exon	5	29	NA	NA	NA	8	96313657	96313791	135	*	135	30
Blood	cg22262099	11.8985	0.702613	1.20444e-32	7.26223e-31	1	HOXC4	HOXC4_Exon	6	71821567	71821616	50	-	71821615	71821616	CACTCGCTGTGCCTCTCTGAGAGGCAGATCAAAATCTGGTTCCAAAACCG	Exon (HOXC4-201/HOXC4, exon 4 of 4)	6	71819536	71822454	2919	1	HOXC4-201	2031	HOXC4-201	HOXC4	0	TRUE	FALSE	FALSE	FALSE	FALSE	TRUE	FALSE	FALSE	FALSE	Exon	22	92	ENSECAG00000031575	6	100064443	6	71821615	71821766	152	*	152	15
Blood	cg22358580	13.2338	0.748856	5.602e-40	8.25673e-38	1	HOXC5	HOXC5_Promoter	6	71800081	71800130	50	+	71800129	71800130	TTCCATCACTAACCTCCCGGAGGTCATCAAGCCAAATTTATGAGTGGCCG	Promoter (<=1kb)	6	71800312	71802569	2258	1	HOXC5-201	-182	HOXC5-201;HOXC6-201;HOXC6-202	HOXC5;HOXC6;HOXC6	0;0;0	FALSE	TRUE	TRUE	FALSE	FALSE	FALSE	FALSE	FALSE	FALSE	Promoter	14	33	NA	NA	NA	NA	NA	NA	NA	NA	NA	NA
Blood	cg22446589	11.5069	0.687777	1.21802e-30	5.78758e-29	1	PAX5	PAX5_Exon	25	2215693	2215742	50	+	2215693	2215694	CGCCGCCTACTTACTATGCATGGATGCAAACGGGTCGTGCTTACAGTGTA	Exon (PAX5-210/PAX5, exon 1 of 7)	25	2041930	2223103	181174	2	PAX5-201	7361	PAX5-201;PAX5-202;PAX5-203;PAX5-204;PAX5-205;PAX5-206;PAX5-207;PAX5-208;PAX5-209;PAX5-210	PAX5;PAX5;PAX5;PAX5;PAX5;PAX5;PAX5;PAX5;PAX5;PAX5	0;0;0;0;0;0;0;0;0;0	TRUE	FALSE	FALSE	FALSE	FALSE	TRUE	TRUE	FALSE	FALSE	Exon	13	54	NA	NA	NA	25	2215623	2215796	174	*	174	19
Blood	cg22470076	11.3353	0.681091	8.76977e-30	3.7729e-28	1	EVX2	EVX2_Promoter	18	54580706	54580755	50	-	54580754	54580755	ATTACGCTCTCAGTTTGCTAGGTTGCCCCTTAGGTCCTAATCATGCAGCG	Promoter (<=1kb)	18	54576520	54580194	3675	2	EVX2-201	-561	EVX2-201	EVX2	-512	FALSE	TRUE	TRUE	FALSE	FALSE	FALSE	FALSE	FALSE	FALSE	Promoter	10	36	NA	NA	NA	NA	NA	NA	NA	NA	NA	NA
Blood	cg22530914	13.4845	0.756822	1.92908e-41	3.4119e-39	1	TFAP2B	TFAP2B_Intron	20	49731139	49731188	50	-	49731187	49731188	GCATGCAGTCCTAATTAAATCTTTACGATCCTCCCTGTGACGATTAAGCG	Intron (TFAP2B-201/TFAP2B, intron 3 of 7)	20	49722940	49748405	25466	1	TFAP2B-201	8199	TFAP2B-201;TFAP2B-202;TFAP2B-203	TFAP2B;TFAP2B;TFAP2B	0;0;0	TRUE	FALSE	FALSE	FALSE	FALSE	FALSE	TRUE	FALSE	FALSE	Intron	31	56	NA	NA	NA	NA	NA	NA	NA	NA	NA	NA
Blood	cg22548438	12.142	0.711539	6.32706e-34	4.50622e-32	1	EN1	EN1_Promoter	18	12084106	12084155	50	+	12084154	12084155	AAGGGCCGCCGTATTATTCAGCTGGCTTTATCAGCTGGCTGGAAATTACG	Promoter (2-3kb)	18	12087056	12091347	4292	1	EN1-201	-2901	EN1-201	EN1	0	FALSE	TRUE	TRUE	FALSE	FALSE	FALSE	FALSE	FALSE	FALSE	Promoter	28	42	NA	NA	NA	18	12084154	12084218	65	*	65	12
Blood	cg22614006	11.727	0.69619	9.26342e-32	5.00697e-30	1	CYP26B1	CYP26B1_Intron	15	31697976	31698025	50	-	31697976	31697977	CGCCATCTAAACAGAGCCCAGGGCTAAAAATACAACATTTTTGTATAAAT	Intron (CYP26B1-201/CYP26B1, intron 1 of 5)	15	31695104	31712559	17456	1	CYP26B1-201	2872	CYP26B1-201;CYP26B1-202	CYP26B1;CYP26B1	0;0	TRUE	FALSE	FALSE	FALSE	FALSE	FALSE	TRUE	FALSE	FALSE	Intron	6	14	NA	NA	NA	NA	NA	NA	NA	NA	NA	NA
Blood	cg22701693	11.3398	0.681266	8.33515e-30	3.59077e-28	1	GAS1	GAS1_Intergenic_downstream	23	3712737	3712786	50	-	3712737	3712738	CGTGGAGAGGCTTTTGAAAAGAAGTGGTGATCTTTCACGATTTATGAGCT	Distal Intergenic	23	3677035	3680276	3242	1	GAS1-201	35751	NA	NA	NA	FALSE	TRUE	FALSE	FALSE	FALSE	FALSE	FALSE	FALSE	TRUE	Intergenic_downstream	6	12	ENSECAG00000032465	23	111770133	NA	NA	NA	NA	NA	NA	NA
Blood	cg22747076	12.9043	0.738054	4.25463e-38	4.83751e-36	1	HOXC4	HOXC4_Exon	6	71820622	71820671	50	-	71820670	71820671	CCAGGGAATCGGGATTCCAGCATCACCACCAGGAGCTGTACCCACCACCG	Exon (HOXC4-201/HOXC4, exon 3 of 4)	6	71819536	71822454	2919	1	HOXC4-201	1086	HOXC4-201	HOXC4	0	TRUE	FALSE	FALSE	FALSE	FALSE	TRUE	FALSE	FALSE	FALSE	Exon	22	92	ENSECAG00000031575	6	100064443	NA	NA	NA	NA	NA	NA	NA
Blood	cg22989345	11.8139	0.699458	3.30765e-32	1.89392e-30	1	INSM1	INSM1_Promoter	22	4856631	4856680	50	+	4856679	4856680	ATTTGTCTAGAGAGAGCCTATTTGTTCAGTGATGTGTGGCCTCCTGGTCG	Promoter (5-6kb)	22	4849980	4851542	1563	2	INSM1-201	-5089	CFAP61-201	CFAP61	0	FALSE	TRUE	TRUE	FALSE	FALSE	FALSE	FALSE	FALSE	FALSE	Promoter	2	6	ENSECAG00000037552	22	106782417	NA	NA	NA	NA	NA	NA	NA
Blood	cg23015165	11.4564	0.685822	2.18417e-30	1.01808e-28	1	DMBX1	DMBX1_Intron	2	12107678	12107727	50	-	12107726	12107727	CGAGGGGCCGCCAGATTGTTCCCTTCATAATTGATTGACTCTATTTGCCG	Intron (NA, intron 1 of 0)	2	12067651	12090617	22967	2	DMBX1-201	-17110	NA	NA	NA	TRUE	FALSE	FALSE	FALSE	FALSE	FALSE	TRUE	FALSE	FALSE	Intron	46	62	NA	NA	NA	NA	NA	NA	NA	NA	NA	NA
Blood	cg23055029	11.6922	0.69487	1.39755e-31	7.40308e-30	1	OLFML1	OLFML1_Exon	7	78817812	78817861	50	-	78817860	78817861	GATGCGGGGGGGCGATGCCCGGGGCCAGGGACGCGCTCTGTCACCAGGCG	Promoter (<=1kb)	7	78817826	78996827	179002	1	OLFML1-201	0	OLFML1-201;OLFML1-202;OLFML1-203	OLFML1;OLFML1;OLFML1	0;0;0	TRUE	FALSE	TRUE	FALSE	FALSE	TRUE	FALSE	FALSE	FALSE	Exon	1	1	NA	NA	NA	7	78817327	78817907	581	*	581	79
Blood	cg23136264	11.3662	0.682301	6.16381e-30	2.69548e-28	1	KLF7	KLF7_Exon	18	81310173	81310222	50	+	81310221	81310222	GGCTTTGCACCTGTGTGTTTCCTGTAGTGCCTCGTGAGCTCATCGCTTCG	Exon (KLF7-201/KLF7, exon 3 of 4)	18	81302837	81382466	79630	2	KLF7-201	72244	KLF7-201;KLF7-202	KLF7;KLF7	0;0	TRUE	FALSE	FALSE	FALSE	FALSE	TRUE	FALSE	FALSE	FALSE	Exon	10	14	NA	NA	NA	NA	NA	NA	NA	NA	NA	NA
Blood	cg23177112	12.3284	0.718223	6.36691e-35	5.00487e-33	1	DLX1	DLX1_Intergenic_downstream	18	51302493	51302542	50	+	51302493	51302494	CGGATATAATTATCGAGGAGTCAAGATGTTATGCTAAAAACTATGCATTG	Distal Intergenic	18	51294396	51296968	2573	1	DLX1-201	8097	NA	NA	NA	FALSE	TRUE	FALSE	FALSE	FALSE	FALSE	FALSE	FALSE	TRUE	Intergenic_downstream	19	40	NA	NA	NA	NA	NA	NA	NA	NA	NA	NA
Blood	cg23213342	11.14	0.673337	8.01417e-29	3.0519e-27	1	UNCX	UNCX_Intron	13	940446	940495	50	+	940494	940495	TAAATTATATACAACTAAATATCCAGCCGCCCATACCGCTGCTTAATACG	Intron (NA, intron 1 of 0)	13	932590	936855	4266	1	UNCX-201	7856	UNCX-201	UNCX	0	TRUE	FALSE	FALSE	FALSE	FALSE	FALSE	TRUE	FALSE	FALSE	Intron	16	89	ENSECAG00000033656	13	111776167	NA	NA	NA	NA	NA	NA	NA
Blood	cg23218693	13.9172	0.770053	4.98115e-44	1.18343e-41	1	MPPED2	MPPED2_Exon	7	98750882	98750931	50	-	98750882	98750883	CGGTGCAGTGACAGGGACTGCCACTGGGGTCAAAGGAGCACAGCTCCAGG	Promoter (5-6kb)	7	98581599	98745468	163870	2	MPPED2-201	-5463	NA	NA	NA	TRUE	FALSE	TRUE	FALSE	FALSE	TRUE	FALSE	FALSE	FALSE	Exon	10	29	NA	NA	NA	7	98749874	98750883	1010	*	1010	164
Blood	cg23278196	11.2344	0.677104	2.76333e-29	1.115e-27	1	ATP5MC2	ATP5MC2_Promoter	6	71480751	71480800	50	+	71480751	71480752	CGGCGATAAAAACCGCCGCTGAAAGCCCACGGAGCAATTTCCCGGGACCC	Promoter (1-2kb)	6	71472712	71479591	6880	2	ATP5MC2-201	-1160	ATP5MC2-201	ATP5MC2	-1160	FALSE	TRUE	TRUE	FALSE	FALSE	FALSE	FALSE	FALSE	FALSE	Promoter	18	32	NA	NA	NA	6	71480529	71480941	413	*	413	40
Blood	cg23338977	12.4814	0.72361	9.43e-36	8.04862e-34	1	NLGN2	NLGN2_Promoter	11	50730118	50730167	50	+	50730166	50730167	TGGATGGAGGCACCACGGCCCCAGGGCTGAGCCAGGTAGGACCTAAGCCG	Promoter (2-3kb)	11	50732820	50742418	9599	1	NLGN2-201	-2653	NLGN2-201	NLGN2	0	FALSE	TRUE	TRUE	FALSE	FALSE	FALSE	FALSE	FALSE	FALSE	Promoter	5	16	NA	NA	NA	NA	NA	NA	NA	NA	NA	NA
Blood	cg23347753	15.2163	0.806073	2.75579e-52	1.79047e-49	1	OTX1	OTX1_Promoter	15	39410956	39411005	50	-	39411004	39411005	GAGGTTTTACAAGATCCTTCTCTGGTTCACAAAAGTCAGCGACACGGGCG	Promoter (3-4kb)	15	39403744	39407959	4216	2	OTX1-201	-3046	OTX1-201;EHBP1-201;EHBP1-202;EHBP1-203;EHBP1-204;EHBP1-205;EHBP1-206	OTX1;EHBP1;EHBP1;EHBP1;EHBP1;EHBP1;EHBP1	0;0;0;0;0;0;0	FALSE	TRUE	TRUE	FALSE	FALSE	FALSE	FALSE	FALSE	FALSE	Promoter	10	13	NA	NA	NA	NA	NA	NA	NA	NA	NA	NA
Blood	cg23357093	11.2578	0.678033	2.11889e-29	8.6929e-28	1	PPP2R2B	PPP2R2B_fiveUTR	14	30242292	30242341	50	-	30242340	30242341	TCAATGGAGGAGGACATTGATACCCGCAAAATCAACAACAGTTTCCTGCG	5' UTR	14	30072755	30509658	436904	1	PPP2R2B-201	169537	PPP2R2B-201;PPP2R2B-202;PPP2R2B-203;PPP2R2B-204;PPP2R2B-205	PPP2R2B;PPP2R2B;PPP2R2B;PPP2R2B;PPP2R2B	0;0;0;0;0	TRUE	FALSE	FALSE	TRUE	FALSE	TRUE	TRUE	FALSE	FALSE	fiveUTR	8	16	NA	NA	NA	14	30242316	30242577	262	*	262	28
Blood	cg23415880	12.7868	0.734106	1.9431e-37	2.00846e-35	1	GSX1	GSX1_fiveUTR	17	7587104	7587153	50	-	7587104	7587105	CGGCGTGGGTGGGGTTGACAAGAATAGAGTACATTATGCAGTTCATTTAG	Promoter (<=1kb)	17	7586668	7589639	2972	1	GSX1-201	436	GSX1-201	GSX1	0	TRUE	FALSE	TRUE	TRUE	FALSE	TRUE	FALSE	FALSE	FALSE	fiveUTR	2	19	ENSECAG00000035168	17	100061375	NA	NA	NA	NA	NA	NA	NA
Blood	cg23541754	12.9183	0.738521	3.54801e-38	4.06311e-36	1	PAX6	PAX6_Exon	7	99797330	99797379	50	+	99797378	99797379	CGGGCACTCCCGCTTATACTGGGCTATTTTGCTTACAACTTCTGGAGTCG	Exon (PAX6-201/PAX6, exon 6 of 13)	7	99788997	99806295	17299	2	PAX6-201	8916	PAX6-201;PAX6-202	PAX6;PAX6	0;0	TRUE	FALSE	FALSE	FALSE	FALSE	TRUE	FALSE	FALSE	FALSE	Exon	16	39	NA	NA	NA	NA	NA	NA	NA	NA	NA	NA
Blood	cg23571447	14.1682	0.777439	1.44108e-45	4.24798e-43	1	GSX2	GSX2_Promoter	3	80073719	80073768	50	-	80073767	80073768	GTGGCATTGTGATATTGCTGTCTGTGGCACATCTTACCCGATATAGCCCG	Promoter (4-5kb)	3	80067490	80069666	2177	2	GSX2-201	-4102	GSX2-201	GSX2	-4053	FALSE	TRUE	TRUE	FALSE	FALSE	FALSE	FALSE	FALSE	FALSE	Promoter	5	11	NA	NA	NA	NA	NA	NA	NA	NA	NA	NA
Blood	cg23644927	11.6387	0.692836	2.62006e-31	1.34103e-29	1	PHYHIPL	PHYHIPL_Exon	1	49194007	49194056	50	-	49194055	49194056	GAGGAGGTGATCAAAAACCTCAGCCTGGAGGCCATTCAGCTGTGCGACCG	Promoter (<=1kb)	1	49193956	49258872	64917	1	PHYHIPL-201	51	PHYHIPL-201;PHYHIPL-202	PHYHIPL;PHYHIPL	0;0	TRUE	FALSE	TRUE	FALSE	FALSE	TRUE	FALSE	FALSE	FALSE	Exon	2	2	NA	NA	NA	1	49194051	49194156	106	*	106	19
Blood	cg23734662	11.6668	0.693906	1.88387e-31	9.86428e-30	1	FOXD3	FOXD3_Promoter	5	94090193	94090242	50	+	94090241	94090242	GTGTTACCATCTGATGCTGGGTCCGGCCCTTACAGAAACTTTTCGACTCG	Promoter (2-3kb)	5	94085795	94087237	1443	2	FOXD3-201	-2956	FOXD3-201	FOXD3	0	FALSE	TRUE	TRUE	FALSE	FALSE	FALSE	FALSE	FALSE	FALSE	Promoter	9	36	ENSECAG00000031177	5	111773631	5	94090210	94090585	376	*	376	47
Blood	cg23743304	17.1153	0.849667	1.14173e-65	2.59629e-62	1	SATB2	SATB2_fiveUTR	18	74553506	74553555	50	+	74553506	74553507	CGCTCCATGCTGCTCCGACTCGGAGACAAAGTTCCCACCGGCAGGTCGCA	5' UTR	18	74378280	74554967	176688	2	SATB2-201	1412	SATB2-201;SATB2-202	SATB2;SATB2	0;0	TRUE	FALSE	FALSE	TRUE	FALSE	TRUE	FALSE	FALSE	FALSE	fiveUTR	3	40	NA	NA	NA	18	74553257	74553586	330	*	330	41
Blood	cg23871832	11.7643	0.697593	5.96534e-32	3.2971e-30	1	MSX1	MSX1_Promoter	3	114891768	114891817	50	+	114891768	114891769	CGTTACGCCTGATTGGTCTAATTGCTTTGAAATGGGATATATTATCTATA	Promoter (4-5kb)	3	114896537	114900583	4047	1	MSX1-201	-4720	MSX1-201	MSX1	0	FALSE	TRUE	TRUE	FALSE	FALSE	FALSE	FALSE	FALSE	FALSE	Promoter	8	14	NA	NA	NA	NA	NA	NA	NA	NA	NA	NA
Blood	cg23923649	12.7676	0.733456	2.48642e-37	2.53711e-35	1	HS6ST3	HS6ST3_Exon	17	65690878	65690927	50	-	65690926	65690927	GCTGACGCCGGTGCTCACTCTCCTCTTCGTGGTCATCATGTACCAGTACG	Promoter (<=1kb)	17	65690852	66349532	658681	1	HS6ST3-201	26	HS6ST3-201	HS6ST3	0	TRUE	FALSE	TRUE	FALSE	FALSE	TRUE	FALSE	FALSE	FALSE	Exon	4	5	ENSECAG00000003050	17	100146646	NA	NA	NA	NA	NA	NA	NA
Blood	cg23931730	13.2338	0.748857	5.59945e-40	8.25673e-38	1	ANK1	ANK1_fiveUTR	27	3513530	3513579	50	+	3513530	3513531	CGCCATGGCTCAAGCGGCCAAACAGCTGAAGAAAATCAAAGACATCGAGG	Promoter (<=1kb)	27	3512821	3720551	207731	1	ANK1-201	709	ANK1-201;ANK1-202;ANK1-203;ANK1-204;ANK1-205;ANK1-206;ANK1-207	ANK1;ANK1;ANK1;ANK1;ANK1;ANK1;ANK1	0;0;0;0;0;0;0	TRUE	FALSE	TRUE	TRUE	FALSE	TRUE	FALSE	FALSE	FALSE	fiveUTR	1	2	NA	NA	NA	27	3512549	3513545	997	*	997	173
Blood	cg23946873	12.6838	0.730603	7.27503e-37	7.10454e-35	1	ZIC2	ZIC2_Intron	17	68896854	68896903	50	-	68896854	68896855	CGAGGTGCGAGACAAGCTTTTAACAAGGTTTAAAATTTGAGAAATTTATT	Intron (ZIC2-201/ZIC2, intron 2 of 3)	17	68894912	68898774	3863	1	ZIC2-201	1942	ZIC2-201;ZIC2-202	ZIC2;ZIC2	0;0	TRUE	FALSE	FALSE	FALSE	FALSE	FALSE	TRUE	FALSE	FALSE	Intron	4	11	NA	NA	NA	NA	NA	NA	NA	NA	NA	NA
Blood	cg23985931	12.9828	0.740662	1.53189e-38	1.87574e-36	1	POU4F1	POU4F1_Exon	17	51096611	51096660	50	-	51096659	51096660	AAAGCTCAATAGCTGCCTGAAAATATTGCATTTTATATCACCAAAGGGCG	Exon (NA, exon 2 of 1)	17	51103222	51105843	2622	2	POU4F1-201	9232	NA	NA	NA	TRUE	FALSE	FALSE	FALSE	FALSE	TRUE	TRUE	FALSE	FALSE	Exon	4	31	ENSECAG00000043029	17	111768610	NA	NA	NA	NA	NA	NA	NA
Blood	cg24012221	11.2516	0.677785	2.27506e-29	9.26199e-28	1	KCNN2	KCNN2_Exon	14	57278767	57278816	50	-	57278767	57278768	CGCCCCACGACAGCTCGGTCTCGATGACCATGACCACGATGCCGAACATG	Exon (KCNN2-201/KCNN2, exon 3 of 10)	14	57147435	57409820	262386	2	KCNN2-201	131004	KCNN2-201;KCNN2-202	KCNN2;KCNN2	0;0	TRUE	FALSE	FALSE	FALSE	FALSE	TRUE	FALSE	FALSE	FALSE	Exon	5	23	NA	NA	NA	14	57278761	57278891	131	*	131	18
Blood	cg24023187	12.1212	0.710786	8.15418e-34	5.71799e-32	1	LBX1	LBX1_Intron	1	28903749	28903798	50	+	28903749	28903750	CGCCGGCTTTTAGGGATGAGTTATGTGGCAATGAGCGAAGTAAATCTGCA	Intron (NA, intron 1 of 0)	1	28891929	28894946	3018	1	LBX1-201	11820	NA	NA	NA	TRUE	FALSE	FALSE	FALSE	FALSE	FALSE	TRUE	FALSE	FALSE	Intron	25	37	ENSECAG00000032593	1	100070213	1	28903538	28903750	213	*	213	18
Blood	cg24117712	11.991	0.706029	3.96227e-33	2.52791e-31	1	MSX1	MSX1_Intron	3	114897785	114897834	50	+	114897833	114897834	GAGATATTTCAGGAGCACGGGAAATTCCCAAGTTTTCCTCGTTTCCTCCG	Intron (MSX1-201/MSX1, intron 1 of 1)	3	114896537	114900583	4047	1	MSX1-201	1248	MSX1-201	MSX1	0	TRUE	FALSE	FALSE	FALSE	FALSE	FALSE	TRUE	FALSE	FALSE	Intron	1	14	NA	NA	NA	3	114897620	114897912	293	*	293	29
Blood	cg24139732	13.8614	0.768383	1.08543e-43	2.4335e-41	1	MSX1	MSX1_Promoter	3	114892634	114892683	50	-	114892682	114892683	TAGCACATTCATTCTATTAAAGAGGACTGTTTGGGGCTCGCTAATTGCCG	Promoter (3-4kb)	3	114896537	114900583	4047	1	MSX1-201	-3903	MSX1-201	MSX1	0	FALSE	TRUE	TRUE	FALSE	FALSE	FALSE	FALSE	FALSE	FALSE	Promoter	8	14	NA	NA	NA	NA	NA	NA	NA	NA	NA	NA
Blood	cg24178740	11.4554	0.685782	2.21035e-30	1.02728e-28	1	FEV	FEV_Promoter	6	8327138	8327187	50	-	8327186	8327187	GGTTCCCGTCTCCAGGCTGCGTTATCTGCATCTTCACTTTTAAATTTCCG	Promoter (<=1kb)	6	8323080	8326526	3447	2	FEV-201	-661	CRYBA2-201;FEV-201	CRYBA2;FEV	12415;0	FALSE	TRUE	TRUE	FALSE	FALSE	FALSE	FALSE	FALSE	FALSE	Promoter	2	4	NA	NA	NA	6	8327136	8327306	171	*	171	15
Blood	cg24184266	12.8481	0.736171	8.81651e-38	9.57961e-36	1	SALL3	SALL3_Exon	8	96313621	96313670	50	-	96313669	96313670	GCTAATGGCCATGCATTATTCACCAGCCTAATTGCTCAGCCCCATGCGCG	Exon (NA, exon 1 of 1)	8	96325912	96330907	4996	1	SALL3-201	-12291	NA	NA	NA	TRUE	FALSE	FALSE	FALSE	FALSE	TRUE	FALSE	FALSE	FALSE	Exon	5	29	NA	NA	NA	8	96313657	96313791	135	*	135	30
Blood	cg24240262	13.7397	0.764702	5.87445e-43	1.23039e-40	1	EBF3	EBF3_Intron	1	3607007	3607056	50	-	3607007	3607008	CGCTTTGCAATGTAAATTTCAGCGGGACAAATTGCTTATTAATAGTCTAG	Intron (EBF3-203/EBF3, intron 1 of 15)	1	3605200	3731585	126386	1	EBF3-201	1807	EBF3-201;EBF3-202;EBF3-203;EBF3-204	EBF3;EBF3;EBF3;EBF3	0;0;0;0	TRUE	FALSE	FALSE	FALSE	FALSE	FALSE	TRUE	FALSE	FALSE	Intron	69	88	ENSECAG00000034734	1	100053190	1	3606910	3607030	121	*	121	18
Blood	cg24350085	14.3421	0.782433	1.19401e-46	4.00132e-44	1	GSX2	GSX2_Promoter	3	80073709	80073758	50	+	80073757	80073758	TTTTCTCCGAGTGGCATTGTGATATTGCTGTCTGTGGCACATCTTACCCG	Promoter (4-5kb)	3	80067490	80069666	2177	2	GSX2-201	-4043	GSX2-201	GSX2	-4043	FALSE	TRUE	TRUE	FALSE	FALSE	FALSE	FALSE	FALSE	FALSE	Promoter	5	11	NA	NA	NA	NA	NA	NA	NA	NA	NA	NA
Blood	cg24352905	11.8271	0.699952	2.82706e-32	1.63641e-30	1	OTP	OTP_Promoter	14	88128377	88128426	50	-	88128425	88128426	GACCCCTTTACTCCGTGACGTGCAACCGCTCCATCTCATTAAGGAAATCG	Promoter (6-7kb)	14	88135239	88143304	8066	1	OTP-201	-6862	NA	NA	NA	FALSE	TRUE	TRUE	FALSE	FALSE	FALSE	FALSE	FALSE	FALSE	Promoter	29	34	NA	NA	NA	NA	NA	NA	NA	NA	NA	NA
Blood	cg24434183	11.4463	0.685429	2.45387e-30	1.12729e-28	1	HOXB3	HOXB3_Promoter	11	24679466	24679515	50	+	24679466	24679467	CGAGATTGGAGTCATATGGGCCATAAATCATTGAGACATACTCTCCGCCA	Promoter (2-3kb)	11	24674374	24676499	2126	2	HOXB3-201	-2967	HOXB3-201	HOXB3	0	TRUE	FALSE	TRUE	FALSE	FALSE	FALSE	TRUE	FALSE	FALSE	Promoter	7	16	NA	NA	NA	NA	NA	NA	NA	NA	NA	NA
Blood	cg24486434	12.7259	0.732038	4.24785e-37	4.23933e-35	1	MEIS2	MEIS2_Intron	1	152603556	152603605	50	-	152603604	152603605	CCATGAAACACGACAGTTCGGTTACATGTGGGCTGCTGACGGGCCGCTCG	Intron (MEIS2-201/MEIS2, intron 1 of 12)	1	152602360	152804366	202007	1	MEIS2-201	1196	MEIS2-201;MEIS2-202;MEIS2-203	MEIS2;MEIS2;MEIS2	0;0;0	TRUE	FALSE	FALSE	FALSE	FALSE	FALSE	TRUE	FALSE	FALSE	Intron	66	121	NA	NA	NA	NA	NA	NA	NA	NA	NA	NA
Blood	cg24504442	16.0318	0.826029	7.66739e-58	7.6281e-55	1	MEIS2	MEIS2_fiveUTR	1	152604014	152604063	50	+	152604014	152604015	CGCAGACTGATGGCGCAAAGGGTAGGTTTAAATCTCCAACACTTACCTAG	5' UTR	1	152602360	152804366	202007	1	MEIS2-201	1654	MEIS2-201;MEIS2-202;MEIS2-203	MEIS2;MEIS2;MEIS2	0;0;0	TRUE	FALSE	FALSE	TRUE	FALSE	TRUE	TRUE	FALSE	FALSE	fiveUTR	3	121	NA	NA	NA	NA	NA	NA	NA	NA	NA	NA
Blood	cg24534517	18.0189	0.867085	1.38371e-72	5.50646e-69	1	HOXC4	HOXC4_Exon	6	71820884	71820933	50	+	71820884	71820885	CGCCGCCAGCAAGCAACCCATAGTCTACCCATGGATGAAAAAAATTCACG	Exon (HOXC4-201/HOXC4, exon 3 of 4)	6	71819536	71822454	2919	1	HOXC4-201	1348	HOXC4-201	HOXC4	0	TRUE	FALSE	FALSE	FALSE	FALSE	TRUE	FALSE	FALSE	FALSE	Exon	22	92	ENSECAG00000031575	6	100064443	NA	NA	NA	NA	NA	NA	NA
Blood	cg24548483	12.8437	0.736022	9.33581e-38	1.0041e-35	1	TFAP2B	TFAP2B_Intron	20	49725947	49725996	50	+	49725995	49725996	GTAATTCTCCACTGAATGAACGTCATTTACAATAGTAGGGGAGCTCTGCG	Intron (TFAP2B-201/TFAP2B, intron 1 of 7)	20	49722940	49748405	25466	1	TFAP2B-201	3007	TFAP2B-201;TFAP2B-202;TFAP2B-203	TFAP2B;TFAP2B;TFAP2B	0;0;0	TRUE	FALSE	FALSE	FALSE	FALSE	FALSE	TRUE	FALSE	FALSE	Intron	31	56	NA	NA	NA	NA	NA	NA	NA	NA	NA	NA
Blood	cg24596418	12.3176	0.717839	7.27935e-35	5.66614e-33	1	ONECUT2	ONECUT2_Exon	8	78292217	78292266	50	-	78292265	78292266	CTGCGCCATGAACCCGGAGCTGACAATGGAAAGTCTGGGCACTTTGCACG	Promoter (<=1kb)	8	78292167	78334137	41971	1	ONECUT2-201	50	ONECUT2-201	ONECUT2	0	TRUE	FALSE	TRUE	FALSE	FALSE	TRUE	FALSE	FALSE	FALSE	Exon	8	18	NA	NA	NA	8	78292265	78292331	67	*	67	16
Blood	cg24620051	11.2111	0.676178	3.5966e-29	1.42592e-27	1	DMBX1	DMBX1_Intron	2	12107671	12107720	50	-	12107671	12107672	CGCTCCCCGAGGGGCCGCCAGATTGTTCCCTTCATAATTGATTGACTCTA	Intron (NA, intron 1 of 0)	2	12067651	12090617	22967	2	DMBX1-201	-17103	NA	NA	NA	TRUE	FALSE	FALSE	FALSE	FALSE	FALSE	TRUE	FALSE	FALSE	Intron	46	62	NA	NA	NA	2	12107426	12107687	262	*	262	42
Blood	cg24644551	13.183	0.747216	1.09983e-39	1.54247e-37	1	PRDM13	PRDM13_Promoter	10	51846567	51846616	50	+	51846567	51846568	CGGTTAAAAGGCAACTTGAGAGGGATTCTGAATACTTTTATTGAGCCGTT	Promoter (3-4kb)	10	51850170	51857940	7771	1	PRDM13-201	-3554	PRDM13-201	PRDM13	0	FALSE	TRUE	TRUE	FALSE	FALSE	FALSE	FALSE	FALSE	FALSE	Promoter	18	24	ENSECAG00000007855	10	100146472	NA	NA	NA	NA	NA	NA	NA
Blood	cg24765252	12.3131	0.717676	7.70545e-35	5.98319e-33	1	OSR2	OSR2_Exon	9	46596949	46596998	50	-	46596997	46596998	TACAGCTGCGAGCAGTGCGGCAAAGTGTTCAGGCGAAACTGTGATCTGCG	Exon (OSR2-202/OSR2, exon 5 of 5)	9	46593548	46597422	3875	1	OSR2-202	3401	OSR2-201;OSR2-202	OSR2;OSR2	0;0	TRUE	FALSE	FALSE	FALSE	FALSE	TRUE	FALSE	FALSE	FALSE	Exon	3	6	NA	NA	NA	NA	NA	NA	NA	NA	NA	NA
Blood	cg24799293	11.3978	0.68354	4.28766e-30	1.91179e-28	1	CACNA2D1	CACNA2D1_Exon	4	27149101	27149150	50	-	27149149	27149150	GGAAAAGTGTCAGAGTCAAGGCCAGCAGGCAGCCAGCAGCCATCTTCGCG	Promoter (<=1kb)	4	26638678	27149143	510466	2	CACNA2D1-201	0	CACNA2D1-201;CACNA2D1-202;CACNA2D1-203;CACNA2D1-204	CACNA2D1;CACNA2D1;CACNA2D1;CACNA2D1	0;0;0;0	TRUE	FALSE	TRUE	FALSE	FALSE	TRUE	FALSE	FALSE	FALSE	Exon	2	3	NA	NA	NA	4	27149147	27149488	342	*	342	49
Blood	cg24800098	13.23	0.748734	5.89258e-40	8.60533e-38	1	HOXA11	HOXA11_Promoter	4	58396091	58396140	50	-	58396139	58396140	ACCTTATATGCTTATAAAACAGCATATAAAAATTTAACAGCGGTGCTGCG	Promoter (<=1kb)	4	58394562	58396911	2350	2	HOXA11-201	771	HOXA11-201	HOXA11	0	TRUE	FALSE	TRUE	FALSE	FALSE	FALSE	TRUE	FALSE	FALSE	Promoter	11	19	NA	NA	NA	4	58396131	58396744	614	*	614	79
Blood	cg24866418	14.7292	0.793197	4.18898e-49	1.75474e-46	1	LHFPL4	LHFPL4_Exon	16	8694480	8694529	50	+	8694480	8694481	CGGCCGCCTTCTTCGTGCTGCTCTCCATGGTGCTGATCCTCGGCTGCATC	Promoter (<=1kb)	16	8694200	8727067	32868	1	LHFPL4-201	280	LHFPL4-201	LHFPL4	0	TRUE	FALSE	TRUE	FALSE	FALSE	TRUE	FALSE	FALSE	FALSE	Exon	7	7	ENSECAG00000038489	16	100052416	16	8694343	8694584	242	*	242	22
Blood	cg24887730	11.93	0.703778	8.26032e-33	5.10632e-31	1	HOXA5	HOXA5_Exon	4	58353731	58353780	50	-	58353731	58353732	CGGTTTTGGAACCAGATTTTAATTTGTCTCTCGGAGAGGCAAAGAGCATG	Exon (HOXA5-201/HOXA5, exon 2 of 2)	4	58353655	58355784	2130	2	HOXA5-201	2004	HOXA5-201;HOXA6-201	HOXA5;HOXA6	0;0	TRUE	FALSE	FALSE	FALSE	FALSE	TRUE	FALSE	FALSE	FALSE	Exon	25	54	NA	NA	NA	NA	NA	NA	NA	NA	NA	NA
Blood	cg24970974	13.0235	0.742007	8.99185e-39	1.13148e-36	1	BARHL2	BARHL2_Promoter	5	70665461	70665510	50	-	70665509	70665510	TTGCGCCTAAAACTGCCTGTCAGTTCCTAAGCCAATCGCAGTAATAACCG	Promoter (8-9kb)	5	70674067	70679625	5559	1	BARHL2-201	-8606	NA	NA	NA	TRUE	FALSE	TRUE	FALSE	FALSE	FALSE	TRUE	FALSE	FALSE	Promoter	11	73	NA	NA	NA	NA	NA	NA	NA	NA	NA	NA
Blood	cg25061576	14.0531	0.774078	7.3741e-45	1.98951e-42	1	GSX2	GSX2_Promoter	3	80073653	80073702	50	+	80073653	80073654	CGTGAACAAGTCTATGAATGTTTTATTGAAAGTGCATCGTTAACTTGTAT	Promoter (3-4kb)	3	80067490	80069666	2177	2	GSX2-201	-3987	GSX2-201	GSX2	-3987	FALSE	TRUE	TRUE	FALSE	FALSE	FALSE	FALSE	FALSE	FALSE	Promoter	5	11	NA	NA	NA	NA	NA	NA	NA	NA	NA	NA
Blood	cg25074420	13.699	0.763462	1.02877e-42	2.11302e-40	1	SOX21	SOX21_Intergenic_downstream	17	64587262	64587311	50	+	64587310	64587311	CAACTTAGTCTATTCAATGGGGGCTACTTGAAGGCCGGAGGGACAAAGCG	Distal Intergenic	17	64591629	64592459	831	2	SOX21-201	5148	SOX21-201	SOX21	5148	FALSE	TRUE	FALSE	FALSE	FALSE	FALSE	FALSE	FALSE	TRUE	Intergenic_downstream	27	35	ENSECAG00000032014	17	111768618	NA	NA	NA	NA	NA	NA	NA
Blood	cg25078366	12.0617	0.70862	1.68258e-33	1.12939e-31	1	DNAJC22	DNAJC22_Promoter	6	67984072	67984121	50	+	67984072	67984073	CGGTCCCGCCATCCATCCTGTCCGCCGGCAATTAGGCGGCCAGACAAAGA	Promoter (4-5kb)	6	67989069	67992753	3685	1	DNAJC22-201	-4948	DNAJC22-201	DNAJC22	-4948	FALSE	TRUE	TRUE	FALSE	FALSE	FALSE	FALSE	FALSE	FALSE	Promoter	8	8	NA	NA	NA	6	67984022	67984279	258	*	258	32
Blood	cg25140607	11.42	0.684404	3.32377e-30	1.50306e-28	1	TFAP2A	TFAP2A_Exon	20	10789458	10789507	50	+	10789506	10789507	TGTAGGGAGATTGACCTACAGTGCCCAGCTGGGGCAACCGTGCCGTCCCG	Exon (TFAP2A-201/TFAP2A, exon 2 of 8)	20	10772416	10798785	26370	2	TFAP2A-201	9278	TFAP2A-201;TFAP2A-202;TFAP2A-203;TFAP2A-204;TFAP2A-205	TFAP2A;TFAP2A;TFAP2A;TFAP2A;TFAP2A	0;0;0;0;0	TRUE	FALSE	FALSE	FALSE	FALSE	TRUE	TRUE	FALSE	FALSE	Exon	12	69	NA	NA	NA	20	10789496	10789543	48	*	48	7
Blood	cg25194110	15.6114	0.815985	6.08749e-55	4.84503e-52	1	ZFHX4	ZFHX4_Intron	9	10693694	10693743	50	+	10693694	10693695	CGAAATATCAAAGATTGTGCAAGATCAGGCTGGAAAGATAATCGATACTC	Intron (NA, intron 1 of 0)	9	10522484	10671581	149098	2	ZFHX4-202	-22113	NA	NA	NA	TRUE	FALSE	FALSE	FALSE	FALSE	FALSE	TRUE	FALSE	FALSE	Intron	39	84	NA	NA	NA	NA	NA	NA	NA	NA	NA	NA
Blood	cg25304608	12.4195	0.721441	2.04757e-35	1.67575e-33	1	CADM2	CADM2_Promoter	26	5665928	5665977	50	-	5665928	5665929	CGCCGGGAAAAACAAACAGGCTTCTCAAGGACCCTTCGGGCAGGAAGAAC	Promoter (<=1kb)	26	4672131	5665136	993006	2	CADM2-204	-841	CADM2-204;CADM2-205	CADM2;CADM2	0;0	FALSE	TRUE	TRUE	FALSE	FALSE	FALSE	FALSE	FALSE	FALSE	Promoter	2	9	NA	NA	NA	NA	NA	NA	NA	NA	NA	NA
Blood	cg25397176	11.9295	0.703762	8.30301e-33	5.12277e-31	1	NR5A1	NR5A1_Exon	25	29099578	29099627	50	+	29099626	29099627	CTTGCAGCTCTGGCTCTCGGTGCACGTGTAGTGCTTGTTGTTCTGCACCG	Exon (NR5A1-201/NR5A1, exon 3 of 6)	25	29079410	29103944	24535	2	NR5A1-202	4317	NR5A1-202;NR5A1-201	NR5A1;NR5A1	0;0	TRUE	FALSE	FALSE	FALSE	FALSE	TRUE	FALSE	FALSE	FALSE	Exon	2	7	NA	NA	NA	25	29099448	29100248	801	*	801	100
Blood	cg25400234	11.4227	0.684512	3.21956e-30	1.46217e-28	1	NR5A1	NR5A1_Exon	25	29099574	29099623	50	-	29099574	29099575	CGATCTTGCAGCTCTGGCTCTCGGTGCACGTGTAGTGCTTGTTGTTCTGC	Exon (NR5A1-201/NR5A1, exon 3 of 6)	25	29079410	29103944	24535	2	NR5A1-202	4321	NR5A1-202;NR5A1-201	NR5A1;NR5A1	0;0	TRUE	FALSE	FALSE	FALSE	FALSE	TRUE	FALSE	FALSE	FALSE	Exon	2	7	NA	NA	NA	25	29099448	29100248	801	*	801	100
Blood	cg25404477	12.1568	0.712075	5.27746e-34	3.77558e-32	1	BNC2	BNC2_fiveUTR	23	36147494	36147543	50	-	36147542	36147543	GGCATGCTGGTTGTCAAGTGCAGCCCCCGCCTCTTGGTCTCCTCTTAGCG	5' UTR	23	35733428	36148645	415218	2	BNC2-201	1102	BNC2-201;BNC2-202;BNC2-203;BNC2-204;BNC2-205	BNC2;BNC2;BNC2;BNC2;BNC2	0;0;0;0;0	TRUE	FALSE	FALSE	TRUE	FALSE	TRUE	FALSE	FALSE	FALSE	fiveUTR	5	102	NA	NA	NA	23	36147493	36147881	389	*	389	45
Blood	cg25577821	13.1407	0.745845	1.92363e-39	2.61363e-37	1	ONECUT1	ONECUT1_Intergenic_upstream	1	138880716	138880765	50	+	138880764	138880765	CCCCATCAGCTGCCCTGAAACCTTAATTGAATGACAGATGGTCATTTTCG	Distal Intergenic	1	138897360	138927869	30510	1	ONECUT1-201	-16595	NA	NA	NA	FALSE	TRUE	FALSE	FALSE	FALSE	FALSE	FALSE	FALSE	TRUE	Intergenic_upstream	15	40	NA	NA	NA	1	138880764	138881042	279	*	279	42
Blood	cg25653223	11.2607	0.678147	2.05079e-29	8.43527e-28	1	SP8	SP8_Promoter	4	52967079	52967128	50	+	52967079	52967080	CGTGCTTTAGAATCATTCGACTCTGAGTCCAGGAAAAGCAGGGGGTGTGG	Promoter (6-7kb)	4	52957891	52960762	2872	2	SP8-201	-6317	NA	NA	NA	FALSE	TRUE	TRUE	FALSE	FALSE	FALSE	FALSE	FALSE	FALSE	Promoter	27	50	ENSECAG00000034531	4	NA	NA	NA	NA	NA	NA	NA	NA
Blood	cg25657187	11.9624	0.704977	5.59073e-33	3.51752e-31	1	MEF2C	MEF2C_Intergenic_downstream	14	78858309	78858358	50	+	78858309	78858310	CGGCAGAGGGGGCTGGACTAGACCTTGGACAGCCCCCCCAAAAACTTGCC	Distal Intergenic	14	78673891	78814060	140170	1	MEF2C-204	184418	NA	NA	NA	FALSE	TRUE	FALSE	FALSE	FALSE	FALSE	FALSE	FALSE	TRUE	Intergenic_downstream	37	100	NA	NA	NA	NA	NA	NA	NA	NA	NA	NA
Blood	cg25742767	11.1622	0.674227	6.2427e-29	2.39738e-27	1	DBX1	DBX1_Intron	7	90052314	90052363	50	-	90052362	90052363	TGTCAAGCAGTCACTGCTTGTGCTCAATAGGGCATCAAATTGGCGCGACG	Intron (DBX1-201/DBX1, intron 2 of 3)	7	90049571	90053641	4071	2	DBX1-201	1278	DBX1-201	DBX1	0	TRUE	FALSE	FALSE	FALSE	FALSE	FALSE	TRUE	FALSE	FALSE	Intron	6	19	NA	NA	NA	7	90052357	90052501	145	*	145	13
Blood	cg25793035	11.5796	0.690578	5.22648e-31	2.57969e-29	1	PHC3	PHC3_Exon	19	12919929	12919978	50	+	12919929	12919930	CGCAACAGTCTGTGGAGGAGGAAGAGTCTGAAATGGCAACTGGACCAAAG	Exon (PHC3-201/PHC3, exon 6 of 14)	19	12894126	12959124	64999	2	PHC3-201	39146	PHC3-201;PHC3-202;PHC3-203;PHC3-204;PHC3-205;PHC3-206;PHC3-207	PHC3;PHC3;PHC3;PHC3;PHC3;PHC3;PHC3	0;0;0;0;0;0;0	TRUE	FALSE	FALSE	FALSE	FALSE	TRUE	FALSE	FALSE	FALSE	Exon	10	10	NA	NA	NA	NA	NA	NA	NA	NA	NA	NA
Blood	cg25819742	13.5692	0.759461	6.09945e-42	1.17686e-39	1	SP9	SP9_Intergenic_downstream	18	53164697	53164746	50	+	53164697	53164698	CGCTGCTTCTGAAAAGGTTCAAGGATGCTCTCTGACTTCTTTGTGATTAC	Distal Intergenic	18	53160354	53164234	3881	1	SP9-201	4343	SP9-201	SP9	0	FALSE	TRUE	FALSE	FALSE	FALSE	FALSE	FALSE	FALSE	TRUE	Intergenic_downstream	15	23	ENSECAG00000028902	18	NA	NA	NA	NA	NA	NA	NA	NA
Blood	cg25832137	12.5707	0.726715	3.05872e-36	2.72766e-34	1	SOX6	SOX6_Intergenic_upstream	7	87305529	87305578	50	-	87305577	87305578	GGCATTTGGGCAGCCGACTGTCCAGTGACACCTTACCTTATGAGGAAACG	Distal Intergenic	7	86742489	87292703	550215	2	SOX6-202	-12875	NA	NA	NA	FALSE	TRUE	FALSE	FALSE	FALSE	FALSE	FALSE	FALSE	TRUE	Intergenic_upstream	14	74	NA	NA	NA	NA	NA	NA	NA	NA	NA	NA
Blood	cg25860089	12.5653	0.726526	3.27818e-36	2.89901e-34	1	HOXC4	HOXC4_fiveUTR	6	71820499	71820548	50	+	71820547	71820548	AATTAATGATCATGAGCTCGTATTTGATGGACTCTAACTACATCGATCCG	Promoter (<=1kb)	6	71819536	71822454	2919	1	HOXC4-201	963	HOXC4-201	HOXC4	0	TRUE	FALSE	TRUE	TRUE	FALSE	TRUE	FALSE	FALSE	FALSE	fiveUTR	6	92	ENSECAG00000031575	6	100064443	NA	NA	NA	NA	NA	NA	NA
Blood	cg25982943	12.8827	0.737331	5.6338e-38	6.2494e-36	1	LHFPL4	LHFPL4_Exon	16	8694295	8694344	50	+	8694343	8694344	CTTCGCCATCATCAACGTGGTGGTCTTCATCCAGCCCTACTGGGTGGGCG	Promoter (<=1kb)	16	8694200	8727067	32868	1	LHFPL4-201	95	LHFPL4-201	LHFPL4	0	TRUE	FALSE	TRUE	FALSE	FALSE	TRUE	FALSE	FALSE	FALSE	Exon	7	7	ENSECAG00000038489	16	100052416	16	8694343	8694584	242	*	242	22
Blood	cg26219540	12.367	0.719589	3.94268e-35	3.15375e-33	1	NR2F1	NR2F1_Intergenic_downstream	14	74750522	74750571	50	-	74750522	74750523	CGGCACAGTCGCGAACCATCTGGTGTGTATTAAGAGTGGTGCTGTAAATA	Distal Intergenic	14	74758230	74767337	9108	2	NR2F1-201	16815	NA	NA	NA	FALSE	TRUE	FALSE	FALSE	FALSE	FALSE	FALSE	FALSE	TRUE	Intergenic_downstream	19	102	NA	NA	NA	NA	NA	NA	NA	NA	NA	NA
Blood	cg26300812	13.093	0.744289	3.60983e-39	4.76857e-37	1	DLL4	DLL4_Promoter	1	149157858	149157907	50	-	149157858	149157859	CGCTGCTCGCACCTGCCGGTCAATAAATCGATTTTACAATTTAATGCAGC	Promoter (3-4kb)	1	149145636	149154222	8587	2	DLL4-201	-3685	DLL4-201	DLL4	0	FALSE	TRUE	TRUE	FALSE	FALSE	FALSE	FALSE	FALSE	FALSE	Promoter	8	20	NA	NA	NA	1	149157708	149158023	316	*	316	36
Blood	cg26348411	12.1892	0.713245	3.54757e-34	2.59038e-32	1	DNAJC22	DNAJC22_Promoter	6	67984065	67984114	50	+	67984065	67984066	CGGCTGTCGGTCCCGCCATCCATCCTGTCCGCCGGCAATTAGGCGGCCAG	Promoter (4-5kb)	6	67989069	67992753	3685	1	DNAJC22-201	-4955	DNAJC22-201	DNAJC22	-4955	FALSE	TRUE	TRUE	FALSE	FALSE	FALSE	FALSE	FALSE	FALSE	Promoter	8	8	NA	NA	NA	6	67984022	67984279	258	*	258	32
Blood	cg26507427	11.4248	0.684592	3.14398e-30	1.42988e-28	1	PRDM13	PRDM13_fiveUTR	10	51850161	51850210	50	+	51850161	51850162	CGCCCTTGACAAATTGGATTTTTAGGAATGGGAAGGTCGCCTGGACCATT	Promoter (<=1kb)	10	51850170	51857940	7771	1	PRDM13-201	0	PRDM13-201	PRDM13	0	TRUE	FALSE	TRUE	TRUE	FALSE	TRUE	FALSE	FALSE	FALSE	fiveUTR	2	24	ENSECAG00000007855	10	100146472	NA	NA	NA	NA	NA	NA	NA
Blood	cg26604767	12.1095	0.71036	9.40754e-34	6.55357e-32	1	FOXD3	FOXD3_Intergenic_downstream	5	94083401	94083450	50	-	94083401	94083402	CGGAAATATGAGCGAGTAATTTTATAAGTAACAAAGGATCAGGGATGGAA	Distal Intergenic	5	94085795	94087237	1443	2	FOXD3-201	3836	FOXD3-201	FOXD3	0	FALSE	TRUE	FALSE	FALSE	FALSE	FALSE	FALSE	FALSE	TRUE	Intergenic_downstream	5	36	ENSECAG00000031177	5	111773631	5	94083269	94083414	146	*	146	19
Blood	cg26643631	13.051	0.742913	6.2681e-39	8.0141e-37	1	GRHL2	GRHL2_Promoter	9	48820686	48820735	50	-	48820734	48820735	GGGACGGAAAAGCAGAATTACCTGTAGCTCTTGTTCTGCCATCTCGGGCG	Promoter (<=1kb)	9	48820761	48973568	152808	1	GRHL2-201	-75	GRHL2-201	GRHL2	0	FALSE	TRUE	TRUE	FALSE	FALSE	FALSE	FALSE	FALSE	FALSE	Promoter	2	8	NA	NA	NA	NA	NA	NA	NA	NA	NA	NA
Blood	cg26723360	12.181	0.71295	3.92206e-34	2.85075e-32	1	LHFPL4	LHFPL4_Exon	16	8694301	8694350	50	-	8694349	8694350	CATCATCAACGTGGTGGTCTTCATCCAGCCCTACTGGGTGGGCGACAGCG	Promoter (<=1kb)	16	8694200	8727067	32868	1	LHFPL4-201	101	LHFPL4-201	LHFPL4	0	TRUE	FALSE	TRUE	FALSE	FALSE	TRUE	FALSE	FALSE	FALSE	Exon	7	7	ENSECAG00000038489	16	100052416	16	8694343	8694584	242	*	242	22
Blood	cg26789332	11.4196	0.684391	3.33654e-30	1.5067e-28	1	FOXD3	FOXD3_Promoter	5	94087635	94087684	50	-	94087635	94087636	CGAAAGTCCCGTTTTAAGGACTGGCCTGATAGATTACTTTCTACTTAAAG	Promoter (<=1kb)	5	94085795	94087237	1443	2	FOXD3-201	-447	FOXD3-201	FOXD3	0	FALSE	TRUE	TRUE	FALSE	FALSE	FALSE	FALSE	FALSE	FALSE	Promoter	9	36	ENSECAG00000031177	5	111773631	5	94085483	94087645	2163	*	2163	352
Blood	cg26844246	11.4116	0.684078	3.65922e-30	1.65007e-28	1	TLX3	TLX3_Exon	14	9148237	9148286	50	+	9148237	9148238	CGCACTGAAACTTTGCCAAGAGTGCGCGGGCCCGACAGGCTCTGTGTCAT	Promoter (<=1kb)	14	9145963	9148286	2324	2	TLX3-201	0	TLX3-201	TLX3	0	TRUE	FALSE	TRUE	FALSE	FALSE	TRUE	FALSE	FALSE	FALSE	Exon	11	20	NA	NA	NA	14	9147782	9148350	569	*	569	63
Blood	cg26845448	12.2878	0.716778	1.05298e-34	8.07774e-33	1	KCNN2	KCNN2_fiveUTR	14	57279205	57279254	50	+	57279205	57279206	CGTTGTACCTGCAGCTGCTCATGGCTATTTCGGTGAAGGGGTTGCTCTCG	5' UTR	14	57147435	57409820	262386	2	KCNN2-201	130566	KCNN2-201;KCNN2-202	KCNN2;KCNN2	0;0	TRUE	FALSE	FALSE	TRUE	FALSE	TRUE	FALSE	FALSE	FALSE	fiveUTR	17	23	NA	NA	NA	NA	NA	NA	NA	NA	NA	NA
Blood	cg26899327	11.5689	0.690168	5.92053e-31	2.90425e-29	1	NR2F1	NR2F1_Intergenic_downstream	14	74752860	74752909	50	-	74752860	74752861	CGGGATATCTCTGTTAGTTGTCAGCGCAGGTCCATGGGTTAGGAATGCTA	Distal Intergenic	14	74758230	74767337	9108	2	NR2F1-201	14477	NA	NA	NA	FALSE	TRUE	FALSE	FALSE	FALSE	FALSE	FALSE	FALSE	TRUE	Intergenic_downstream	19	102	NA	NA	NA	NA	NA	NA	NA	NA	NA	NA
Blood	cg26984034	11.9359	0.703999	7.68843e-33	4.76204e-31	1	MYF6	MYF6_Exon	28	9093030	9093079	50	-	9093030	9093031	CGCACCTGCAGCTCCCAGTGGCCAAGTGTTTCCGATCATTCCAGGGGGCT	Promoter (<=1kb)	28	9092185	9093526	1342	1	MYF6-201	845	MYF6-201	MYF6	0	TRUE	FALSE	TRUE	FALSE	FALSE	TRUE	FALSE	FALSE	FALSE	Exon	3	3	NA	NA	NA	NA	NA	NA	NA	NA	NA	NA
Blood	cg26999207	13.3093	0.751279	2.04436e-40	3.17484e-38	1	SP9	SP9_Intergenic_downstream	18	53164705	53164754	50	+	53164753	53164754	CTGAAAAGGTTCAAGGATGCTCTCTGACTTCTTTGTGATTACTCAGTGCG	Distal Intergenic	18	53160354	53164234	3881	1	SP9-201	4351	SP9-201	SP9	0	FALSE	TRUE	FALSE	FALSE	FALSE	FALSE	FALSE	FALSE	TRUE	Intergenic_downstream	15	23	ENSECAG00000028902	18	NA	NA	NA	NA	NA	NA	NA	NA
Blood	cg27005345	11.191	0.675376	4.51373e-29	1.7697e-27	1	KLHL14	KLHL14_Exon	8	56873589	56873638	50	+	56873637	56873638	TCAGGTGGTAGTTCATGGCGTCCAGCAGCAGCTTCTGGCAGACCGGGTCG	Promoter (<=1kb)	8	56780791	56874541	93751	2	KLHL14-201	903	KLHL14-201;KLHL14-202	KLHL14;KLHL14	0;0	TRUE	FALSE	TRUE	FALSE	FALSE	TRUE	FALSE	FALSE	FALSE	Exon	14	38	NA	NA	NA	8	56873607	56873842	236	*	236	26
Blood	cg27096599	12.0781	0.709219	1.37829e-33	9.31619e-32	1	PTPRG	PTPRG_Exon	16	28908797	28908846	50	+	28908845	28908846	GAACAAAATCCACCAACACGGTTCCAGTAACCTCCGCATGTCCGAAAACG	Promoter (<=1kb)	16	28237497	28908835	671339	2	PTPRG-201	0	PTPRG-201;PTPRG-202	PTPRG;PTPRG	0;0	TRUE	FALSE	TRUE	FALSE	FALSE	TRUE	FALSE	FALSE	FALSE	Exon	10	26	NA	NA	NA	NA	NA	NA	NA	NA	NA	NA
Blood	cg27144703	12.4793	0.723538	9.67872e-36	8.21685e-34	1	ZIC2	ZIC2_Exon	17	68895717	68895766	50	-	68895765	68895766	GAAGAGCTGCAACAAAACTTTCAGCACCATGCACGAGCTGGTGACACACG	Promoter (<=1kb)	17	68894912	68898774	3863	1	ZIC2-201	805	ZIC2-201;ZIC2-202	ZIC2;ZIC2	0;0	TRUE	FALSE	TRUE	FALSE	FALSE	TRUE	FALSE	FALSE	FALSE	Exon	2	11	NA	NA	NA	17	68895750	68895835	86	*	86	11
Blood	cg27160249	11.551	0.689479	7.29424e-31	3.53993e-29	1	RGS7BP	RGS7BP_Exon	21	9657414	9657463	50	-	9657414	9657415	CGCCCATTCGGTGCAGAACTCATGCATACACATCCACCAAGCCGAAGCCG	Promoter (<=1kb)	21	9560699	9657436	96738	2	RGS7BP-201	0	RGS7BP-201;RGS7BP-202	RGS7BP;RGS7BP	0;0	TRUE	FALSE	TRUE	FALSE	FALSE	TRUE	FALSE	FALSE	FALSE	Exon	6	7	ENSECAG00000011575	21	100057970	NA	NA	NA	NA	NA	NA	NA
Blood	cg27180623	11.5929	0.691088	4.4751e-31	2.23148e-29	1	MAFB	MAFB_Exon	22	31434129	31434178	50	-	31434129	31434130	CGTTTATACCTGCAAGACTGGGCGTAGCCCCGGTTCTTCAGGGTCCGCCG	Promoter (<=1kb)	22	31433933	31434904	972	2	MAFB-201	726	MAFB-201	MAFB	0	TRUE	FALSE	TRUE	FALSE	FALSE	TRUE	FALSE	FALSE	FALSE	Exon	14	32	NA	NA	NA	NA	NA	NA	NA	NA	NA	NA
Blood	cg27193252	14.9596	0.79938	1.34784e-50	6.70465e-48	1	FOXD3	FOXD3_Exon	5	94086742	94086791	50	-	94086742	94086743	CGCTCAGGGTCAGCTTCTTCTGCGGGCTCTGCAGGATGGCCATGGTGATG	Promoter (<=1kb)	5	94085795	94087237	1443	2	FOXD3-201	446	FOXD3-201	FOXD3	0	TRUE	FALSE	TRUE	FALSE	FALSE	TRUE	FALSE	FALSE	FALSE	Exon	5	36	ENSECAG00000031177	5	111773631	5	94085483	94087645	2163	*	2163	352
Blood	cg27256262	11.4329	0.68491	2.86244e-30	1.30557e-28	1	KLHL14	KLHL14_Exon	8	56873919	56873968	50	+	56873919	56873920	CGATCTTGCACACCTGCTTGTAGTTCTGCACCGAGATCTGGTCGTTGAGG	Promoter (<=1kb)	8	56780791	56874541	93751	2	KLHL14-201	573	KLHL14-201;KLHL14-202	KLHL14;KLHL14	0;0	TRUE	FALSE	TRUE	FALSE	FALSE	TRUE	FALSE	FALSE	FALSE	Exon	14	38	NA	NA	NA	NA	NA	NA	NA	NA	NA	NA
Blood	cg27487607	11.936	0.704	7.68551e-33	4.76204e-31	1	HMX3	HMX3_fiveUTR	1	9814113	9814162	50	-	9814113	9814114	CGCCGGATGCTAATGATGAAATCAAAATGTCATCCAAGTTAAATGCGGGG	Promoter (<=1kb)	1	9811090	9814285	3196	2	HMX3-201	123	HMX3-201	HMX3	0	TRUE	FALSE	TRUE	TRUE	FALSE	TRUE	FALSE	FALSE	FALSE	fiveUTR	7	24	ENSECAG00000037274	1	100057903	1	9813896	9814117	222	*	222	30
Blood	cg27496468	13.4346	0.755255	3.78926e-41	6.45106e-39	1	NR2E1	NR2E1_Intron	10	59216780	59216829	50	+	59216780	59216781	CGAATTCCCATGCTACTCTTTTTGACGGGTCACTGGTGGCTCTATAGGCA	Intron (NR2E1-201/NR2E1, intron 1 of 8)	10	59212966	59232245	19280	1	NR2E1-201	3814	NR2E1-201	NR2E1	0	TRUE	FALSE	FALSE	FALSE	FALSE	FALSE	TRUE	FALSE	FALSE	Intron	5	32	NA	NA	NA	10	59216727	59216806	80	*	80	10
Blood	cg27574292	11.8632	0.7013	1.83723e-32	1.09327e-30	1	MAFB	MAFB_Exon	22	31433953	31434002	50	+	31434001	31434002	AGGAGGGGCTGTCGCTGGTGGAGCCCGCCTCCCTGAAGCCGGAGTTGGCG	Promoter (<=1kb)	22	31433933	31434904	972	2	MAFB-201	902	MAFB-201	MAFB	0	TRUE	FALSE	TRUE	FALSE	FALSE	TRUE	FALSE	FALSE	FALSE	Exon	14	32	NA	NA	NA	22	31433838	31434049	212	*	212	20
Blood	cg00183899	-12.5886	-0.727334	2.43827e-36	2.21153e-34	1	MEIS2	MEIS2_Intron	1	152624717	152624766	50	-	152624765	152624766	AAACTTGAATACTGCCTCATAAACAAAAGATAAACAATAAACCAGCCACG	Intron (MEIS2-201/MEIS2, intron 7 of 12)	1	152602360	152804366	202007	1	MEIS2-201	22357	MEIS2-201;MEIS2-202;MEIS2-203	MEIS2;MEIS2;MEIS2	0;0;0	TRUE	FALSE	FALSE	FALSE	FALSE	FALSE	TRUE	FALSE	FALSE	Intron	66	121	NA	NA	NA	NA	NA	NA	NA	NA	NA	NA
Blood	cg00243488	-10.9597	-0.666048	5.96831e-28	2.03216e-26	1	POU3F1	POU3F1_Intron	2	19695983	19696032	50	+	19695983	19695984	CGGGAGTTTGCATAACAGCTCCACCCACCCAACTGAAAGAAATGTCACCG	Intron (NA, intron 1 of 0)	2	19756355	19757710	1356	1	POU3F1-201	-60323	NA	NA	NA	TRUE	FALSE	FALSE	FALSE	FALSE	FALSE	TRUE	FALSE	FALSE	Intron	32	75	NA	NA	NA	NA	NA	NA	NA	NA	NA	NA
Blood	cg00301020	-11.2521	-0.677805	2.26184e-29	9.21996e-28	1	RASEF	RASEF_Intergenic_downstream	23	8834128	8834177	50	-	8834128	8834129	CGTTCACTGAGCTGTGATTGCTCCAATACTTTATGTTGGCAGATGTGTTT	Distal Intergenic	23	8649968	8719259	69292	1	RASEF-201	184209	NA	NA	NA	FALSE	TRUE	FALSE	FALSE	FALSE	FALSE	FALSE	FALSE	TRUE	Intergenic_downstream	9	9	NA	NA	NA	NA	NA	NA	NA	NA	NA	NA
Blood	cg00325725	-11.015	-0.668295	3.23701e-28	1.1362e-26	1	INSC	INSC_Intergenic_downstream	7	86357454	86357503	50	-	86357454	86357455	CGGGTAACAATGGTGACCAGCCTCCCTACAGTAATTGTGTACGAGGACAC	Distal Intergenic	7	85941467	86068327	126861	1	INSC-202	416036	NA	NA	NA	FALSE	TRUE	FALSE	FALSE	FALSE	FALSE	FALSE	FALSE	TRUE	Intergenic_downstream	36	39	NA	NA	NA	NA	NA	NA	NA	NA	NA	NA
Blood	cg00458823	-11.3489	-0.681623	7.5125e-30	3.25842e-28	1	FEZ1	FEZ1_Intron	7	34893710	34893759	50	-	34893710	34893711	CGGTAGGAAGATCTAATGGACAATTGCCGCTATCAGGGGGAATTAAATTG	Intron (PKNOX2-201/PKNOX2-201, intron 2 of 11)	7	34993482	35023984	30503	2	FEZ1-203	130274	NA	NA	NA	TRUE	FALSE	FALSE	FALSE	FALSE	FALSE	TRUE	FALSE	FALSE	Intron	25	31	NA	NA	NA	NA	NA	NA	NA	NA	NA	NA
Blood	cg00614320	-11.3208	-0.680519	1.03542e-29	4.4069e-28	1	KIAA0825	KIAA0825_Intron	14	74248218	74248267	50	+	74248266	74248267	GGCTTTCCAAGCAAGACATGATGGATTGTGACCTTAATATGGGTTAGCCG	Intron (KIAA0825-202/KIAA0825, intron 20 of 20)	14	73971739	74314323	342585	1	KIAA0825-202	276479	KIAA0825-202;KIAA0825-203	KIAA0825;KIAA0825	0;0	TRUE	FALSE	FALSE	FALSE	FALSE	FALSE	TRUE	FALSE	FALSE	Intron	22	23	NA	NA	NA	NA	NA	NA	NA	NA	NA	NA
Blood	cg00670697	-11.4482	-0.685503	2.40076e-30	1.10449e-28	1	PBX3	PBX3_Intron	25	30171758	30171807	50	+	30171758	30171759	CGCCTGCCTGAAGCATCCCAGTGTGTTTATACATGGCTTGTATGGCAGCT	Intron (PBX3-201/PBX3, intron 2 of 8)	25	30050681	30254088	203408	1	PBX3-201	121077	PBX3-201;PBX3-202	PBX3;PBX3	0;0	TRUE	FALSE	FALSE	FALSE	FALSE	FALSE	TRUE	FALSE	FALSE	Intron	57	84	ENSECAG00000016804	25	100070756	NA	NA	NA	NA	NA	NA	NA
Blood	cg00738572	-11.6102	-0.691749	3.65772e-31	1.84837e-29	1	HMX3	HMX3_Intergenic_upstream	1	9850357	9850406	50	+	9850357	9850358	CGTCAGCCTGAAATATAGATATGGGCCAGGTTACAAATTGCAAAATGTTC	Distal Intergenic	1	9811090	9814285	3196	2	HMX3-201	-36072	NA	NA	NA	FALSE	TRUE	FALSE	FALSE	FALSE	FALSE	FALSE	FALSE	TRUE	Intergenic_upstream	15	24	ENSECAG00000037274	1	100057903	NA	NA	NA	NA	NA	NA	NA
Blood	cg00770316	-11.2574	-0.678017	2.12881e-29	8.71114e-28	1	ZEB2	ZEB2_Intergenic_upstream	18	28667956	28668005	50	+	28668004	28668005	CTTCATAACTGCTGAAAATTGGAGTCCACATAATTTATTTTCTTTGGTCG	Distal Intergenic	18	27399259	27526935	127677	2	ZEB2-207	-1141021	NA	NA	NA	FALSE	TRUE	FALSE	FALSE	FALSE	FALSE	FALSE	FALSE	TRUE	Intergenic_upstream	56	218	NA	NA	NA	NA	NA	NA	NA	NA	NA	NA
Blood	cg00839031	-10.7548	-0.657605	5.62391e-27	1.67018e-25	1	KCNIP1	KCNIP1_Intron	14	9682892	9682941	50	-	9682940	9682941	ATTATTTTTCACATTTAAAAACATGAACACAATTACCCAACAGTGGCACG	Intron (KCNIP1-202/KCNIP1, intron 1 of 8)	14	9609231	9953101	343871	2	KCNIP1-204	270160	KCNIP1-204;KCNIP1-202;KCNIP1-203	KCNIP1;KCNIP1;KCNIP1	0;0;0	TRUE	FALSE	FALSE	FALSE	FALSE	FALSE	TRUE	FALSE	FALSE	Intron	4	4	NA	NA	NA	NA	NA	NA	NA	NA	NA	NA
Blood	cg00867443	-11.2327	-0.677034	2.81884e-29	1.13452e-27	1	INSC	INSC_Intron	7	86437479	86437528	50	+	86437527	86437528	AATAATACACTATCCTGTCTAATTAATAAAATCTGTTGTTTCCAAGCACG	Intron (NA, intron 1 of 0)	7	85941467	86068327	126861	1	INSC-203	496012	NA	NA	NA	TRUE	FALSE	FALSE	FALSE	FALSE	FALSE	TRUE	FALSE	FALSE	Intron	2	39	NA	NA	NA	NA	NA	NA	NA	NA	NA	NA
Blood	cg00918383	-14.0186	-0.773061	1.20019e-44	3.13191e-42	1	FBLN1	FBLN1_Exon	28	42615893	42615942	50	-	42615893	42615894	CGATTTTATCTGTCAGAATACTCTGGGATCCTTCCGCTGCCGACCCAAGC	Exon (FBLN1-201/FBLN1, exon 8 of 15)	28	42583083	42636082	53000	1	FBLN1-201	32810	FBLN1-201;FBLN1-202;FBLN1-203;FBLN1-204	FBLN1;FBLN1;FBLN1;FBLN1	0;0;0;0	TRUE	FALSE	FALSE	FALSE	FALSE	TRUE	FALSE	FALSE	FALSE	Exon	4	4	NA	NA	NA	NA	NA	NA	NA	NA	NA	NA
Blood	cg00939855	-12.0955	-0.709851	1.11594e-33	7.60754e-32	1	FAXC	FAXC_Intergenic_downstream	10	51500899	51500948	50	-	51500947	51500948	GCTGCCTGATTCCTATTATCCAAAGTCAAACAGCGTTCTCTACATTCACG	Distal Intergenic	10	51564153	51628759	64607	2	FAXC-201	127860	NA	NA	NA	FALSE	TRUE	FALSE	FALSE	FALSE	FALSE	FALSE	FALSE	TRUE	Intergenic_downstream	8	13	NA	NA	NA	NA	NA	NA	NA	NA	NA	NA
Blood	cg00956510	-15.1192	-0.803565	1.20953e-51	6.63934e-49	1	LSAMP	LSAMP_Intron	19	45099134	45099183	50	-	45099182	45099183	AAGTGGCACCTAGCAGTAAAACTGGCATTTCTCAAAATATTGGCAGATCG	Intron (LSAMP-201/LSAMP, intron 3 of 6)	19	44571102	45169583	598482	1	LSAMP-201	528032	LSAMP-201;LSAMP-202;LSAMP-203;LSAMP-204;LSAMP-205	LSAMP;LSAMP;LSAMP;LSAMP;LSAMP	0;0;0;0;0	TRUE	FALSE	FALSE	FALSE	FALSE	FALSE	TRUE	FALSE	FALSE	Intron	5	15	NA	NA	NA	NA	NA	NA	NA	NA	NA	NA
Blood	cg00983568	-11.2134	-0.676268	3.50557e-29	1.39156e-27	1	TLE1	TLE1_Intergenic_upstream	23	9667376	9667425	50	-	9667424	9667425	AGATGAAAATTTGTTTGATGTCTTACTGTGTAACTCATTTACTCTCCTCG	Distal Intergenic	23	9829714	9911223	81510	1	TLE1-201	-162338	NA	NA	NA	FALSE	TRUE	FALSE	FALSE	FALSE	FALSE	FALSE	FALSE	TRUE	Intergenic_upstream	13	39	ENSECAG00000013680	23	100061341	NA	NA	NA	NA	NA	NA	NA
Blood	cg01034352	-10.8732	-0.662502	1.54731e-27	4.96075e-26	1	BNC2	BNC2_Intron	23	36108109	36108158	50	-	36108109	36108110	CGAGGGACACAAATCCCCTGATGGAACTGAATGCATTCCAAGCTCCCCGA	Intron (BNC2-201/BNC2, intron 1 of 6)	23	35733428	36148645	415218	2	BNC2-201	40487	BNC2-201;BNC2-202;BNC2-203;BNC2-204;BNC2-205	BNC2;BNC2;BNC2;BNC2;BNC2	0;0;0;0;0	TRUE	FALSE	FALSE	FALSE	FALSE	FALSE	TRUE	FALSE	FALSE	Intron	79	102	NA	NA	NA	NA	NA	NA	NA	NA	NA	NA
Blood	cg01053290	-17.1564	-0.850502	5.63325e-66	1.37954e-62	1	FOXP2	FOXP2_Intron	4	72218926	72218975	50	-	72218926	72218927	CGAGGGCCTGACACACTAATTACAGTGTGAGCACTCAATCATCAACACCT	Intron (FOXP2-201/FOXP2, intron 15 of 18)	4	71807790	72248137	440348	1	FOXP2-201	411136	FOXP2-201;FOXP2-202;FOXP2-203	FOXP2;FOXP2;FOXP2	0;0;0	TRUE	FALSE	FALSE	FALSE	FALSE	FALSE	TRUE	FALSE	FALSE	Intron	47	61	NA	NA	NA	NA	NA	NA	NA	NA	NA	NA
Blood	cg01107240	-10.9348	-0.665029	7.85951e-28	2.62006e-26	1	PSMD7	PSMD7_Intron	3	20879509	20879558	50	+	20879509	20879510	CGACCCAGTCTGCATGTATTAGGGCTTTTTGTGTTTGTGCAGTGGAACCT	Intron (NA, intron 2 of 0)	3	20622160	20630096	7937	2	PSMD7-201	-249413	NA	NA	NA	TRUE	FALSE	FALSE	FALSE	FALSE	FALSE	TRUE	FALSE	FALSE	Intron	20	27	NA	NA	NA	NA	NA	NA	NA	NA	NA	NA
Blood	cg01169686	-11.0614	-0.670173	1.93165e-28	6.95656e-27	1	GORAB	GORAB_Intergenic_downstream	5	6863338	6863387	50	+	6863386	6863387	AAGAAGTCCAGTCATAATCATAACAATATGCTTGTCAGTCAAAAGCACCG	Distal Intergenic	5	6834305	6853417	19113	1	GORAB-201	29033	NA	NA	NA	FALSE	TRUE	FALSE	FALSE	FALSE	FALSE	FALSE	FALSE	TRUE	Intergenic_downstream	1	2	NA	NA	NA	NA	NA	NA	NA	NA	NA	NA
Blood	cg01374344	-11.3059	-0.679931	1.22744e-29	5.18259e-28	1	LMO1	LMO1_Intergenic_upstream	7	79996260	79996309	50	-	79996308	79996309	GATTAGTGGGCTGTCATGTTATTGCAGGCTGCTATTTACATTTCTCTCCG	Distal Intergenic	7	79910077	79950972	40896	2	LMO1-202	-45337	NA	NA	NA	FALSE	TRUE	FALSE	FALSE	FALSE	FALSE	FALSE	FALSE	TRUE	Intergenic_upstream	42	65	NA	NA	NA	NA	NA	NA	NA	NA	NA	NA
Blood	cg01391058	-16.0991	-0.827591	2.58876e-58	2.94342e-55	1	PRDM16	PRDM16_Intron	2	47125005	47125054	50	-	47125053	47125054	CAGTTTCTATGGAAATGAGCTTATAACTATTCATTTTCTCCCCATTCCCG	Intron (PRDM16-201/PRDM16, intron 1 of 16)	2	46873304	47215809	342506	2	PRDM16-201	90755	PRDM16-201	PRDM16	0	TRUE	FALSE	FALSE	FALSE	FALSE	FALSE	TRUE	FALSE	FALSE	Intron	22	27	NA	NA	NA	NA	NA	NA	NA	NA	NA	NA
Blood	cg01403539	-11.4544	-0.685744	2.23544e-30	1.03743e-28	1	HMX3	HMX3_Intergenic_upstream	1	9851047	9851096	50	+	9851095	9851096	TTATCCATTCTCCAGGGATGAATTAAGGAAATCGACTAGTTTCACACACG	Distal Intergenic	1	9811090	9814285	3196	2	HMX3-201	-36762	NA	NA	NA	FALSE	TRUE	FALSE	FALSE	FALSE	FALSE	FALSE	FALSE	TRUE	Intergenic_upstream	15	24	ENSECAG00000037274	1	100057903	NA	NA	NA	NA	NA	NA	NA
Blood	cg01456628	-10.8642	-0.662134	1.70664e-27	5.42241e-26	1	ZNF703	ZNF703_Intron	27	8119177	8119226	50	-	8119177	8119178	CGGGGAAAGATGGTGAATGGACTAATAATTCAGGAGCCGAGAACATGTTT	Intron (NA, intron 1 of 0)	27	7926632	7929377	2746	2	ZNF703-201	-189849	NA	NA	NA	TRUE	FALSE	FALSE	FALSE	FALSE	FALSE	TRUE	FALSE	FALSE	Intron	31	69	ENSECAG00000011475	27	100146543	NA	NA	NA	NA	NA	NA	NA
Blood	cg01524627	-11.9816	-0.705686	4.43412e-33	2.81766e-31	1	TRA2B	TRA2B_fiveUTR	19	26476570	26476619	50	-	26476618	26476619	TCCTGAGCTTCAAATACTCATTTATAAAACTTGTCAAATGACGACTTCCG	Promoter (<=1kb)	19	26462077	26476642	14566	2	TRA2B-201	23	TRA2B-201;TRA2B-202	TRA2B;TRA2B	0;0	TRUE	FALSE	TRUE	TRUE	FALSE	TRUE	TRUE	FALSE	FALSE	fiveUTR	4	4	NA	NA	NA	NA	NA	NA	NA	NA	NA	NA
Blood	cg01565849	-10.9161	-0.664262	9.66063e-28	3.19372e-26	1	ZNF423	ZNF423_Intron	3	2897561	2897610	50	-	2897609	2897610	CACTCACCTATTGACATTTTTACATAGTTTTTGGATTTAGTATCCAGCCG	Intron (ZNF423-201/ZNF423, intron 3 of 7)	3	2684684	3025386	340703	2	ZNF423-201	127776	ZNF423-201;ZNF423-202;ZNF423-203;ZNF423-204	ZNF423;ZNF423;ZNF423;ZNF423	0;0;0;0	TRUE	FALSE	FALSE	FALSE	FALSE	FALSE	TRUE	FALSE	FALSE	Intron	52	57	NA	NA	NA	NA	NA	NA	NA	NA	NA	NA
Blood	cg01602213	-10.7274	-0.656463	7.56885e-27	2.20863e-25	1	ZNF521	ZNF521_Intron	8	49912642	49912691	50	-	49912642	49912643	CGCCATCCTGAGAGCTGTGAGATACCTTGCAATCTTGGCAGGTAGCTACT	Intron (ZNF521-201/ZNF521, intron 4 of 6)	8	49792589	50063430	270842	2	ZNF521-201	150739	ZNF521-201;ZNF521-202;ZNF521-203;ZNF521-204;ZNF521-205;ZNF521-206	ZNF521;ZNF521;ZNF521;ZNF521;ZNF521;ZNF521	0;0;0;0;0;0	TRUE	FALSE	FALSE	FALSE	FALSE	FALSE	TRUE	FALSE	FALSE	Intron	67	89	NA	NA	NA	NA	NA	NA	NA	NA	NA	NA
Blood	cg01689298	-10.9737	-0.666618	5.11356e-28	1.74861e-26	1	ZEB2	ZEB2_Intergenic_upstream	18	28574066	28574115	50	-	28574114	28574115	GATTTATGACAGGAATCTTTAATTTCTGTTTTTAAATATGTTACCCACCG	Distal Intergenic	18	27399198	27526935	127738	2	ZEB2-204	-1047180	NA	NA	NA	FALSE	TRUE	FALSE	FALSE	FALSE	FALSE	FALSE	FALSE	TRUE	Intergenic_upstream	56	218	NA	NA	NA	NA	NA	NA	NA	NA	NA	NA
Blood	cg01778572	-10.7341	-0.656742	7.03946e-27	2.06551e-25	1	GPAT3	GPAT3_Intergenic_downstream	3	54991468	54991517	50	+	54991516	54991517	CTGTGGGCCATGAAACAGCTGTAGACAATTAATCTTTCCACAATTCTTCG	Distal Intergenic	3	55095492	55147632	52141	2	GPAT3-201	156115	NA	NA	NA	FALSE	TRUE	FALSE	FALSE	FALSE	FALSE	FALSE	FALSE	TRUE	Intergenic_downstream	19	19	NA	NA	NA	NA	NA	NA	NA	NA	NA	NA
Blood	cg01901100	-14.8499	-0.796457	6.9659e-50	3.214e-47	1	LDAH	LDAH_Intergenic_upstream	15	75635327	75635376	50	-	75635375	75635376	TAAACTCAGGAAATACTTAACATTATAATCATTTTTCTTGTTTGAACACG	Distal Intergenic	15	75711127	75814305	103179	1	LDAH-204	-75800	NA	NA	NA	FALSE	TRUE	FALSE	FALSE	FALSE	FALSE	FALSE	FALSE	TRUE	Intergenic_upstream	1	1	NA	NA	NA	NA	NA	NA	NA	NA	NA	NA
Blood	cg01987269	-12.3458	-0.718837	5.13513e-35	4.08705e-33	1	BNC2	BNC2_Intron	23	36001457	36001506	50	-	36001505	36001506	GTCCCTCGCTCCCTCTAATGAGAGCAGATGAATTAGTGCTACGTGACACG	Intron (BNC2-201/BNC2, intron 2 of 6)	23	35733428	36148645	415218	2	BNC2-201	147139	BNC2-201;BNC2-202;BNC2-203;BNC2-204;BNC2-205	BNC2;BNC2;BNC2;BNC2;BNC2	0;0;0;0;0	TRUE	FALSE	FALSE	FALSE	FALSE	FALSE	TRUE	FALSE	FALSE	Intron	79	102	NA	NA	NA	NA	NA	NA	NA	NA	NA	NA
Blood	cg02016833	-11.3654	-0.682271	6.21899e-30	2.71588e-28	1	PMFBP1	PMFBP1_Intergenic_upstream	3	22182058	22182107	50	-	22182058	22182059	CGAGAAAATCCAATTTGGTGAGGAGTTTTAAAAATCCCATAATAAACGCG	Distal Intergenic	3	22469747	22515709	45963	1	PMFBP1-202	-287689	NA	NA	NA	FALSE	TRUE	FALSE	FALSE	FALSE	FALSE	FALSE	FALSE	TRUE	Intergenic_upstream	32	36	NA	NA	NA	NA	NA	NA	NA	NA	NA	NA
Blood	cg02077042	-11.0162	-0.668345	3.19265e-28	1.12187e-26	1	GTSF1L	GTSF1L_Intergenic_upstream	22	34072450	34072499	50	-	34072450	34072451	CGGTAATTAACTCAAGTGGAGCAGAACTAAGCATTTTTGACAGCCTTCCT	Distal Intergenic	22	34017674	34018369	696	2	GTSF1L-201	-54130	NA	NA	NA	FALSE	TRUE	FALSE	FALSE	FALSE	FALSE	FALSE	FALSE	TRUE	Intergenic_upstream	5	5	NA	NA	NA	NA	NA	NA	NA	NA	NA	NA
Blood	cg02079505	-10.7871	-0.658948	3.95906e-27	1.20039e-25	1	BNC2	BNC2_Intron	23	36141449	36141498	50	-	36141497	36141498	TGTCCTTGACATGCACAGAAGAGCTGCACCCCAGGACAGCAGCATGCACG	Intron (BNC2-201/BNC2, intron 1 of 6)	23	35733428	36148645	415218	2	BNC2-201	7147	BNC2-201;BNC2-202;BNC2-203;BNC2-204;BNC2-205	BNC2;BNC2;BNC2;BNC2;BNC2	0;0;0;0;0	TRUE	FALSE	FALSE	FALSE	FALSE	FALSE	TRUE	FALSE	FALSE	Intron	79	102	NA	NA	NA	NA	NA	NA	NA	NA	NA	NA
Blood	cg02231349	-12.0153	-0.706922	2.95278e-33	1.89526e-31	1	FEZ1	FEZ1_Intron	7	34944852	34944901	50	+	34944900	34944901	AGCAAGAAACTTGCATAAAAGAGGACAATAATTGCTCAACGAGCATCTCG	Intron (PKNOX2-201/PKNOX2-201, intron 6 of 11)	7	34993482	35023984	30503	2	FEZ1-203	79083	NA	NA	NA	TRUE	FALSE	FALSE	FALSE	FALSE	FALSE	TRUE	FALSE	FALSE	Intron	25	31	NA	NA	NA	NA	NA	NA	NA	NA	NA	NA
Blood	cg02324130	-11.1555	-0.673957	6.73397e-29	2.57981e-27	1	ATP5MC3	ATP5MC3_Intergenic_upstream	18	54064686	54064735	50	+	54064686	54064687	CGAGTCAGTTGAAATGATTCATGGGTCTGACAGATGTCTGGTACAGCTGG	Distal Intergenic	18	53858403	53861671	3269	2	ATP5MC3-201	-203015	NA	NA	NA	FALSE	TRUE	FALSE	FALSE	FALSE	FALSE	FALSE	FALSE	TRUE	Intergenic_upstream	15	17	NA	NA	NA	NA	NA	NA	NA	NA	NA	NA
Blood	cg02334049	-12.4798	-0.723553	9.62512e-36	8.19319e-34	1	MEF2C	MEF2C_Exon	14	78785426	78785475	50	+	78785474	78785475	GCTCACCCTTCTCTGCAGAGGAATAGTATGTCTCCTGGTGTAACACATCG	Exon (MEF2C-201/MEF2C, exon 7 of 12)	14	78673891	78814060	140170	1	MEF2C-201	111535	MEF2C-201;MEF2C-202;MEF2C-203;MEF2C-204	MEF2C;MEF2C;MEF2C;MEF2C	0;0;0;0	TRUE	FALSE	FALSE	FALSE	FALSE	TRUE	FALSE	FALSE	FALSE	Exon	15	100	NA	NA	NA	NA	NA	NA	NA	NA	NA	NA
Blood	cg02402843	-11.2776	-0.678817	1.69222e-29	7.04227e-28	1	SOX5	SOX5_Intron	6	50764145	50764194	50	-	50764193	50764194	AGGTAACCAGATTAATCTCCTTTTTCTCTCCCTTCCTCTCTTGTAGTGCG	Intron (SOX5-204/SOX5, intron 1 of 14)	6	50317593	50793471	475879	2	SOX5-204	29277	SOX5-204	SOX5	0	TRUE	FALSE	FALSE	FALSE	FALSE	FALSE	TRUE	FALSE	FALSE	Intron	43	78	NA	NA	NA	NA	NA	NA	NA	NA	NA	NA
Blood	cg02448386	-12.4938	-0.724043	8.06773e-36	6.92303e-34	1	NFIB	NFIB_Intron	23	34008480	34008529	50	-	34008480	34008481	CGCCTGGGCCAGCTCCAATAACAACATCTGCTTGGCAGCTTTTCAAGCCC	Intron (NFIB-201/NFIB, intron 1 of 8)	23	33832772	34049907	217136	2	NFIB-204	41378	NFIB-204;NFIB-205;NFIB-203;NFIB-202;NFIB-201;NFIB-208;NFIB-207;NFIB-206;NFIB-209	NFIB;NFIB;NFIB;NFIB;NFIB;NFIB;NFIB;NFIB;NFIB	0;0;0;0;0;0;0;0;0	TRUE	FALSE	FALSE	FALSE	FALSE	FALSE	TRUE	FALSE	FALSE	Intron	33	68	NA	NA	NA	NA	NA	NA	NA	NA	NA	NA
Blood	cg02499472	-11.7385	-0.696622	8.09184e-32	4.40362e-30	1	ZFP64	ZFP64_Intergenic_upstream	22	40964183	40964232	50	+	40964183	40964184	CGTAATTTTCTTCAGAGATGCTCTTCACGTCTGGAGAGTTATGAGGCAAT	Distal Intergenic	22	40743548	40772017	28470	2	ZFP64-204	-192166	NA	NA	NA	FALSE	TRUE	FALSE	FALSE	FALSE	FALSE	FALSE	FALSE	TRUE	Intergenic_upstream	6	11	NA	NA	NA	NA	NA	NA	NA	NA	NA	NA
Blood	cg02577634	-11.0466	-0.669576	2.27723e-28	8.14582e-27	1	FOXN1	FOXN1_Intergenic_upstream	11	42790258	42790307	50	-	42790306	42790307	CAAGAGCCAAGGAGCAAACTAGCTTCTTAGTCACCTTTCTCTTCTCCCCG	Distal Intergenic	11	42804075	42817140	13066	1	FOXN1-201	-13817	NA	NA	NA	FALSE	TRUE	FALSE	FALSE	FALSE	FALSE	FALSE	FALSE	TRUE	Intergenic_upstream	1	1	NA	NA	NA	NA	NA	NA	NA	NA	NA	NA
Blood	cg02707033	-11.374	-0.682607	5.63668e-30	2.48545e-28	1	DLG2	DLG2_Intron	7	62714249	62714298	50	+	62714297	62714298	CAAACTGACAGAGGGAACGGATGCTCTTTAGTAGCACATGCCCAGGATCG	Intron (DLG2-201/DLG2, intron 4 of 25)	7	62189663	63988637	1798975	1	DLG2-201	524586	DLG2-201;DLG2-202;DLG2-203	DLG2;DLG2;DLG2	0;0;0	TRUE	FALSE	FALSE	FALSE	FALSE	FALSE	TRUE	FALSE	FALSE	Intron	8	20	ENSECAG00000013426	7	100050929	NA	NA	NA	NA	NA	NA	NA
Blood	cg02907113	-11.8411	-0.700474	2.39364e-32	1.39824e-30	1	INSC	INSC_Intergenic_downstream	7	86357447	86357496	50	-	86357495	86357496	GAATAGGCGGGTAACAATGGTGACCAGCCTCCCTACAGTAATTGTGTACG	Distal Intergenic	7	85941467	86068327	126861	1	INSC-202	416029	NA	NA	NA	FALSE	TRUE	FALSE	FALSE	FALSE	FALSE	FALSE	FALSE	TRUE	Intergenic_downstream	36	39	NA	NA	NA	NA	NA	NA	NA	NA	NA	NA
Blood	cg02957408	-10.9903	-0.667291	4.25743e-28	1.46847e-26	1	EGLN3	EGLN3_Intergenic_downstream	1	172835484	172835533	50	+	172835484	172835485	CGTTACAAAGCGACAGCTATGGTACATTTGTTTTGTGTGAAGCTAACCGG	Distal Intergenic	1	172908356	172934780	26425	2	EGLN3-201	99247	NPAS3-201;NPAS3-202;NPAS3-203;NPAS3-204;NPAS3-205;NPAS3-206	NPAS3;NPAS3;NPAS3;NPAS3;NPAS3;NPAS3	0;0;0;0;0;0	FALSE	TRUE	FALSE	FALSE	FALSE	FALSE	FALSE	FALSE	TRUE	Intergenic_downstream	3	5	NA	NA	NA	NA	NA	NA	NA	NA	NA	NA
Blood	cg03163633	-10.8774	-0.662678	1.47648e-27	4.7432e-26	1	CELF4	CELF4_Intron	8	61001252	61001301	50	-	61001252	61001253	CGAATTGCAAGACTAATTAAACTCATACATATTTGTGGAAATGCAAATAT	Intron (CELF4-201/CELF4, intron 1 of 13)	8	60721185	61024739	303555	2	CELF4-201	23438	CELF4-201;CELF4-202;CELF4-203;CELF4-204;CELF4-205	CELF4;CELF4;CELF4;CELF4;CELF4	0;0;0;0;0	TRUE	FALSE	FALSE	FALSE	FALSE	FALSE	TRUE	FALSE	FALSE	Intron	50	120	NA	NA	NA	NA	NA	NA	NA	NA	NA	NA
Blood	cg03179276	-11.2286	-0.676872	2.95221e-29	1.18222e-27	1	SFRP2	SFRP2_Intron	2	80028030	80028079	50	+	80028078	80028079	CAAGCCAAGAAATACAAGACCTATAAAATCCTGAAGCATATTAAATGACG	Intron (NA, intron 1 of 0)	2	80235831	80243501	7671	1	SFRP2-201	-207752	NA	NA	NA	TRUE	FALSE	FALSE	FALSE	FALSE	FALSE	TRUE	FALSE	FALSE	Intron	1	6	NA	NA	NA	NA	NA	NA	NA	NA	NA	NA
Blood	cg03296938	-13.541	-0.758587	8.9502e-42	1.66631e-39	1	SIX2	SIX2_Intergenic_upstream	15	54533331	54533380	50	+	54533331	54533332	CGAAAATGAGACATGGAAATCAAGGTAACCACATTTTAAATGTTTATGGA	Distal Intergenic	15	54766548	54769747	3200	1	SIX2-201	-233168	NA	NA	NA	FALSE	TRUE	FALSE	FALSE	FALSE	FALSE	FALSE	FALSE	TRUE	Intergenic_upstream	1	4	NA	NA	NA	NA	NA	NA	NA	NA	NA	NA
Blood	cg03310335	-14.5835	-0.789202	3.57881e-48	1.35637e-45	1	RABAC1	RABAC1_Intron	10	13957254	13957303	50	-	13957254	13957255	CGAACTAATTAACTCAAAGTGTTAATTAAAGTTTGCGCAGACAGCATTGT	Intron (RABAC1-202/RABAC1, intron 7 of 7)	10	13941805	13977613	35809	1	RABAC1-202	15449	RABAC1-202;RABAC1-203	RABAC1;RABAC1	0;0	TRUE	FALSE	FALSE	FALSE	FALSE	FALSE	TRUE	FALSE	FALSE	Intron	35	36	NA	NA	NA	NA	NA	NA	NA	NA	NA	NA
Blood	cg03360294	-10.807	-0.65977	3.19026e-27	9.80358e-26	1	ZNF703	ZNF703_Intron	27	8214628	8214677	50	+	8214676	8214677	GATTTAACAGCCATCAATGACTGTGCTATAAAGAATAAATTAACCATCCG	Intron (NA, intron 1 of 0)	27	7926632	7929377	2746	2	ZNF703-201	-285251	NA	NA	NA	TRUE	FALSE	FALSE	FALSE	FALSE	FALSE	TRUE	FALSE	FALSE	Intron	31	69	ENSECAG00000011475	27	100146543	NA	NA	NA	NA	NA	NA	NA
Blood	cg03382963	-11.5633	-0.689951	6.32266e-31	3.08251e-29	1	LHX1	LHX1_Intergenic_upstream	11	36426079	36426128	50	-	36426127	36426128	CTCAGATGCAATCCCCCTGCTGTAATTTCTGGGGGAATTGCTTCATCTCG	Distal Intergenic	11	36468600	36475347	6748	1	LHX1-201	-42521	NA	NA	NA	FALSE	TRUE	FALSE	FALSE	FALSE	FALSE	FALSE	FALSE	TRUE	Intergenic_upstream	20	23	NA	NA	NA	NA	NA	NA	NA	NA	NA	NA
Blood	cg03397604	-15.0351	-0.801369	4.32347e-51	2.25643e-48	1	INHBA	INHBA_Promoter	4	12817873	12817922	50	-	12817921	12817922	CATACACACGCACAACTAAATGTAGTCAGTTTGCTCAGCTGCTGCTGACG	Promoter (9-10kb)	4	12760757	12808658	47902	2	INHBA-201	-9264	NA	NA	NA	FALSE	TRUE	TRUE	FALSE	FALSE	FALSE	FALSE	FALSE	FALSE	Promoter	4	16	NA	NA	NA	NA	NA	NA	NA	NA	NA	NA
Blood	cg03443171	-13.0016	-0.741284	1.19816e-38	1.48422e-36	1	GRAMD1B	GRAMD1B_Intron	7	31536308	31536357	50	+	31536308	31536309	CGCTCCTGGCTCCTGTGTAGGCCTCAGTCAGTCTGAATGTTATTGCAAGG	Intron (GRAMD1B-201/GRAMD1B, intron 2 of 19)	7	31480145	31636050	155906	1	GRAMD1B-201	56163	GRAMD1B-201;GRAMD1B-202;GRAMD1B-203;GRAMD1B-204;GRAMD1B-205;GRAMD1B-206;GRAMD1B-207	GRAMD1B;GRAMD1B;GRAMD1B;GRAMD1B;GRAMD1B;GRAMD1B;GRAMD1B	0;0;0;0;0;0;0	TRUE	FALSE	FALSE	FALSE	FALSE	FALSE	TRUE	FALSE	FALSE	Intron	2	5	NA	NA	NA	NA	NA	NA	NA	NA	NA	NA
Blood	cg03466638	-11.8719	-0.701623	1.65648e-32	9.87563e-31	1	MEF2C	MEF2C_Exon	14	78776411	78776460	50	-	78776411	78776412	CGATTCCGTAGGTCACAGCCCTGAGTCTGAGGACAAGTACAGGAAAATTA	Exon (MEF2C-201/MEF2C, exon 5 of 12)	14	78673891	78814060	140170	1	MEF2C-201	102520	MEF2C-201;MEF2C-202;MEF2C-203;MEF2C-204	MEF2C;MEF2C;MEF2C;MEF2C	0;0;0;0	TRUE	FALSE	FALSE	FALSE	FALSE	TRUE	TRUE	FALSE	FALSE	Exon	15	100	NA	NA	NA	NA	NA	NA	NA	NA	NA	NA
Blood	cg03538828	-11.2575	-0.678022	2.126e-29	8.71087e-28	1	EFNA5	EFNA5_Intron	14	63522917	63522966	50	-	63522917	63522918	CGGGCAAAAGCCTGTAATTCTATTTGTTTTGGGTAAATTTAGCAAGCTGC	Intron (EFNA5-201/EFNA5, intron 1 of 4)	14	63365481	63631761	266281	1	EFNA5-201	157436	EFNA5-201;EFNA5-202	EFNA5;EFNA5	0;0	TRUE	FALSE	FALSE	FALSE	FALSE	FALSE	TRUE	FALSE	FALSE	Intron	12	25	NA	NA	NA	NA	NA	NA	NA	NA	NA	NA
Blood	cg03606435	-10.8939	-0.663354	1.23237e-27	4.00755e-26	1	FGR	FGR_Exon	2	28288958	28289007	50	+	28289006	28289007	ATGACCTCACCTTCACCAAGGGCGAGAAGTTCCACATCCTGAACAATACG	Exon (FGR-201/FGR, exon 3 of 12)	2	28287109	28297512	10404	1	FGR-201	1849	FGR-201	FGR	0	TRUE	FALSE	FALSE	FALSE	FALSE	TRUE	TRUE	FALSE	FALSE	Exon	1	1	NA	NA	NA	NA	NA	NA	NA	NA	NA	NA
Blood	cg03616753	-10.7191	-0.656116	8.2797e-27	2.3833e-25	1	ZNF703	ZNF703_Intergenic_upstream	27	8079467	8079516	50	+	8079467	8079468	CGCTGGGCTTAGCTCCTTTTAAAGTTTCCGCTTTGACAGGTAGATTTATT	Distal Intergenic	27	7926632	7929377	2746	2	ZNF703-201	-150090	NA	NA	NA	FALSE	TRUE	FALSE	FALSE	FALSE	FALSE	FALSE	FALSE	TRUE	Intergenic_upstream	35	69	ENSECAG00000011475	27	100146543	NA	NA	NA	NA	NA	NA	NA
Blood	cg03625898	-10.8316	-0.660789	2.43831e-27	7.56588e-26	1	ZEB2	ZEB2_Intergenic_upstream	18	27900799	27900848	50	-	27900799	27900800	CGTGAAAATGACATTCCAAAGCTGTTTCACTTTCTGACAGGAAATGGAGC	Distal Intergenic	18	27399198	27526935	127738	2	ZEB2-204	-373913	NA	NA	NA	FALSE	TRUE	FALSE	FALSE	FALSE	FALSE	FALSE	FALSE	TRUE	Intergenic_upstream	56	218	NA	NA	NA	NA	NA	NA	NA	NA	NA	NA
Blood	cg03657398	-11.0747	-0.670713	1.66406e-28	6.08232e-27	1	PRDM6	PRDM6_Intron	14	49931693	49931742	50	+	49931741	49931742	GAACACATGCCAATAAACATTATTGTCAGCCTCAAAATAAAAACAAAACG	Intron (PRDM6-201/PRDM6, intron 3 of 6)	14	49875006	49998632	123627	2	PRDM6-201	66890	PRDM6-201;PRDM6-202;PRDM6-203	PRDM6;PRDM6;PRDM6	0;0;0	TRUE	FALSE	FALSE	FALSE	FALSE	FALSE	TRUE	FALSE	FALSE	Intron	10	16	NA	NA	NA	NA	NA	NA	NA	NA	NA	NA
Blood	cg03673751	-11.3746	-0.682633	5.59456e-30	2.4703e-28	1	TJP1	TJP1_Exon	1	108102469	108102518	50	-	108102469	108102470	CGAATTGGTAAAAATCATAAGGAGGTAGAACGAGGCATCATCCCTAATAA	Exon (TJP1-201/TJP1, exon 14 of 30)	1	107894590	108128996	234407	1	TJP1-201	207879	TJP1-201;TJP1-202;TJP1-203;TJP1-206;TJP1-205;TJP1-207	TJP1;TJP1;TJP1;TJP1;TJP1;TJP1	0;0;0;0;0;0	TRUE	FALSE	FALSE	FALSE	FALSE	TRUE	FALSE	FALSE	FALSE	Exon	13	13	NA	NA	NA	NA	NA	NA	NA	NA	NA	NA
Blood	cg03721768	-11.6761	-0.694258	1.68963e-31	8.92058e-30	1	RBMS1	RBMS1_Intron	18	41326613	41326662	50	+	41326661	41326662	TGACTCATTTCCTTGTGAAAACACACAAGGTTTATGTTACTCTGGCAACG	Intron (NA, intron 2 of 0)	18	40974198	41177428	203231	2	RBMS1-204	-149185	NA	NA	NA	TRUE	FALSE	FALSE	FALSE	FALSE	FALSE	TRUE	FALSE	FALSE	Intron	2	6	NA	NA	NA	NA	NA	NA	NA	NA	NA	NA
Blood	cg03802948	-10.7618	-0.657895	5.21488e-27	1.55888e-25	1	DMBX1	DMBX1_Promoter	2	12092427	12092476	50	-	12092427	12092428	CGCTGGGGAGATTTGTCATCTGTGCTCAGCGGGTGACTCTATCTGCAGAC	Promoter (1-2kb)	2	12067651	12090617	22967	2	DMBX1-201	-1859	DMBX1-201	DMBX1	0	FALSE	TRUE	TRUE	FALSE	FALSE	FALSE	FALSE	FALSE	FALSE	Promoter	12	62	NA	NA	NA	NA	NA	NA	NA	NA	NA	NA
Blood	cg03834124	-10.7257	-0.656391	7.71136e-27	2.24816e-25	1	RASEF	RASEF_Intergenic_downstream	23	8947175	8947224	50	+	8947223	8947224	TCACAGTTAATCCAATAAAGATAAAATATAGCTCAGCAAAACACCAGTCG	Distal Intergenic	23	8649968	8719259	69292	1	RASEF-201	297207	NA	NA	NA	FALSE	TRUE	FALSE	FALSE	FALSE	FALSE	FALSE	FALSE	TRUE	Intergenic_downstream	9	9	NA	NA	NA	NA	NA	NA	NA	NA	NA	NA
Blood	cg03904814	-10.7795	-0.658632	4.30048e-27	1.29282e-25	1	FIGN	FIGN_threeUTR	18	43906384	43906433	50	-	43906432	43906433	CACTTGACAGCAACTAAATCTCGAGAACAGCAGAATGGAATCAACACACG	3' UTR	18	43905730	44025199	119470	2	FIGN-201	118766	FIGN-201;FIGN-202	FIGN;FIGN	0;0	TRUE	FALSE	FALSE	FALSE	TRUE	TRUE	FALSE	FALSE	FALSE	threeUTR	2	110	ENSECAG00000030798	18	100051755	NA	NA	NA	NA	NA	NA	NA
Blood	cg03937152	-13.4145	-0.754619	4.97368e-41	8.29838e-39	1	MEIS2	MEIS2_Intron	1	152801250	152801299	50	+	152801250	152801251	CGACATGAGACAGAAAGACAGGAAAGTCAGTCAATAAATTTAAAGGGAAA	Intron (MEIS2-201/MEIS2, intron 12 of 12)	1	152602360	152804366	202007	1	MEIS2-201	198890	MEIS2-201;MEIS2-202;MEIS2-203	MEIS2;MEIS2;MEIS2	0;0;0	TRUE	FALSE	FALSE	FALSE	FALSE	FALSE	TRUE	FALSE	FALSE	Intron	66	121	NA	NA	NA	NA	NA	NA	NA	NA	NA	NA
Blood	cg03962027	-11.6469	-0.69315	2.37939e-31	1.22375e-29	1	ZFPM2	ZFPM2_Intron	9	51972891	51972940	50	-	51972939	51972940	TATTTTAATATTTTGCTTATTCTTTCCCCTTGGGTGCTCTCCGGGCAGCG	Intron (ZFPM2-201/ZFPM2, intron 1 of 7)	9	51969587	52536775	567189	1	ZFPM2-201	3304	ZFPM2-201;ZFPM2-202;ZFPM2-203	ZFPM2;ZFPM2;ZFPM2	0;0;0	TRUE	FALSE	FALSE	FALSE	FALSE	FALSE	TRUE	FALSE	FALSE	Intron	19	42	NA	NA	NA	NA	NA	NA	NA	NA	NA	NA
Blood	cg04040316	-11.3876	-0.683141	4.82093e-30	2.14057e-28	1	BCAS3	BCAS3_Intron	11	35379729	35379778	50	-	35379777	35379778	AACTAAACCCACGCCCCAAATGAGGTGCCAAGCCACAAAAAGCATTTGCG	Intron (BCAS3-201/BCAS3, intron 12 of 24)	11	35015590	35582740	567151	2	BCAS3-201	202962	BCAS3-201;BCAS3-202;BCAS3-203;BCAS3-204;BCAS3-205;BCAS3-206;BCAS3-207;BCAS3-208;BCAS3-209;BCAS3-210	BCAS3;BCAS3;BCAS3;BCAS3;BCAS3;BCAS3;BCAS3;BCAS3;BCAS3;BCAS3	0;0;0;0;0;0;0;0;0;0	TRUE	FALSE	FALSE	FALSE	FALSE	FALSE	TRUE	FALSE	FALSE	Intron	26	26	NA	NA	NA	NA	NA	NA	NA	NA	NA	NA
Blood	cg04101484	-10.825	-0.660514	2.62169e-27	8.1112e-26	1	VRK2	VRK2_Intergenic_upstream	15	43968691	43968740	50	+	43968691	43968692	CGAGGAATGCTGTGATTCACAGTCATTATTGTAAGGAGGCTGTTATGTAT	Distal Intergenic	15	43655923	43748726	92804	2	VRK2-201	-219965	NA	NA	NA	FALSE	TRUE	FALSE	FALSE	FALSE	FALSE	FALSE	FALSE	TRUE	Intergenic_upstream	31	41	NA	NA	NA	NA	NA	NA	NA	NA	NA	NA
Blood	cg04158630	-10.7609	-0.657856	5.26814e-27	1.57333e-25	1	SEMA3A	SEMA3A_Intron	4	29057029	29057078	50	-	29057077	29057078	CTCCCTGTAGGGGGTAGACATTGACCGCTATTCAATGCCAACGATTGTCG	Intron (SEMA3A-201/SEMA3A, intron 1 of 18)	4	28611874	29059279	447406	2	SEMA3A-201	2201	SEMA3A-201;SEMA3A-202	SEMA3A;SEMA3A	0;0	TRUE	FALSE	FALSE	FALSE	FALSE	FALSE	TRUE	FALSE	FALSE	Intron	4	10	NA	NA	NA	NA	NA	NA	NA	NA	NA	NA
Blood	cg04256367	-11.9395	-0.704132	7.36481e-33	4.59737e-31	1	HABP2	HABP2_Intergenic_upstream	1	18366167	18366216	50	+	18366167	18366168	CGATTGTAGCTGCAAGTTATGAACGTGATTGATTGATTGAACATTTGACT	Distal Intergenic	1	18286772	18320287	33516	2	HABP2-203	-45880	NA	NA	NA	FALSE	TRUE	FALSE	FALSE	FALSE	FALSE	FALSE	FALSE	TRUE	Intergenic_upstream	6	8	NA	NA	NA	NA	NA	NA	NA	NA	NA	NA
Blood	cg04304119	-10.7093	-0.655708	9.2014e-27	2.63669e-25	1	ADGRL3	ADGRL3_Exon	3	73656635	73656684	50	-	73656635	73656636	CGCCTGAATGCAGGGAAGATAAGACCCTGGGAAATAAGACAAGATTAAAG	Exon (ADGRL3-210/ADGRL3, exon 23 of 23)	3	73633541	74110840	477300	2	ADGRL3-201	454156	ADGRL3-201;ADGRL3-202;ADGRL3-203;ADGRL3-204;ADGRL3-205;ADGRL3-206;ADGRL3-207;ADGRL3-208;ADGRL3-209;ADGRL3-210	ADGRL3;ADGRL3;ADGRL3;ADGRL3;ADGRL3;ADGRL3;ADGRL3;ADGRL3;ADGRL3;ADGRL3	0;0;0;0;0;0;0;0;0;0	TRUE	FALSE	FALSE	FALSE	FALSE	TRUE	TRUE	FALSE	FALSE	Exon	13	14	NA	NA	NA	NA	NA	NA	NA	NA	NA	NA
Blood	cg04337454	-14.0971	-0.775367	3.958e-45	1.08627e-42	1	MEIS2	MEIS2_Intron	1	152623579	152623628	50	-	152623627	152623628	ACCGAGACAGTTGGCCCAGTAACTGCTGAGCTCACACTGCACACCACACG	Intron (MEIS2-201/MEIS2, intron 7 of 12)	1	152602360	152804366	202007	1	MEIS2-201	21219	MEIS2-201;MEIS2-202;MEIS2-203	MEIS2;MEIS2;MEIS2	0;0;0	TRUE	FALSE	FALSE	FALSE	FALSE	FALSE	TRUE	FALSE	FALSE	Intron	66	121	NA	NA	NA	NA	NA	NA	NA	NA	NA	NA
Blood	cg04339553	-12.1492	-0.711801	5.79056e-34	4.13337e-32	1	MEIS2	MEIS2_Intron	1	152685502	152685551	50	-	152685550	152685551	AAACCAGCAGCAATTACAAGTTCAAAGGGGTTTAGAGGGCCAGCAACCCG	Intron (MEIS2-201/MEIS2, intron 8 of 12)	1	152602360	152804366	202007	1	MEIS2-201	83142	MEIS2-201;MEIS2-202;MEIS2-203	MEIS2;MEIS2;MEIS2	0;0;0	TRUE	FALSE	FALSE	FALSE	FALSE	FALSE	TRUE	FALSE	FALSE	Intron	66	121	NA	NA	NA	NA	NA	NA	NA	NA	NA	NA
Blood	cg04411639	-10.7498	-0.657395	5.94081e-27	1.75936e-25	1	CNTFR	CNTFR_Intron	23	50315763	50315812	50	+	50315811	50315812	TTCTTCATCAAAGTCGCCTCCATCAGCCTGATGAGTTACTGTAAGGGCCG	Intron (CNTFR-201/CNTFR, intron 1 of 8)	23	50296158	50325082	28925	2	CNTFR-201	9270	CNTFR-201	CNTFR	0	TRUE	FALSE	FALSE	FALSE	FALSE	FALSE	TRUE	FALSE	FALSE	Intron	6	12	NA	NA	NA	NA	NA	NA	NA	NA	NA	NA
Blood	cg04426458	-11.217	-0.676412	3.36543e-29	1.33867e-27	1	EBF1	EBF1_Intron	14	19623045	19623094	50	-	19623045	19623046	CGGCATATTGCCTTTTTCAGTGAGGGCATGGCTGTTTATAGCACTTTCAT	Intron (EBF1-201/EBF1, intron 6 of 15)	14	19531847	19909521	377675	1	EBF1-201	91198	EBF1-201;EBF1-202;EBF1-203	EBF1;EBF1;EBF1	0;0;0	TRUE	FALSE	FALSE	FALSE	FALSE	FALSE	TRUE	FALSE	FALSE	Intron	65	86	NA	NA	NA	NA	NA	NA	NA	NA	NA	NA
Blood	cg04477970	-11.3828	-0.682953	5.09289e-30	2.25504e-28	1	EIF1B	EIF1B_Exon	16	46897154	46897203	50	+	46897202	46897203	GCTGGATTCTTATATGAATGTAATCCTCAGTCCCTGCCGGGAGTAAGTCG	Promoter (<=1kb)	16	46896097	46898136	2040	2	EIF1B-201	933	EIF1B-201	EIF1B	0	TRUE	FALSE	TRUE	FALSE	FALSE	TRUE	FALSE	FALSE	FALSE	Exon	3	3	NA	NA	NA	NA	NA	NA	NA	NA	NA	NA
Blood	cg04541569	-10.8473	-0.661435	2.05445e-27	6.45661e-26	1	KCTD15	KCTD15_Exon	10	5025672	5025721	50	+	5025672	5025673	CGATTATTACACAATAAACAGACCATGTTGTCTGGAAGCAAATTTTTATG	Exon (NA, exon 1 of 1)	10	4975248	4987080	11833	1	KCTD15-203	50424	NA	NA	NA	TRUE	FALSE	FALSE	FALSE	FALSE	TRUE	FALSE	FALSE	FALSE	Exon	3	25	NA	NA	NA	NA	NA	NA	NA	NA	NA	NA
Blood	cg04562304	-11.0891	-0.671294	1.41658e-28	5.2501e-27	1	SYT6	SYT6_Exon	5	51159368	51159417	50	+	51159368	51159369	CGGAAGCCCATCGCACACTGGCACTCCTTGGTGGAGGTAAAGAAATCCTT	Exon (SYT6-201/SYT6, exon 5 of 5)	5	51106565	51159568	53004	1	SYT6-201	52803	SYT6-201;SYT6-202;SYT6-203	SYT6;SYT6;SYT6	0;0;0	TRUE	FALSE	FALSE	FALSE	FALSE	TRUE	FALSE	FALSE	FALSE	Exon	4	4	NA	NA	NA	NA	NA	NA	NA	NA	NA	NA
Blood	cg04580151	-12.4597	-0.722852	1.23777e-35	1.03699e-33	1	DMBX1	DMBX1_Intron	2	12121644	12121693	50	-	12121644	12121645	CGGACCAAGGGGAAATGAAGAAGCCCCAATAAATCACCATGAAGCCACCA	Intron (NA, intron 1 of 0)	2	12067651	12090617	22967	2	DMBX1-201	-31076	NA	NA	NA	TRUE	FALSE	FALSE	FALSE	FALSE	FALSE	TRUE	FALSE	FALSE	Intron	46	62	NA	NA	NA	NA	NA	NA	NA	NA	NA	NA
Blood	cg04720265	-11.3167	-0.680359	1.08469e-29	4.59206e-28	1	ADGRL3	ADGRL3_Exon	3	73633742	73633791	50	-	73633742	73633743	CGTGGTTTCTGGAGCCTAGGTTTGGCATGCTTTTGTAGTAAACATCTTCG	Exon (ADGRL3-201/ADGRL3, exon 20 of 20)	3	73633541	74110840	477300	2	ADGRL3-201	477049	ADGRL3-201;ADGRL3-202;ADGRL3-203;ADGRL3-204;ADGRL3-205;ADGRL3-206;ADGRL3-207;ADGRL3-208;ADGRL3-209	ADGRL3;ADGRL3;ADGRL3;ADGRL3;ADGRL3;ADGRL3;ADGRL3;ADGRL3;ADGRL3	0;0;0;0;0;0;0;0;0	TRUE	FALSE	FALSE	FALSE	FALSE	TRUE	FALSE	FALSE	FALSE	Exon	13	14	NA	NA	NA	NA	NA	NA	NA	NA	NA	NA
Blood	cg04769815	-12.9141	-0.73838	3.74817e-38	4.27694e-36	1	PHF14	PHF14_Intergenic_upstream	4	44010554	44010603	50	-	44010554	44010555	CGCCACCAAGCAGAAAATGTGCTCACTTTATGTGTGCCAGTTAATTACAA	Distal Intergenic	4	44254413	44438970	184558	1	PHF14-208	-243859	NA	NA	NA	FALSE	TRUE	FALSE	FALSE	FALSE	FALSE	FALSE	FALSE	TRUE	Intergenic_upstream	3	8	NA	NA	NA	NA	NA	NA	NA	NA	NA	NA
Blood	cg04832063	-14.2551	-0.779946	4.16762e-46	1.30079e-43	1	DACH1	DACH1_Intergenic_upstream	17	45696636	45696685	50	+	45696636	45696637	CGAAGCAACAATCATGGTAGATTGCCTTATTCTGTTCCATTAAGAACTGA	Distal Intergenic	17	44991039	45363022	371984	2	DACH1-203	-333614	NA	NA	NA	FALSE	TRUE	FALSE	FALSE	FALSE	FALSE	FALSE	FALSE	TRUE	Intergenic_upstream	12	99	NA	NA	NA	NA	NA	NA	NA	NA	NA	NA
Blood	cg04902446	-10.7583	-0.657749	5.4169e-27	1.61321e-25	1	BUB3	BUB3_Intergenic_downstream	1	9606505	9606554	50	-	9606553	9606554	TACCGTTATTTATAATTTACCATTTTTACCTTGTTTTCAATTGTCTCTCG	Distal Intergenic	1	9786097	9795213	9117	2	BUB3-204	188708	NA	NA	NA	FALSE	TRUE	FALSE	FALSE	FALSE	FALSE	FALSE	FALSE	TRUE	Intergenic_downstream	4	14	NA	NA	NA	NA	NA	NA	NA	NA	NA	NA
Blood	cg04916354	-11.6372	-0.692778	2.66773e-31	1.36324e-29	1	ZNF536	ZNF536_Intron	10	2244789	2244838	50	-	2244789	2244790	CGGATGGTGTTATGTTGCTCTGGAGTAAGGAAATAAATCCCCTCTGGGTG	Intron (ZNF536-201/ZNF536, intron 3 of 6)	10	2052318	2284402	232085	1	ZNF536-201	192471	ZNF536-201;ZNF536-202;ZNF536-203;ZNF536-204;ZNF536-205	ZNF536;ZNF536;ZNF536;ZNF536;ZNF536	0;0;0;0;0	TRUE	FALSE	FALSE	FALSE	FALSE	FALSE	TRUE	FALSE	FALSE	Intron	68	120	NA	NA	NA	NA	NA	NA	NA	NA	NA	NA
Blood	cg04980135	-11.7132	-0.695668	1.09041e-31	5.84417e-30	1	PRDM6	PRDM6_Exon	14	49929965	49930014	50	+	49930013	49930014	GGATCCCAAAGAAAGACGTATAGCTGTCATTGTACCACACCAGAAGCTCG	Exon (PRDM6-201/PRDM6, exon 4 of 7)	14	49875006	49998632	123627	2	PRDM6-201	68618	PRDM6-201;PRDM6-202;PRDM6-203	PRDM6;PRDM6;PRDM6	0;0;0	TRUE	FALSE	FALSE	FALSE	FALSE	TRUE	FALSE	FALSE	FALSE	Exon	6	16	NA	NA	NA	NA	NA	NA	NA	NA	NA	NA
Blood	cg05035791	-12.0843	-0.709445	1.27839e-33	8.6593e-32	1	MECOM	MECOM_Intron	19	12437186	12437235	50	+	12437234	12437235	AACATTTGACACTGGTCACAGGTCTGACAGGGATATGACTAATGAAGTCG	Intron (MECOM-203/MECOM, intron 1 of 15)	19	11980323	12514157	533835	2	MECOM-203	76922	MECOM-203	MECOM	0	TRUE	FALSE	FALSE	FALSE	FALSE	FALSE	TRUE	FALSE	FALSE	Intron	61	92	NA	NA	NA	NA	NA	NA	NA	NA	NA	NA
Blood	cg05088060	-10.8216	-0.660374	2.72039e-27	8.40022e-26	1	MEF2C	MEF2C_Intergenic_upstream	14	78637614	78637663	50	-	78637614	78637615	CGATAATGCCATGACTCCGTGTTATTGCGCATTTCTGGGCTGAAAAGATA	Distal Intergenic	14	78673891	78814060	140170	1	MEF2C-204	-36277	NA	NA	NA	FALSE	TRUE	FALSE	FALSE	FALSE	FALSE	FALSE	FALSE	TRUE	Intergenic_upstream	25	100	NA	NA	NA	NA	NA	NA	NA	NA	NA	NA
Blood	cg05093280	-11.2744	-0.678689	1.75541e-29	7.27672e-28	1	PBX3	PBX3_Intron	25	30068058	30068107	50	+	30068058	30068059	CGACAGGAAGACATAAATTAATAGAGTTCTGGAGTTCAGTTTCTCATTAA	Intron (PBX3-201/PBX3, intron 2 of 8)	25	30050681	30254088	203408	1	PBX3-201	17377	PBX3-201;PBX3-202	PBX3;PBX3	0;0	TRUE	FALSE	FALSE	FALSE	FALSE	FALSE	TRUE	FALSE	FALSE	Intron	57	84	ENSECAG00000016804	25	100070756	NA	NA	NA	NA	NA	NA	NA
Blood	cg05265270	-13.0485	-0.74283	6.47867e-39	8.21733e-37	1	PAX2	PAX2_Intron	1	29242817	29242866	50	+	29242817	29242818	CGTATTGATCTTCCTGTAGAAATCAGTTTTGTAATTAGCTGCAAATTAGG	Intron (PAX2-201/PAX2, intron 7 of 10)	1	29222908	29313371	90464	2	PAX2-202	70505	PAX2-202;PAX2-203;PAX2-201	PAX2;PAX2;PAX2	0;0;0	TRUE	FALSE	FALSE	FALSE	FALSE	FALSE	TRUE	FALSE	FALSE	Intron	56	166	NA	NA	NA	NA	NA	NA	NA	NA	NA	NA
Blood	cg05284821	-11.1703	-0.674552	5.69647e-29	2.1929e-27	1	ZFPM2	ZFPM2_Intergenic_upstream	9	51787238	51787287	50	-	51787286	51787287	GCCTGTGCATAATTTCACTTCTATCTATATTTATTTTACAGTGAGCAGCG	Distal Intergenic	9	51969587	52536775	567189	1	ZFPM2-202	-182349	NA	NA	NA	FALSE	TRUE	FALSE	FALSE	FALSE	FALSE	FALSE	FALSE	TRUE	Intergenic_upstream	22	42	NA	NA	NA	NA	NA	NA	NA	NA	NA	NA
Blood	cg05443339	-11.6138	-0.691886	3.50667e-31	1.77485e-29	1	FIGN	FIGN_Intron	18	43767589	43767638	50	+	43767637	43767638	CATTAAAATCTCTGCAGCTAATATGGGATTCAGAATTGGACGGTAAGTCG	Intron (NA, intron 1 of 0)	18	43905730	43909772	4043	2	FIGN-202	142134	NA	NA	NA	TRUE	FALSE	FALSE	FALSE	FALSE	FALSE	TRUE	FALSE	FALSE	Intron	44	110	ENSECAG00000030798	18	100051755	NA	NA	NA	NA	NA	NA	NA
Blood	cg05472074	-13.5453	-0.758719	8.44715e-42	1.59126e-39	1	RALGAPA2	RALGAPA2_Intergenic_upstream	22	4391669	4391718	50	-	4391669	4391670	CGCCTATAATGGGTTTTTCAAATGTGTTGCCATGTTCAGTTGATTAGTTG	Distal Intergenic	22	4509624	4809699	300076	1	RALGAPA2-201	-117955	NA	NA	NA	FALSE	TRUE	FALSE	FALSE	FALSE	FALSE	FALSE	FALSE	TRUE	Intergenic_upstream	1	27	NA	NA	NA	NA	NA	NA	NA	NA	NA	NA
Blood	cg05486822	-13.738	-0.764652	6.00736e-43	1.25e-40	1	RAP1GAP	RAP1GAP_Exon	2	33088578	33088627	50	-	33088626	33088627	GACCGAATCTGTGTACTGCAACTTCCGCAACAAGGAGATCATGTTTCACG	Exon (RAP1GAP-201/RAP1GAP, exon 13 of 25)	2	33052508	33102737	50230	1	RAP1GAP-201	36070	RAP1GAP-201;RAP1GAP-202;RAP1GAP-203;RAP1GAP-204;RAP1GAP-205	RAP1GAP;RAP1GAP;RAP1GAP;RAP1GAP;RAP1GAP	0;0;0;0;0	TRUE	FALSE	FALSE	FALSE	FALSE	TRUE	FALSE	FALSE	FALSE	Exon	5	5	NA	NA	NA	NA	NA	NA	NA	NA	NA	NA
Blood	cg05497416	-11.1395	-0.673317	8.05774e-29	3.06483e-27	1	MRPS9	MRPS9_Intergenic_upstream	15	5289384	5289433	50	+	5289384	5289385	CGGAAATGATGCAGGTTTGGCAACACAGGGAAAGAAGGCAGCTCAATAAC	Distal Intergenic	15	4675512	4740280	64769	2	MRPS9-201	-549104	NA	NA	NA	FALSE	TRUE	FALSE	FALSE	FALSE	FALSE	FALSE	FALSE	TRUE	Intergenic_upstream	57	83	NA	NA	NA	NA	NA	NA	NA	NA	NA	NA
Blood	cg05521636	-12.2635	-0.71591	1.42208e-34	1.07537e-32	1	SOX6	SOX6_Intron	7	87038054	87038103	50	+	87038102	87038103	ATAAATAATACATTGACAATTTTCAGTAAATAAGCAGTGGACACAAATCG	Intron (SOX6-201/SOX6, intron 3 of 14)	7	86742489	87138664	396176	2	SOX6-201	100561	SOX6-201;SOX6-202;SOX6-203;SOX6-204;SOX6-205;SOX6-206	SOX6;SOX6;SOX6;SOX6;SOX6;SOX6	0;0;0;0;0;0	TRUE	FALSE	FALSE	FALSE	FALSE	FALSE	TRUE	FALSE	FALSE	Intron	35	74	NA	NA	NA	NA	NA	NA	NA	NA	NA	NA
Blood	cg05670395	-11.1963	-0.675586	4.25324e-29	1.67168e-27	1	ITPRID1	ITPRID1_Exon	4	62058914	62058963	50	+	62058914	62058915	CGTACCTTCAAAACGCAGGATTGTCCCACTGAAACTGGGACATCTGGCAA	Exon (NA, exon 3 of 1)	4	62087182	62200751	113570	1	ITPRID1-201	-28219	NA	NA	NA	TRUE	FALSE	FALSE	FALSE	FALSE	TRUE	FALSE	FALSE	FALSE	Exon	1	2	NA	NA	NA	NA	NA	NA	NA	NA	NA	NA
Blood	cg05713651	-11.2824	-0.679006	1.6029e-29	6.69683e-28	1	SNX10	SNX10_Intergenic_downstream	4	57794126	57794175	50	-	57794126	57794127	CGAAGTCCCAGTTTCCACAGCAAATTATTCTAAACAGGGCTTATTATCAA	Distal Intergenic	4	57685434	57693861	8428	1	SNX10-203	108741	NA	NA	NA	FALSE	TRUE	FALSE	FALSE	FALSE	FALSE	FALSE	FALSE	TRUE	Intergenic_downstream	7	18	NA	NA	NA	NA	NA	NA	NA	NA	NA	NA
Blood	cg05739278	-11.707	-0.695431	1.17401e-31	6.25014e-30	1	TOX2	TOX2_Intron	22	34246984	34247033	50	+	34247032	34247033	AAGATTTATGTAACACATTTATGTTTCCCATTTTCTCATTCTGGTACTCG	Intron (TOX2-201/TOX2, intron 3 of 8)	22	34156062	34291870	135809	1	TOX2-201	90922	TOX2-201;TOX2-202;TOX2-203	TOX2;TOX2;TOX2	0;0;0	TRUE	FALSE	FALSE	FALSE	FALSE	FALSE	TRUE	FALSE	FALSE	Intron	5	5	NA	NA	NA	NA	NA	NA	NA	NA	NA	NA
Blood	cg05809127	-11.7968	-0.698815	4.05619e-32	2.29365e-30	1	RBM39	RBM39_Exon	22	27318363	27318412	50	-	27318411	27318412	ATGTTTAAAAACCTTAATTTGATGCTATGAGGCAACCCAATCTTTCCTCG	Exon (RBM39-201/RBM39, exon 4 of 16)	22	27299804	27327516	27713	2	RBM39-201	9104	RBM39-201;RBM39-202;RBM39-203	RBM39;RBM39;RBM39	0;0;0	TRUE	FALSE	FALSE	FALSE	FALSE	TRUE	TRUE	FALSE	FALSE	Exon	5	14	NA	NA	NA	NA	NA	NA	NA	NA	NA	NA
Blood	cg05912002	-11.7513	-0.697106	6.95364e-32	3.81026e-30	1	CADM1	CADM1_Intron	7	23893167	23893216	50	-	23893167	23893168	CGGTAAAAATCTTTTAACTTTACATGATTTGTGAAGTCATATGTGAAGGA	Intron (CADM1-201/CADM1, intron 6 of 7)	7	23883071	23952731	69661	2	CADM1-201	59515	CADM1-201;CADM1-202;CADM1-203;CADM1-204;CADM1-205;CADM1-206;CADM1-207;CADM1-208	CADM1;CADM1;CADM1;CADM1;CADM1;CADM1;CADM1;CADM1	0;0;0;0;0;0;0;0	TRUE	FALSE	FALSE	FALSE	FALSE	FALSE	TRUE	FALSE	FALSE	Intron	43	104	NA	NA	NA	NA	NA	NA	NA	NA	NA	NA
Blood	cg05992953	-11.6429	-0.692995	2.49509e-31	1.27912e-29	1	PBX3	PBX3_Intron	25	30198275	30198324	50	+	30198275	30198276	CGGTTTGAATGAAACCTGTGATTTATGTCCATTTAACTGAAAAGCCTTGT	Intron (PBX3-201/PBX3, intron 2 of 8)	25	30050681	30254088	203408	1	PBX3-201	147594	PBX3-201;PBX3-202;PBX3-204	PBX3;PBX3;PBX3	0;0;0	TRUE	FALSE	FALSE	FALSE	FALSE	FALSE	TRUE	FALSE	FALSE	Intron	57	84	ENSECAG00000016804	25	100070756	NA	NA	NA	NA	NA	NA	NA
Blood	cg06003573	-11.803	-0.69905	3.7654e-32	2.13301e-30	1	SATB1	SATB1_Exon	16	64806075	64806124	50	-	64806075	64806076	CGTGGAGATACCCAATCCTTCCAGCAAATGTGGACTTGTGTTAATAACTG	Exon (NA, exon 1 of 1)	16	64999494	65094405	94912	1	SATB1-202	-193419	NA	NA	NA	TRUE	FALSE	FALSE	FALSE	FALSE	TRUE	TRUE	FALSE	FALSE	Exon	5	59	NA	NA	NA	NA	NA	NA	NA	NA	NA	NA
Blood	cg06063479	-11.3045	-0.679878	1.2464e-29	5.2557e-28	1	ZEB2	ZEB2_Intron	18	27435988	27436037	50	-	27436036	27436037	AGAATGTCAAGGACAATTCCAAACACAAAACTTTGATTGTGCTGGAACCG	Intron (ZEB2-201/ZEB2, intron 3 of 11)	18	27393867	27524502	130636	2	ZEB2-201	88465	ZEB2-201;ZEB2-202;ZEB2-204;ZEB2-203;ZEB2-207;ZEB2-205;ZEB2-206	ZEB2;ZEB2;ZEB2;ZEB2;ZEB2;ZEB2;ZEB2	0;0;0;0;0;0;0	TRUE	FALSE	FALSE	FALSE	FALSE	FALSE	TRUE	FALSE	FALSE	Intron	122	218	NA	NA	NA	NA	NA	NA	NA	NA	NA	NA
Blood	cg06063489	-12.9898	-0.740893	1.39868e-38	1.71925e-36	1	DACH1	DACH1_Intron	17	45329794	45329843	50	+	45329794	45329795	CGACCATGCTCTCTTTATGGTGGGAACAGAGCGACCCTGGGGTGATTTAT	Intron (DACH1-201/DACH1, intron 4 of 14)	17	44988407	45363022	374616	2	DACH1-201	33179	DACH1-201;DACH1-202;DACH1-203	DACH1;DACH1;DACH1	0;0;0	TRUE	FALSE	FALSE	FALSE	FALSE	FALSE	TRUE	FALSE	FALSE	Intron	63	99	NA	NA	NA	NA	NA	NA	NA	NA	NA	NA
Blood	cg06153489	-15.1823	-0.805198	4.63312e-52	2.83654e-49	1	GATA3	GATA3_Intron	29	26806638	26806687	50	-	26806686	26806687	AGTTTTTAATCTGCCTTTAATCCCATAGATTTTAAATATTCCCAGCACCG	Intron (NA, intron 2 of 0)	29	27172893	27191304	18412	2	GATA3-202	384666	NA	NA	NA	TRUE	FALSE	FALSE	FALSE	FALSE	FALSE	TRUE	FALSE	FALSE	Intron	12	39	NA	NA	NA	NA	NA	NA	NA	NA	NA	NA
Blood	cg06186992	-12.1201	-0.710746	8.26364e-34	5.782e-32	1	ZNF423	ZNF423_Intron	3	2710777	2710826	50	+	2710825	2710826	CAAATGACACTTTGATTGGATGTAATGTTCAAATGGCCCTCCCCACGGCG	Intron (ZNF423-201/ZNF423, intron 7 of 7)	3	2684684	3025386	340703	2	ZNF423-201	314560	ZNF423-201;ZNF423-202;ZNF423-203;ZNF423-204	ZNF423;ZNF423;ZNF423;ZNF423	0;0;0;0	TRUE	FALSE	FALSE	FALSE	FALSE	FALSE	TRUE	FALSE	FALSE	Intron	52	57	NA	NA	NA	3	2710822	2710881	60	*	60	9
Blood	cg06191395	-16.1309	-0.828326	1.5463e-58	1.82326e-55	1	NCR2	NCR2_Intergenic_downstream	20	41702769	41702818	50	-	41702817	41702818	CAGCGAAATATCATTATCACTTCTTGAGCTCCAGCCAAAATCCCCTCGCG	Distal Intergenic	20	41604310	41614772	10463	1	NCR2-202	98508	NA	NA	NA	FALSE	TRUE	FALSE	FALSE	FALSE	FALSE	FALSE	FALSE	TRUE	Intergenic_downstream	16	17	NA	NA	NA	NA	NA	NA	NA	NA	NA	NA
Blood	cg06284541	-10.9557	-0.665883	6.24127e-28	2.11831e-26	1	SLC22A15	SLC22A15_Intergenic_upstream	5	49584670	49584719	50	-	49584718	49584719	GTGTCTCTCCCAAGTACTCTGTCACCCTGGTAACCATGGAGACCATGACG	Distal Intergenic	5	49470338	49541069	70732	2	SLC22A15-201	-43650	NA	NA	NA	FALSE	TRUE	FALSE	FALSE	FALSE	FALSE	FALSE	FALSE	TRUE	Intergenic_upstream	2	3	NA	NA	NA	NA	NA	NA	NA	NA	NA	NA
Blood	cg06324764	-12.7645	-0.733351	2.58794e-37	2.63226e-35	1	LRMDA	LRMDA_Intron	1	64141308	64141357	50	+	64141356	64141357	GGATGCTGCCAATAAATCCTGTGTTACCATTAAAGAGGCCATTCATCACG	Intron (LRMDA-201/LRMDA, intron 5 of 6)	1	63306015	64371064	1065050	1	LRMDA-201	835293	LRMDA-201;LRMDA-202	LRMDA;LRMDA	0;0	TRUE	FALSE	FALSE	FALSE	FALSE	FALSE	TRUE	FALSE	FALSE	Intron	154	164	ENSECAG00000010620	1	100072979	NA	NA	NA	NA	NA	NA	NA
Blood	cg06414428	-10.7255	-0.656381	7.72974e-27	2.2507e-25	1	IFIH1	IFIH1_Intron	18	42712357	42712406	50	-	42712405	42712406	TGATCTATGCAAAATATATCCACAATATATTCCAAAGCATAATGTCACCG	Intron (IFIH1-201/IFIH1, intron 3 of 16)	18	42667461	42728991	61531	2	IFIH1-201	16585	IFIH1-201	IFIH1	0	TRUE	FALSE	FALSE	FALSE	FALSE	FALSE	TRUE	FALSE	FALSE	Intron	2	2	NA	NA	NA	NA	NA	NA	NA	NA	NA	NA
Blood	cg06682970	-12.6276	-0.728678	1.48704e-36	1.38425e-34	1	DACH1	DACH1_Promoter	17	45366194	45366243	50	-	45366194	45366195	CGTATTGTGCTGAAATCAATAAGACTGTTTAAAATTCAAAGACCTGCAAA	Promoter (3-4kb)	17	44988407	45363022	374616	2	DACH1-201	-3221	DACH1-201;DACH1-202;DACH1-203	DACH1;DACH1;DACH1	0;0;0	FALSE	TRUE	TRUE	FALSE	FALSE	FALSE	FALSE	FALSE	FALSE	Promoter	11	99	NA	NA	NA	NA	NA	NA	NA	NA	NA	NA
Blood	cg06683316	-11.1286	-0.672881	9.10511e-29	3.43856e-27	1	ZNF423	ZNF423_Intron	3	3019499	3019548	50	+	3019547	3019548	GCAACGTAACAAAGAAAATGTCAGTGTTTTCACAGCACCAATCTATAACG	Intron (ZNF423-201/ZNF423, intron 1 of 7)	3	2684684	3025386	340703	2	ZNF423-201	5838	ZNF423-201;ZNF423-202;ZNF423-203;ZNF423-204	ZNF423;ZNF423;ZNF423;ZNF423	0;0;0;0	TRUE	FALSE	FALSE	FALSE	FALSE	FALSE	TRUE	FALSE	FALSE	Intron	52	57	NA	NA	NA	NA	NA	NA	NA	NA	NA	NA
Blood	cg06721772	-11.69	-0.694787	1.43425e-31	7.58486e-30	1	FAM219A	FAM219A_Exon	23	50170425	50170474	50	-	50170425	50170426	CGGCTCATGTCTTCCACACACCTTCCTGGAAATAAATTAGTGAGCACGGA	Exon (FAM219A-201/FAM219A, exon 7 of 7)	23	50170429	50218736	48308	2	FAM219A-201	48262	C9orf24-202;FAM219A-201;FAM219A-202	C9orf24;FAM219A;FAM219A	-638;0;0	TRUE	FALSE	FALSE	FALSE	FALSE	TRUE	FALSE	FALSE	FALSE	Exon	6	7	ENSECAG00000038175	23	100068639	NA	NA	NA	NA	NA	NA	NA
Blood	cg06725850	-12.1787	-0.712867	4.03482e-34	2.92603e-32	1	CASZ1	CASZ1_Intron	2	40892851	40892900	50	+	40892899	40892900	ACGGTCGGTCACAGTTGTAAAACAACAACACACAGAGTTGGCAACTAACG	Intron (NA, intron 2 of 0)	2	40925554	40979872	54319	1	CASZ1-201	-32654	NA	NA	NA	TRUE	FALSE	FALSE	FALSE	FALSE	FALSE	TRUE	FALSE	FALSE	Intron	95	120	NA	NA	NA	NA	NA	NA	NA	NA	NA	NA
Blood	cg06732973	-12.901	-0.737941	4.44575e-38	5.01896e-36	1	CASZ1	CASZ1_Intron	2	40947755	40947804	50	+	40947803	40947804	AGGAGCAGTGAATCGGAAAGTCGTTTGTAATGACCTTCCTGAGAGGCCCG	Intron (CASZ1-201/CASZ1, intron 2 of 19)	2	40925554	40979872	54319	1	CASZ1-201	22201	CASZ1-201;CASZ1-202;CASZ1-203;CASZ1-204	CASZ1;CASZ1;CASZ1;CASZ1	0;0;0;0	TRUE	FALSE	FALSE	FALSE	FALSE	FALSE	TRUE	FALSE	FALSE	Intron	95	120	NA	NA	NA	NA	NA	NA	NA	NA	NA	NA
Blood	cg06785646	-14.1326	-0.776405	2.39026e-45	6.73419e-43	1	C1H15orf41	C1H15orf41_Intergenic_upstream	1	153168997	153169046	50	+	153168997	153168998	CGTTTGTGAGGAAAAAGAGGATTAATGAGATGTCACAGGTAATTTACAAT	Distal Intergenic	1	152998506	153100515	102010	2	C1H15orf41-204	-68482	NA	NA	NA	FALSE	TRUE	FALSE	FALSE	FALSE	FALSE	FALSE	FALSE	TRUE	Intergenic_upstream	8	51	NA	NA	NA	NA	NA	NA	NA	NA	NA	NA
Blood	cg06849858	-16.721	-0.841428	9.21255e-63	1.62939e-59	1	INSC	INSC_Intergenic_downstream	7	86182747	86182796	50	+	86182795	86182796	CTCATCTAAATGTCAAACAACTTAGCTTAAATAAAGCCCAGCATTCTTCG	Distal Intergenic	7	85941467	86068327	126861	1	INSC-203	241280	NA	NA	NA	FALSE	TRUE	FALSE	FALSE	FALSE	FALSE	FALSE	FALSE	TRUE	Intergenic_downstream	36	39	NA	NA	NA	NA	NA	NA	NA	NA	NA	NA
Blood	cg06899068	-12.3358	-0.718483	5.81354e-35	4.59255e-33	1	NFIB	NFIB_Intergenic_downstream	23	33706820	33706869	50	-	33706868	33706869	ATAAAAAACAGCTGCAGCTAGTTCTTTGGTTACTAAATGGGAACTGGACG	Distal Intergenic	23	33832772	34036598	203827	2	NFIB-201	329778	NA	NA	NA	FALSE	TRUE	FALSE	FALSE	FALSE	FALSE	FALSE	FALSE	TRUE	Intergenic_downstream	10	68	NA	NA	NA	NA	NA	NA	NA	NA	NA	NA
Blood	cg06915569	-13.919	-0.770107	4.85627e-44	1.16244e-41	1	FOXP1	FOXP1_Intron	16	20429365	20429414	50	-	20429365	20429366	CGCTTTGATTCTTAAGAGCCCCATTTAATCAGTTTTGCCTGGCACCGAAC	Intron (FOXP1-201/FOXP1, intron 2 of 15)	16	20353146	20704366	351221	1	FOXP1-201	76219	FOXP1-201;FOXP1-202;FOXP1-203;FOXP1-204;FOXP1-205;FOXP1-206	FOXP1;FOXP1;FOXP1;FOXP1;FOXP1;FOXP1	0;0;0;0;0;0	TRUE	FALSE	FALSE	FALSE	FALSE	FALSE	TRUE	FALSE	FALSE	Intron	54	94	NA	NA	NA	NA	NA	NA	NA	NA	NA	NA
Blood	cg07018367	-11.0744	-0.670698	1.6708e-28	6.09996e-27	1	RANBP17	RANBP17_Intron	14	9257719	9257768	50	-	9257719	9257720	CGCTCCACATCCTGTGGCACAAAGCATGAACTCAGCAGGCTGGGGTGCAG	Intron (RANBP17-201/RANBP17, intron 12 of 25)	14	9158472	9493676	335205	2	RANBP17-202	235908	RANBP17-202;RANBP17-203;RANBP17-204;RANBP17-205;RANBP17-201	RANBP17;RANBP17;RANBP17;RANBP17;RANBP17	0;0;0;0;0	TRUE	FALSE	FALSE	FALSE	FALSE	FALSE	TRUE	FALSE	FALSE	Intron	28	33	NA	NA	NA	NA	NA	NA	NA	NA	NA	NA
Blood	cg07053071	-14.7492	-0.793741	3.11359e-49	1.33952e-46	1	PTPRG	PTPRG_Intron	16	28320977	28321026	50	-	28321025	28321026	TTTGCCTTTTACTGGCTTGGCTCTCATCCCAGTAGAAGCAAATAAAAACG	Intron (PTPRG-201/PTPRG, intron 12 of 29)	16	28237497	28908835	671339	2	PTPRG-201	587809	PTPRG-201;PTPRG-202	PTPRG;PTPRG	0;0	TRUE	FALSE	FALSE	FALSE	FALSE	FALSE	TRUE	FALSE	FALSE	Intron	7	26	NA	NA	NA	NA	NA	NA	NA	NA	NA	NA
Blood	cg07308881	-12.3514	-0.719036	4.78959e-35	3.82159e-33	1	RBM45	RBM45_Exon	18	56420892	56420941	50	+	56420892	56420893	CGTTTTGGTAACCTGATCGAAGTTTACCTTGTGTCAGGAAAAAATGTGGG	Exon (RBM45-201/RBM45, exon 9 of 10)	18	56404953	56424013	19061	1	RBM45-201	15939	RBM45-201	RBM45	0	TRUE	FALSE	FALSE	FALSE	FALSE	TRUE	FALSE	FALSE	FALSE	Exon	1	1	NA	NA	NA	NA	NA	NA	NA	NA	NA	NA
Blood	cg07418513	-12.7926	-0.734302	1.80283e-37	1.87565e-35	1	GRAMD1B	GRAMD1B_Intron	7	31536304	31536353	50	-	31536304	31536305	CGCCCGCTCCTGGCTCCTGTGTAGGCCTCAGTCAGTCTGAATGTTATTGC	Intron (GRAMD1B-201/GRAMD1B, intron 2 of 19)	7	31480145	31636050	155906	1	GRAMD1B-201	56159	GRAMD1B-201;GRAMD1B-202;GRAMD1B-203;GRAMD1B-204;GRAMD1B-205;GRAMD1B-206;GRAMD1B-207	GRAMD1B;GRAMD1B;GRAMD1B;GRAMD1B;GRAMD1B;GRAMD1B;GRAMD1B	0;0;0;0;0;0;0	TRUE	FALSE	FALSE	FALSE	FALSE	FALSE	TRUE	FALSE	FALSE	Intron	2	5	NA	NA	NA	NA	NA	NA	NA	NA	NA	NA
Blood	cg07451598	-12.1727	-0.712649	4.34437e-34	3.12912e-32	1	CALCOCO1	CALCOCO1_Intron	6	71571502	71571551	50	+	71571550	71571551	TAATTGCAATGAGGCCCTCTAGGCCGTGAATTAATGTGTCATAACTCACG	Intron (NA, intron 3 of 0)	6	71507817	71519682	11866	2	CALCOCO1-202	-51820	NA	NA	NA	TRUE	FALSE	FALSE	FALSE	FALSE	FALSE	TRUE	FALSE	FALSE	Intron	9	31	NA	NA	NA	NA	NA	NA	NA	NA	NA	NA
Blood	cg07562874	-14.2058	-0.778527	8.43192e-46	2.50877e-43	1	DACH1	DACH1_Intron	17	45329825	45329874	50	+	45329825	45329826	CGACCCTGGGGTGATTTATAATCTTGTGAAACCCTGTCCACACTGCTGAC	Intron (DACH1-201/DACH1, intron 4 of 14)	17	44988407	45363022	374616	2	DACH1-201	33148	DACH1-201;DACH1-202;DACH1-203	DACH1;DACH1;DACH1	0;0;0	TRUE	FALSE	FALSE	FALSE	FALSE	FALSE	TRUE	FALSE	FALSE	Intron	63	99	NA	NA	NA	NA	NA	NA	NA	NA	NA	NA
Blood	cg07592240	-12.0555	-0.708395	1.81332e-33	1.21025e-31	1	MEIS2	MEIS2_Intron	1	152702746	152702795	50	-	152702746	152702747	CGAGTGAAGTTTGTGCCCCAGGGAAAAGGCGAGATAATGCATTGAAATTG	Intron (MEIS2-201/MEIS2, intron 8 of 12)	1	152602360	152804366	202007	1	MEIS2-201	100386	MEIS2-201;MEIS2-202;MEIS2-203	MEIS2;MEIS2;MEIS2	0;0;0	TRUE	FALSE	FALSE	FALSE	FALSE	FALSE	TRUE	FALSE	FALSE	Intron	66	121	NA	NA	NA	NA	NA	NA	NA	NA	NA	NA
Blood	cg07645671	-10.7881	-0.65899	3.91602e-27	1.18847e-25	1	ST18	ST18_Exon	9	32008829	32008878	50	-	32008829	32008830	CGAAATAGAAGTGGATGAAAATGGCACATTGGACTTAAGCATGAAAAAAA	Exon (ST18-201/ST18, exon 10 of 20)	9	31951204	32040060	88857	1	ST18-201	57625	ST18-201;ST18-202;ST18-203	ST18;ST18;ST18	0;0;0	TRUE	FALSE	FALSE	FALSE	FALSE	TRUE	TRUE	FALSE	FALSE	Exon	1	21	NA	NA	NA	NA	NA	NA	NA	NA	NA	NA
Blood	cg07732664	-11.4619	-0.686035	2.04966e-30	9.61017e-29	1	RIMS2	RIMS2_Exon	9	50962079	50962128	50	-	50962079	50962080	CGATAGGTACTATGGATATAGAGGAGAGAAATCGCCAAATGAAAATTAAC	Exon (RIMS2-201/RIMS2, exon 25 of 32)	9	50545790	51115454	569665	1	RIMS2-201	416289	RIMS2-201;RIMS2-202;RIMS2-203;RIMS2-204;RIMS2-205;RIMS2-206;RIMS2-207;RIMS2-208;RIMS2-209;RIMS2-210	RIMS2;RIMS2;RIMS2;RIMS2;RIMS2;RIMS2;RIMS2;RIMS2;RIMS2;RIMS2	0;0;0;0;0;0;0;0;0;0	TRUE	FALSE	FALSE	FALSE	FALSE	TRUE	TRUE	FALSE	FALSE	Exon	17	19	NA	NA	NA	NA	NA	NA	NA	NA	NA	NA
Blood	cg07835642	-14.9471	-0.799048	1.62718e-50	7.96966e-48	1	RARB	RARB_Exon	16	59194334	59194383	50	+	59194334	59194335	CGGTTTGGGTCAATCCACTGAAGCATGCTTTGAGAGCTTTCTCCTGGAGC	Promoter (<=1kb)	16	59029352	59194463	165112	2	RARB-201	80	RARB-201	RARB	0	TRUE	FALSE	TRUE	FALSE	FALSE	TRUE	FALSE	FALSE	FALSE	Exon	8	20	NA	NA	NA	NA	NA	NA	NA	NA	NA	NA
Blood	cg07848539	-13.0696	-0.743523	4.90925e-39	6.43172e-37	1	OTX2	OTX2_Intergenic_upstream	24	4811818	4811867	50	-	4811818	4811819	CGCTAATTATACATCCTGAAAAGAATTTGGTTCAGTGTAAGATGATCCTA	Distal Intergenic	24	4631250	4639852	8603	2	OTX2-201	-172015	NA	NA	NA	FALSE	TRUE	FALSE	FALSE	FALSE	FALSE	FALSE	FALSE	TRUE	Intergenic_upstream	9	39	ENSECAG00000039904	24	100050678	NA	NA	NA	NA	NA	NA	NA
Blood	cg07867602	-11.0921	-0.671413	1.37047e-28	5.09701e-27	1	FOXP2	FOXP2_Intron	4	72219332	72219381	50	+	72219332	72219333	CGTCTGGAAAGATAAGGGCACTCAGCACAGACTAAGTGAACTGTTTTATT	Intron (FOXP2-201/FOXP2, intron 15 of 18)	4	71807790	72248137	440348	1	FOXP2-201	411542	FOXP2-201;FOXP2-202;FOXP2-203	FOXP2;FOXP2;FOXP2	0;0;0	TRUE	FALSE	FALSE	FALSE	FALSE	FALSE	TRUE	FALSE	FALSE	Intron	47	61	NA	NA	NA	NA	NA	NA	NA	NA	NA	NA
Blood	cg07887054	-12.3819	-0.720115	3.27513e-35	2.63967e-33	1	NRXN3	NRXN3_Exon	24	24780840	24780889	50	+	24780840	24780841	CGTCTGGGATGGTGCCCAAATTGCCAGCTGGCAAAATGAATAACCGTGAT	Exon (NRXN3-201/NRXN3, exon 20 of 20)	24	23340306	24781306	1441001	1	NRXN3-201	1440534	NRXN3-201;NRXN3-202;NRXN3-203;NRXN3-206	NRXN3;NRXN3;NRXN3;NRXN3	0;0;0;0	TRUE	FALSE	FALSE	FALSE	FALSE	TRUE	TRUE	FALSE	FALSE	Exon	24	40	ENSECAG00000002117	24	100059645	NA	NA	NA	NA	NA	NA	NA
Blood	cg07919628	-13.7688	-0.765587	3.92691e-43	8.33448e-41	1	SOX5	SOX5_Intron	6	50574572	50574621	50	-	50574572	50574573	CGAAAATTACTAACAGCTGGAGATGACAGTTGTTTTAACAGCTGAGCTGA	Intron (SOX5-201/SOX5, intron 4 of 15)	6	50317593	50705952	388360	2	SOX5-201	131331	SOX5-201;SOX5-202;SOX5-203;SOX5-204	SOX5;SOX5;SOX5;SOX5	0;0;0;0	TRUE	FALSE	FALSE	FALSE	FALSE	FALSE	TRUE	FALSE	FALSE	Intron	43	78	NA	NA	NA	NA	NA	NA	NA	NA	NA	NA
Blood	cg07957035	-11.5125	-0.687996	1.14059e-30	5.44406e-29	1	ZNF423	ZNF423_Intron	3	2800669	2800718	50	-	2800717	2800718	CTCCCACACAGCTGAGTTCCATAGATGCATTATTAACGGCACATTCCTCG	Intron (ZNF423-201/ZNF423, intron 5 of 7)	3	2684684	3025386	340703	2	ZNF423-201	224668	ZNF423-201;ZNF423-202;ZNF423-203;ZNF423-204	ZNF423;ZNF423;ZNF423;ZNF423	0;0;0;0	TRUE	FALSE	FALSE	FALSE	FALSE	FALSE	TRUE	FALSE	FALSE	Intron	52	57	NA	NA	NA	3	2800705	2800783	79	*	79	9
Blood	cg08071168	-13.8137	-0.766946	2.10753e-43	4.56431e-41	1	PRDM6	PRDM6_Intron	14	49918038	49918087	50	+	49918086	49918087	AAAAATTCCAATTCATTACCTCTTAGTACTTAATTAAGTTCATACCCACG	Intron (PRDM6-201/PRDM6, intron 5 of 6)	14	49875006	49998632	123627	2	PRDM6-201	80545	PRDM6-201;PRDM6-202;PRDM6-203	PRDM6;PRDM6;PRDM6	0;0;0	TRUE	FALSE	FALSE	FALSE	FALSE	FALSE	TRUE	FALSE	FALSE	Intron	10	16	NA	NA	NA	NA	NA	NA	NA	NA	NA	NA
Blood	cg08156047	-11.4017	-0.683693	4.09832e-30	1.83508e-28	1	MEF2C	MEF2C_Intergenic_upstream	14	78257697	78257746	50	+	78257745	78257746	ACATAGTGTGCAGTAAATCCAGCTCAAAATAAACAACACAGATGGAATCG	Distal Intergenic	14	78673891	78814060	140170	1	MEF2C-201	-416145	NA	NA	NA	FALSE	TRUE	FALSE	FALSE	FALSE	FALSE	FALSE	FALSE	TRUE	Intergenic_upstream	25	100	NA	NA	NA	NA	NA	NA	NA	NA	NA	NA
Blood	cg08209532	-10.9908	-0.667314	4.23122e-28	1.46101e-26	1	MYO18A	MYO18A_Intron	11	43183422	43183471	50	+	43183422	43183423	CGAAATGAAAAAAGGCTTTCATCGGCACTAATGAGCCATTCAGGATGCCT	Intron (SEZ6-201/SEZ6, intron 1 of 15)	11	43173610	43342671	169062	2	MYO18A-201	159200	MYO18A-201;SEZ6-201;SEZ6-202	MYO18A;SEZ6;SEZ6	0;0;0	TRUE	FALSE	FALSE	FALSE	FALSE	FALSE	TRUE	FALSE	FALSE	Intron	32	32	NA	NA	NA	NA	NA	NA	NA	NA	NA	NA
Blood	cg08221177	-11.183	-0.675059	4.93674e-29	1.92134e-27	1	EGFLAM	EGFLAM_Intron	21	28159763	28159812	50	-	28159763	28159764	CGGGAAGTTGCCAGCTAGAATGGTCATTATCCGAGAAATCTATTTAAACA	Intron (NA, intron 1 of 0)	21	27891425	28066398	174974	2	EGFLAM-202	-93414	NA	NA	NA	TRUE	FALSE	FALSE	FALSE	FALSE	FALSE	TRUE	FALSE	FALSE	Intron	1	2	NA	NA	NA	NA	NA	NA	NA	NA	NA	NA
Blood	cg08284867	-16.5145	-0.83695	2.88476e-61	4.3733e-58	1	CALCOCO1	CALCOCO1_Intron	6	71571478	71571527	50	+	71571526	71571527	GATGATATTTAAAAAATGGTTCTGTAATTGCAATGAGGCCCTCTAGGCCG	Intron (NA, intron 3 of 0)	6	71507817	71519682	11866	2	CALCOCO1-202	-51796	NA	NA	NA	TRUE	FALSE	FALSE	FALSE	FALSE	FALSE	TRUE	FALSE	FALSE	Intron	9	31	NA	NA	NA	NA	NA	NA	NA	NA	NA	NA
Blood	cg08305575	-11.2296	-0.676915	2.91662e-29	1.17092e-27	1	EBF1	EBF1_Intergenic_downstream	14	20004344	20004393	50	-	20004344	20004345	CGCAAACAGAGATTAGCAGCTCTCCACTGGAGACATATGGGAATGATTCC	Distal Intergenic	14	19531847	19909521	377675	1	EBF1-201	472546	NA	NA	NA	FALSE	TRUE	FALSE	FALSE	FALSE	FALSE	FALSE	FALSE	TRUE	Intergenic_downstream	5	86	NA	NA	NA	NA	NA	NA	NA	NA	NA	NA
Blood	cg08309749	-10.9653	-0.666275	5.61159e-28	1.9148e-26	1	EFNA5	EFNA5_Exon	14	63626384	63626433	50	+	63626384	63626385	CGTGTTTTCGATGTTAACGACAAAGTAGAAAATTCATTAGAACCAGCAGG	Exon (EFNA5-201/EFNA5, exon 4 of 5)	14	63365481	63631761	266281	1	EFNA5-201	260903	EFNA5-201;EFNA5-202	EFNA5;EFNA5	0;0	TRUE	FALSE	FALSE	FALSE	FALSE	TRUE	TRUE	FALSE	FALSE	Exon	8	25	NA	NA	NA	NA	NA	NA	NA	NA	NA	NA
Blood	cg08449899	-11.398	-0.683546	4.27983e-30	1.91098e-28	1	TCF4	TCF4_Intron	8	76389353	76389402	50	+	76389401	76389402	ATTCCCCCATTGCTATCGGAAATCCTACAGGAATTTCAATTTGGCATTCG	Intron (TCF4-201/TCF4, intron 13 of 17)	8	76382399	76654757	272359	2	TCF4-201	265355	TCF4-201;TCF4-202;TCF4-203;TCF4-204;TCF4-205;TCF4-206	TCF4;TCF4;TCF4;TCF4;TCF4;TCF4	0;0;0;0;0;0	TRUE	FALSE	FALSE	FALSE	FALSE	FALSE	TRUE	FALSE	FALSE	Intron	54	86	NA	NA	NA	NA	NA	NA	NA	NA	NA	NA
Blood	cg08495448	-10.9724	-0.666565	5.1867e-28	1.77171e-26	1	PKN2	PKN2_Intergenic_upstream	5	73012087	73012136	50	-	73012087	73012088	CGTGAGAAAGCCACAAATCAAGGGCAGGGATAAAGTTAATACAATTTTAT	Distal Intergenic	5	72299759	72446530	146772	2	PKN2-201	-565606	NA	NA	NA	FALSE	TRUE	FALSE	FALSE	FALSE	FALSE	FALSE	FALSE	TRUE	Intergenic_upstream	7	35	NA	NA	NA	NA	NA	NA	NA	NA	NA	NA
Blood	cg08514520	-10.9027	-0.663714	1.11923e-27	3.68097e-26	1	VRK2	VRK2_Intergenic_upstream	15	43905421	43905470	50	+	43905469	43905470	CAGCCATGGAGGTGACTTCGAGTGCTCAGAAGCCTTAGAAAATGTCAACG	Distal Intergenic	15	43655923	43748726	92804	2	VRK2-201	-156695	NA	NA	NA	FALSE	TRUE	FALSE	FALSE	FALSE	FALSE	FALSE	FALSE	TRUE	Intergenic_upstream	31	41	NA	NA	NA	NA	NA	NA	NA	NA	NA	NA
Blood	cg08523272	-10.9563	-0.665907	6.20093e-28	2.10686e-26	1	PSMD7	PSMD7_Intron	3	21065747	21065796	50	+	21065747	21065748	CGATTTTGGCATCCCTGCTGTGTGTGTATGAGAAGTCCCGAAAGGTCTAT	Intron (NA, intron 4 of 0)	3	20622160	20630096	7937	2	PSMD7-201	-435651	NA	NA	NA	TRUE	FALSE	FALSE	FALSE	FALSE	FALSE	TRUE	FALSE	FALSE	Intron	20	27	NA	NA	NA	NA	NA	NA	NA	NA	NA	NA
Blood	cg08563010	-11.7654	-0.697635	5.88728e-32	3.25961e-30	1	SOX5	SOX5_Intron	6	50677000	50677049	50	+	50677048	50677049	TTCTGTTTCACTTGTTGGCAAACTTACATTTCAAAACAACAACAAAAACG	Intron (SOX5-201/SOX5, intron 2 of 15)	6	50317593	50705952	388360	2	SOX5-201	28903	SOX5-201;SOX5-202;SOX5-203;SOX5-204	SOX5;SOX5;SOX5;SOX5	0;0;0;0	TRUE	FALSE	FALSE	FALSE	FALSE	FALSE	TRUE	FALSE	FALSE	Intron	43	78	NA	NA	NA	NA	NA	NA	NA	NA	NA	NA
Blood	cg08644385	-10.867	-0.662247	1.65619e-27	5.27792e-26	1	SOX5	SOX5_Intergenic_upstream	6	50963237	50963286	50	+	50963285	50963286	GCCAGGGGGCTAATGTGGCGGGCCATTTACTGCTGCACTAAATAGCCCCG	Distal Intergenic	6	50317593	50793471	475879	2	SOX5-204	-169766	NA	NA	NA	FALSE	TRUE	FALSE	FALSE	FALSE	FALSE	FALSE	FALSE	TRUE	Intergenic_upstream	28	78	NA	NA	NA	NA	NA	NA	NA	NA	NA	NA
Blood	cg08760632	-13.0159	-0.741757	9.9332e-39	1.24501e-36	1	ZFP64	ZFP64_Intergenic_upstream	22	40964162	40964211	50	+	40964210	40964211	TCCCCCTTGCTTTGACAAGTACGTAATTTTCTTCAGAGATGCTCTTCACG	Distal Intergenic	22	40743548	40772017	28470	2	ZFP64-204	-192145	NA	NA	NA	FALSE	TRUE	FALSE	FALSE	FALSE	FALSE	FALSE	FALSE	TRUE	Intergenic_upstream	6	11	NA	NA	NA	NA	NA	NA	NA	NA	NA	NA
Blood	cg08845119	-12.0162	-0.706954	2.92194e-33	1.87925e-31	1	FIGN	FIGN_Intergenic_downstream	18	43812711	43812760	50	+	43812711	43812712	CGATCCTCATCATGCAGAAATTGATGATTTAATATAGTCAATGACAGACG	Distal Intergenic	18	43905730	43909772	4043	2	FIGN-202	97012	NA	NA	NA	FALSE	TRUE	FALSE	FALSE	FALSE	FALSE	FALSE	FALSE	TRUE	Intergenic_downstream	16	110	ENSECAG00000030798	18	100051755	NA	NA	NA	NA	NA	NA	NA
Blood	cg08877390	-12.7073	-0.731407	5.38522e-37	5.35762e-35	1	TGM3	TGM3_fiveUTR	22	20858840	20858889	50	-	20858888	20858889	TCTAATGAAGTGGGCGAGGCACCAGGTCATTCCTGTAGTGCCTGTAAACG	Promoter (<=1kb)	22	20819123	20858929	39807	2	TGM3-201	40	TGM3-201	TGM3	0	TRUE	FALSE	TRUE	TRUE	FALSE	TRUE	FALSE	FALSE	FALSE	fiveUTR	2	2	NA	NA	NA	NA	NA	NA	NA	NA	NA	NA
Blood	cg08882278	-10.8042	-0.659655	3.28817e-27	1.00753e-25	1	ZNF423	ZNF423_Intron	3	2797391	2797440	50	-	2797439	2797440	TGCATGCCAGCACACCAATAAATTAAGATATTCCTGGCCGCATCTGCACG	Intron (ZNF423-201/ZNF423, intron 5 of 7)	3	2684684	3025386	340703	2	ZNF423-201	227946	ZNF423-201;ZNF423-202;ZNF423-203;ZNF423-204	ZNF423;ZNF423;ZNF423;ZNF423	0;0;0;0	TRUE	FALSE	FALSE	FALSE	FALSE	FALSE	TRUE	FALSE	FALSE	Intron	52	57	NA	NA	NA	NA	NA	NA	NA	NA	NA	NA
Blood	cg08933507	-12.9668	-0.740132	1.88797e-38	2.27099e-36	1	EBF1	EBF1_Intron	14	19696870	19696919	50	-	19696870	19696871	CGAGTCCTAAAGGGCATTAATTATTTTCAGTGTCAGCTGGTTGTATAACT	Intron (EBF1-201/EBF1, intron 6 of 15)	14	19531847	19909521	377675	1	EBF1-201	165023	EBF1-201;EBF1-202;EBF1-203	EBF1;EBF1;EBF1	0;0;0	TRUE	FALSE	FALSE	FALSE	FALSE	FALSE	TRUE	FALSE	FALSE	Intron	65	86	NA	NA	NA	NA	NA	NA	NA	NA	NA	NA
Blood	cg08968773	-10.7344	-0.656755	7.01541e-27	2.06035e-25	1	DUSP10	DUSP10_Intron	30	11901045	11901094	50	+	11901045	11901046	CGTCTTGGGCTCACTTCACAGGAAAAAATTAGTCTGGATTGCCAAGTTAA	Intron (NA, intron 4 of 0)	30	12132558	12169814	37257	2	DUSP10-201	268720	NA	NA	NA	TRUE	FALSE	FALSE	FALSE	FALSE	FALSE	TRUE	FALSE	FALSE	Intron	1	2	NA	NA	NA	NA	NA	NA	NA	NA	NA	NA
Blood	cg09070708	-10.7184	-0.656087	8.34163e-27	2.39895e-25	1	ZNF536	ZNF536_Promoter	10	2046012	2046061	50	+	2046012	2046013	CGTATATACTCTGGTGTCTAATGATTGGTTTTTTGAAGTAATGAAGAGAG	Promoter (6-7kb)	10	2052318	2284402	232085	1	ZNF536-201	-6257	NA	NA	NA	FALSE	TRUE	TRUE	FALSE	FALSE	FALSE	FALSE	FALSE	FALSE	Promoter	1	120	NA	NA	NA	NA	NA	NA	NA	NA	NA	NA
Blood	cg09079366	-10.8994	-0.66358	1.16015e-27	3.79986e-26	1	HABP2	HABP2_Intergenic_upstream	1	18366256	18366305	50	-	18366256	18366257	CGCCTAAGGCCACTAGCAATTTATTTAGAGACTGTGTTCGTATCCCAGCA	Distal Intergenic	1	18286772	18320287	33516	2	HABP2-203	-46018	NA	NA	NA	FALSE	TRUE	FALSE	FALSE	FALSE	FALSE	FALSE	FALSE	TRUE	Intergenic_upstream	6	8	NA	NA	NA	NA	NA	NA	NA	NA	NA	NA
Blood	cg09244589	-14.4853	-0.786471	1.50083e-47	5.62124e-45	1	ZNF536	ZNF536_Intron	10	2244656	2244705	50	-	2244656	2244657	CGAATTACTTTCTAGCAATCTATAGAATGCAAGCCTCAGCAGTGTAACTA	Intron (ZNF536-201/ZNF536, intron 3 of 6)	10	2052318	2284402	232085	1	ZNF536-201	192338	ZNF536-201;ZNF536-202;ZNF536-203;ZNF536-204;ZNF536-205	ZNF536;ZNF536;ZNF536;ZNF536;ZNF536	0;0;0;0;0	TRUE	FALSE	FALSE	FALSE	FALSE	FALSE	TRUE	FALSE	FALSE	Intron	68	120	NA	NA	NA	NA	NA	NA	NA	NA	NA	NA
Blood	cg09254127	-13.2873	-0.750576	2.74204e-40	4.23766e-38	1	SKAP1	SKAP1_Intron	11	24418910	24418959	50	-	24418910	24418911	CGTTAACTGCACGATACTGTAATTTCCAGAATAAATGCTGGGTGTAAATT	Intron (SKAP1-201/SKAP1, intron 4 of 12)	11	24319010	24574312	255303	2	SKAP1-201	155353	SKAP1-201;SKAP1-202;SKAP1-203;SKAP1-204	SKAP1;SKAP1;SKAP1;SKAP1	0;0;0;0	TRUE	FALSE	FALSE	FALSE	FALSE	FALSE	TRUE	FALSE	FALSE	Intron	41	46	ENSECAG00000010544	11	100069371	NA	NA	NA	NA	NA	NA	NA
Blood	cg09309565	-12.8145	-0.735041	1.35965e-37	1.43807e-35	1	RNF43	RNF43_Intron	11	32937725	32937774	50	-	32937725	32937726	CGTCAGATATTATCAAAGAGCCCTTCCATGCCTGGCTGGAGTCCTTCCAA	Intron (RNF43-201/RNF43, intron 1 of 7)	11	32903818	32960340	56523	2	RNF43-201	22566	RNF43-201;RNF43-202	RNF43;RNF43	0;0	TRUE	FALSE	FALSE	FALSE	FALSE	FALSE	TRUE	FALSE	FALSE	Intron	1	1	NA	NA	NA	NA	NA	NA	NA	NA	NA	NA
Blood	cg09313705	-15.1181	-0.803536	1.23043e-51	6.63934e-49	1	HOXB2	HOXB2_Promoter	11	24669115	24669164	50	+	24669163	24669164	ATAAATACAAGCGTATGGGGACTCTCTCTATTAAACCCAGGACTCCAGCG	Promoter (<=1kb)	11	24666844	24668929	2086	2	HOXB2-201	-186	HOXB2-201	HOXB2	0	FALSE	TRUE	TRUE	FALSE	FALSE	FALSE	FALSE	FALSE	FALSE	Promoter	1	3	NA	NA	NA	NA	NA	NA	NA	NA	NA	NA
Blood	cg09358513	-12.248	-0.715355	1.72194e-34	1.28685e-32	1	BNC2	BNC2_Intron	23	36001415	36001464	50	-	36001463	36001464	TCGCGTGTCATGTGTAGAGTGCAGCTCTTGGCCATCACTGCTGTCCCTCG	Intron (BNC2-201/BNC2, intron 2 of 6)	23	35733428	36148645	415218	2	BNC2-201	147181	BNC2-201;BNC2-202;BNC2-203;BNC2-204;BNC2-205	BNC2;BNC2;BNC2;BNC2;BNC2	0;0;0;0;0	TRUE	FALSE	FALSE	FALSE	FALSE	FALSE	TRUE	FALSE	FALSE	Intron	79	102	NA	NA	NA	NA	NA	NA	NA	NA	NA	NA
Blood	cg09400505	-14.3788	-0.783474	7.03003e-47	2.40654e-44	1	DRGX	DRGX_threeUTR	1	82218535	82218584	50	-	82218583	82218584	CTACACACACATTAGCATGAATAATTGATAAGAAATTATGTATTACCACG	3' UTR	1	82186064	82218814	32751	1	DRGX-201	32471	DRGX-201	DRGX	0	TRUE	FALSE	FALSE	FALSE	TRUE	TRUE	FALSE	FALSE	FALSE	threeUTR	3	23	NA	NA	NA	NA	NA	NA	NA	NA	NA	NA
Blood	cg09495541	-12.0207	-0.707121	2.76577e-33	1.78966e-31	1	ZEB2	ZEB2_Intergenic_upstream	18	28366175	28366224	50	+	28366175	28366176	CGTTTATTGTAGTGTGATGAAACACCTTTCAAAATGGCCAGAGGGACATT	Distal Intergenic	18	27399259	27526935	127677	2	ZEB2-207	-839240	NA	NA	NA	FALSE	TRUE	FALSE	FALSE	FALSE	FALSE	FALSE	FALSE	TRUE	Intergenic_upstream	56	218	NA	NA	NA	NA	NA	NA	NA	NA	NA	NA
Blood	cg09576428	-11.8559	-0.701028	2.00461e-32	1.18843e-30	1	UBE2Q1	UBE2Q1_Intergenic_downstream	5	39854222	39854271	50	-	39854222	39854223	CGTGATAGCTCTGCCTATTGCAGGACAATGATGGCTATTCTAAACGCTAA	Downstream (<1kb)	5	39845921	39854197	8277	1	UBE2Q1-201	8350	TDRD10-201;UBE2Q1-201	TDRD10;UBE2Q1	48506;0	FALSE	TRUE	FALSE	FALSE	FALSE	FALSE	FALSE	TRUE	FALSE	Intergenic_downstream	2	6	NA	NA	NA	NA	NA	NA	NA	NA	NA	NA
Blood	cg09576816	-11.167	-0.67442	5.91192e-29	2.27309e-27	1	SOX5	SOX5_Intron	6	50399416	50399465	50	-	50399416	50399417	CGAGACATGCCTTGGGGTGAAATTTACAGTGAATTTATTATCTCCCAATG	Intron (SOX5-201/SOX5, intron 9 of 15)	6	50317593	50705952	388360	2	SOX5-201	306487	SOX5-201;SOX5-202;SOX5-203;SOX5-204	SOX5;SOX5;SOX5;SOX5	0;0;0;0	TRUE	FALSE	FALSE	FALSE	FALSE	FALSE	TRUE	FALSE	FALSE	Intron	43	78	NA	NA	NA	NA	NA	NA	NA	NA	NA	NA
Blood	cg09618893	-11.876	-0.701776	1.57733e-32	9.4391e-31	1	EHMT2	EHMT2_Exon	20	32480870	32480919	50	+	32480870	32480871	CGCTGGGCAGCTCCAGGGACCCCAGAGGGACCTCCATGTACTCACTGGGG	Exon (EHMT2-201/EHMT2, exon 9 of 27)	20	32472911	32485836	12926	2	EHMT2-201	4917	EHMT2-201;EHMT2-202;EHMT2-203	EHMT2;EHMT2;EHMT2	0;0;0	TRUE	FALSE	FALSE	FALSE	FALSE	TRUE	TRUE	FALSE	FALSE	Exon	1	1	NA	NA	NA	NA	NA	NA	NA	NA	NA	NA
Blood	cg09624128	-12.1036	-0.710145	1.01113e-33	7.01316e-32	1	NFIB	NFIB_Intron	23	34105880	34105929	50	+	34105880	34105881	CGGGTGCCCTGCTTAATTATAAAATGGCATTGCAGTGTCCCTTTGAGTTG	Intron (NFIB-208/NFIB, intron 2 of 9)	23	33833884	34129203	295320	2	NFIB-208	23274	NFIB-208	NFIB	0	TRUE	FALSE	FALSE	FALSE	FALSE	FALSE	TRUE	FALSE	FALSE	Intron	33	68	NA	NA	NA	NA	NA	NA	NA	NA	NA	NA
Blood	cg09657570	-14.8577	-0.796666	6.20193e-50	2.9036e-47	1	COMTD1	COMTD1_Intergenic_upstream	1	63192242	63192291	50	-	63192290	63192291	GGGTAATGAAAGTCATATATCATCTTCAGGACTGCTAATTATTGAGCTCG	Distal Intergenic	1	63155330	63157291	1962	2	COMTD1-201	-35000	NA	NA	NA	FALSE	TRUE	FALSE	FALSE	FALSE	FALSE	FALSE	FALSE	TRUE	Intergenic_upstream	11	14	NA	NA	NA	NA	NA	NA	NA	NA	NA	NA
Blood	cg09692427	-10.9443	-0.665419	7.07376e-28	2.37553e-26	1	ANKFN1	ANKFN1_Exon	11	31255614	31255663	50	+	31255662	31255663	AATGGGTCACAATGTGTCCTTTCTTCTCCTGCTCCCTGCCTCAGACGACG	Exon (ANKFN1-201/ANKFN1, exon 17 of 20)	11	30921677	31287556	365880	1	ANKFN1-201	333937	ANKFN1-201;ANKFN1-202;ANKFN1-203;ANKFN1-204;ANKFN1-205;ANKFN1-206;ANKFN1-207;ANKFN1-208	ANKFN1;ANKFN1;ANKFN1;ANKFN1;ANKFN1;ANKFN1;ANKFN1;ANKFN1	0;0;0;0;0;0;0;0	TRUE	FALSE	FALSE	FALSE	FALSE	TRUE	TRUE	FALSE	FALSE	Exon	6	15	NA	NA	NA	NA	NA	NA	NA	NA	NA	NA
Blood	cg09825961	-13.2645	-0.749845	3.71827e-40	5.61018e-38	1	HOXB6	HOXB6_Intron	11	24724114	24724163	50	+	24724162	24724163	GCTCTTATCTAAGCCCAGAGGTATTTATGAGCGTTTATTCGTCTGATCCG	Intron (HOXB6-201/HOXB6, intron 1 of 2)	11	24720005	24728090	8086	2	HOXB6-201	3927	HOXB6-201	HOXB6	0	TRUE	FALSE	FALSE	FALSE	FALSE	FALSE	TRUE	FALSE	FALSE	Intron	4	16	NA	NA	NA	NA	NA	NA	NA	NA	NA	NA
Blood	cg09950116	-10.7795	-0.658633	4.30005e-27	1.29282e-25	1	EIF4G2	EIF4G2_threeUTR	7	82063595	82063644	50	+	82063595	82063596	CGTGCTTCTGCTTTAAATATTGTGAAAACATTACAGCGGAATGAATTTTC	3' UTR	7	82056420	82073641	17222	2	EIF4G2-201	9997	EIF4G2-201;EIF4G2-202;EIF4G2-203;EIF4G2-204;EIF4G2-205;EIF4G2-206;EIF4G2-207;EIF4G2-208;EIF4G2-209;EIF4G2-210	EIF4G2;EIF4G2;EIF4G2;EIF4G2;EIF4G2;EIF4G2;EIF4G2;EIF4G2;EIF4G2;EIF4G2	0;0;0;0;0;0;0;0;0;0	TRUE	FALSE	FALSE	FALSE	TRUE	TRUE	TRUE	FALSE	FALSE	threeUTR	2	23	NA	NA	NA	NA	NA	NA	NA	NA	NA	NA
Blood	cg09973787	-13.098	-0.744452	3.37995e-39	4.50227e-37	1	LMO1	LMO1_Intergenic_upstream	7	80042584	80042633	50	-	80042584	80042585	CGTCTCTATAATTGTAAAAGTGTAATAGAATCTAATGGAATTTCATTTGG	Distal Intergenic	7	79910077	79950972	40896	2	LMO1-202	-91661	NA	NA	NA	FALSE	TRUE	FALSE	FALSE	FALSE	FALSE	FALSE	FALSE	TRUE	Intergenic_upstream	42	65	NA	NA	NA	NA	NA	NA	NA	NA	NA	NA
Blood	cg10033233	-10.8353	-0.660943	2.34091e-27	7.30639e-26	1	PSMD7	PSMD7_Intergenic_upstream	3	20647405	20647454	50	-	20647453	20647454	AATATATCGTTGGTGAAATACAGTCAATTTCCTAAAAACCTTTGACATCG	Distal Intergenic	3	20622160	20630096	7937	2	PSMD7-201	-17358	NA	NA	NA	FALSE	TRUE	FALSE	FALSE	FALSE	FALSE	FALSE	FALSE	TRUE	Intergenic_upstream	6	27	NA	NA	NA	NA	NA	NA	NA	NA	NA	NA
Blood	cg10055584	-11.5225	-0.68838	1.01621e-30	4.87966e-29	1	LRP12	LRP12_Intergenic_upstream	9	51563155	51563204	50	+	51563155	51563156	CGAAAGGAGCAGGAAAAAGCCATTCTAAAAGGACTGAGTGCTACATATTC	Distal Intergenic	9	51300133	51384662	84530	2	LRP12-202	-178493	NA	NA	NA	FALSE	TRUE	FALSE	FALSE	FALSE	FALSE	FALSE	FALSE	TRUE	Intergenic_upstream	6	6	NA	NA	NA	NA	NA	NA	NA	NA	NA	NA
Blood	cg10066933	-11.3294	-0.680859	9.38084e-30	4.01409e-28	1	PLXNA2	PLXNA2_Promoter	5	27112653	27112702	50	-	27112653	27112654	CGACCTTTAGATAATAAAGGGAATTCTGGGAGATTTCTGACAGGCCCATG	Promoter (<=1kb)	5	27113171	27303349	190179	1	PLXNA2-202	-518	PLXNA2-201;PLXNA2-202	PLXNA2;PLXNA2	0;0	FALSE	TRUE	TRUE	FALSE	FALSE	FALSE	FALSE	FALSE	FALSE	Promoter	2	10	NA	NA	NA	NA	NA	NA	NA	NA	NA	NA
Blood	cg10130118	-11.5863	-0.690832	4.83811e-31	2.4029e-29	1	SOX5	SOX5_Intergenic_upstream	6	50849192	50849241	50	-	50849192	50849193	CGTGAAAATTACAATGACAAGGTTGCCTTAGCAGTTTTGAGGTGGTAAAA	Distal Intergenic	6	50317593	50793471	475879	2	SOX5-204	-55770	NA	NA	NA	FALSE	TRUE	FALSE	FALSE	FALSE	FALSE	FALSE	FALSE	TRUE	Intergenic_upstream	28	78	NA	NA	NA	NA	NA	NA	NA	NA	NA	NA
Blood	cg10136700	-11.5812	-0.690637	5.1333e-31	2.53763e-29	1	KCNU1	KCNU1_Intron	27	8625243	8625292	50	+	8625291	8625292	CTTGTGACAGGTTTTAATAATATTAATGCCCAGAGCAATCCAAATCATCG	Intron (KCNU1-201/KCNU1, intron 19 of 26)	27	8572458	8722657	150200	2	KCNU1-201	97365	KCNU1-201;KCNU1-202;KCNU1-203	KCNU1;KCNU1;KCNU1	0;0;0	TRUE	FALSE	FALSE	FALSE	FALSE	FALSE	TRUE	FALSE	FALSE	Intron	5	24	ENSECAG00000026836	27	100060065	NA	NA	NA	NA	NA	NA	NA
Blood	cg10175465	-13.8891	-0.769212	7.38047e-44	1.67832e-41	1	DACH1	DACH1_Promoter	17	45367523	45367572	50	-	45367523	45367524	CGTCACTCTAATTATGTTTACTCTAATTGAAAGCAGGGTTTTTTGGAATC	Promoter (4-5kb)	17	44988407	45363022	374616	2	DACH1-201	-4550	DACH1-201;DACH1-202;DACH1-203	DACH1;DACH1;DACH1	0;0;0	FALSE	TRUE	TRUE	FALSE	FALSE	FALSE	FALSE	FALSE	FALSE	Promoter	11	99	NA	NA	NA	NA	NA	NA	NA	NA	NA	NA
Blood	cg10242548	-11.0969	-0.671607	1.29858e-28	4.85231e-27	1	DMTF1	DMTF1_Exon	4	31558627	31558676	50	+	31558675	31558676	GTTTTAGGCTCCGGATAAAGCATGGCAATGACTGGGCAACAATAGGGGCG	Exon (DMTF1-201/DMTF1, exon 10 of 18)	4	31529952	31572218	42267	1	DMTF1-201	28675	DMTF1-201;DMTF1-202	DMTF1;DMTF1	0;0	TRUE	FALSE	FALSE	FALSE	FALSE	TRUE	TRUE	FALSE	FALSE	Exon	9	11	NA	NA	NA	NA	NA	NA	NA	NA	NA	NA
Blood	cg10354132	-10.9616	-0.666123	5.8485e-28	1.9935e-26	1	TENM2	TENM2_Intron	14	12907547	12907596	50	-	12907547	12907548	CGTGAGATTCAACTGGCAATATTAAAGAATTAATTATAATGAAAATGCAA	Intron (TENM2-206/TENM2, intron 2 of 30)	14	11874662	13090940	1216279	2	TENM2-206	183344	TENM2-206	TENM2	0	TRUE	FALSE	FALSE	FALSE	FALSE	FALSE	TRUE	FALSE	FALSE	Intron	60	97	NA	NA	NA	NA	NA	NA	NA	NA	NA	NA
Blood	cg10382585	-10.8351	-0.660933	2.34715e-27	7.31868e-26	1	EBF1	EBF1_Intron	14	19703857	19703906	50	+	19703905	19703906	GCAAGGGGCCTAATAGTCAGCCTTGTAACATCAACTGGTTACCCCCCTCG	Intron (EBF1-201/EBF1, intron 6 of 15)	14	19531847	19909521	377675	1	EBF1-201	172010	EBF1-201;EBF1-202;EBF1-203	EBF1;EBF1;EBF1	0;0;0	TRUE	FALSE	FALSE	FALSE	FALSE	FALSE	TRUE	FALSE	FALSE	Intron	65	86	NA	NA	NA	NA	NA	NA	NA	NA	NA	NA
Blood	cg10415826	-11.1775	-0.674837	5.25676e-29	2.03594e-27	1	YLPM1	YLPM1_Exon	24	20203455	20203504	50	-	20203455	20203456	CGTTTTGAAGGAAATCGCCCCGATGGGCCAAGACCCAGATATGAAGGTCA	Exon (YLPM1-201/YLPM1, exon 5 of 21)	24	20174924	20256545	81622	1	YLPM1-203	28531	YLPM1-203;YLPM1-201;YLPM1-202	YLPM1;YLPM1;YLPM1	0;0;0	TRUE	FALSE	FALSE	FALSE	FALSE	TRUE	TRUE	FALSE	FALSE	Exon	13	13	NA	NA	NA	NA	NA	NA	NA	NA	NA	NA
Blood	cg10443069	-10.9018	-0.663678	1.13003e-27	3.70883e-26	1	RWDD3	RWDD3_Intergenic_downstream	5	66782420	66782469	50	-	66782468	66782469	TTTTCTATATTTCATAACCTGCAATTTTGAAGCCATGCTTGGTACACACG	Distal Intergenic	5	66859223	66872856	13634	2	RWDD3-202	90436	NA	NA	NA	FALSE	TRUE	FALSE	FALSE	FALSE	FALSE	FALSE	FALSE	TRUE	Intergenic_downstream	5	5	NA	NA	NA	NA	NA	NA	NA	NA	NA	NA
Blood	cg10465303	-11.1867	-0.675204	4.73926e-29	1.85128e-27	1	SOX2	SOX2_Intergenic_downstream	19	23104103	23104152	50	-	23104151	23104152	GTATTAAATACAGAAAGCTCACAAGGATACCAAGGAAGGTTAAACTCACG	Distal Intergenic	19	22734253	22735218	966	1	SOX2-201	369899	NA	NA	NA	FALSE	TRUE	FALSE	FALSE	FALSE	FALSE	FALSE	FALSE	TRUE	Intergenic_downstream	30	85	NA	NA	NA	NA	NA	NA	NA	NA	NA	NA
Blood	cg10504271	-11.6955	-0.694996	1.3438e-31	7.14211e-30	1	KBTBD8	KBTBD8_Exon	16	24082595	24082644	50	+	24082643	24082644	TTTTCCCGTGATCCACTTCCACTACAATGTCTGTCAACTGTCCTTCATCG	Promoter (<=1kb)	16	24074234	24083012	8779	2	KBTBD8-201	368	KBTBD8-201;KBTBD8-202;KBTBD8-203	KBTBD8;KBTBD8;KBTBD8	0;0;0	TRUE	FALSE	TRUE	FALSE	FALSE	TRUE	TRUE	FALSE	FALSE	Exon	2	2	NA	NA	NA	NA	NA	NA	NA	NA	NA	NA
Blood	cg10517211	-11.4591	-0.685927	2.11703e-30	9.89688e-29	1	FOXD2	FOXD2_Intergenic_downstream	2	10971737	10971786	50	-	10971785	10971786	CAGTTCCCTAGGAATTTTATGAATGCTCAGCACAAGCCAAAATAAACTCG	Distal Intergenic	2	11182654	11184144	1491	2	FOXD2-201	212407	NA	NA	NA	FALSE	TRUE	FALSE	FALSE	FALSE	FALSE	FALSE	FALSE	TRUE	Intergenic_downstream	25	26	ENSECAG00000038043	2	111770843	NA	NA	NA	NA	NA	NA	NA
Blood	cg10528602	-10.7433	-0.657125	6.37271e-27	1.87853e-25	1	CDH8	CDH8_Exon	3	13747357	13747406	50	-	13747357	13747358	CGGGGACCCCAGTCACTGAGGTAGTCAAAATTCTGGTCTGAGTCTGATGT	Exon (CDH8-204/CDH8, exon 13 of 13)	3	13738689	14069853	331165	2	CDH8-201	322447	CDH8-201;CDH8-202;CDH8-203;CDH8-204	CDH8;CDH8;CDH8;CDH8	0;0;0;0	TRUE	FALSE	FALSE	FALSE	FALSE	TRUE	TRUE	FALSE	FALSE	Exon	8	17	NA	NA	NA	NA	NA	NA	NA	NA	NA	NA
Blood	cg10807269	-11.1803	-0.674952	5.08902e-29	1.97819e-27	1	CACNA1S	CACNA1S_Exon	30	29491900	29491949	50	+	29491900	29491901	CGTTCCCGCAGCCTCCACCCAGGCAATACAGTCCCCCGCTGGAGGCCAGG	Exon (CACNA1S-201/CACNA1S, exon 29 of 43)	30	29479571	29544314	64744	2	CACNA1S-201	52365	CACNA1S-201	CACNA1S	0	TRUE	FALSE	FALSE	FALSE	FALSE	TRUE	FALSE	FALSE	FALSE	Exon	3	3	NA	NA	NA	NA	NA	NA	NA	NA	NA	NA
Blood	cg10887670	-10.7245	-0.656339	7.81451e-27	2.26785e-25	1	PIK3R1	PIK3R1_Intron	21	6223116	6223165	50	+	6223116	6223117	CGGCTTTCTTTGTAATGGTGTCTTGGAATTCATTTTAAAACCTATAAGGG	Intron (PIK3R1-202/PIK3R1, intron 1 of 9)	21	6214891	6225188	10298	2	PIK3R1-202	2023	PIK3R1-201;PIK3R1-202;PIK3R1-203	PIK3R1;PIK3R1;PIK3R1	-47;0;0	TRUE	FALSE	FALSE	FALSE	FALSE	FALSE	TRUE	FALSE	FALSE	Intron	1	1	NA	NA	NA	NA	NA	NA	NA	NA	NA	NA
Blood	cg10894546	-11.7962	-0.698792	4.08561e-32	2.3062e-30	1	MEF2C	MEF2C_Intergenic_upstream	14	78514136	78514185	50	-	78514184	78514185	CTTTAAACTTTATTTATAGCCTTGCAAAAGACTAGCATTCACATAACCCG	Distal Intergenic	14	78673891	78814060	140170	1	MEF2C-204	-159755	NA	NA	NA	FALSE	TRUE	FALSE	FALSE	FALSE	FALSE	FALSE	FALSE	TRUE	Intergenic_upstream	25	100	NA	NA	NA	NA	NA	NA	NA	NA	NA	NA
Blood	cg10908570	-13.3339	-0.752065	1.46946e-40	2.34253e-38	1	ZNF536	ZNF536_Intergenic_downstream	10	2552541	2552590	50	-	2552541	2552542	CGCAGCTCACCCTAACATATGAAGAGATTCAGGGCTGACACATGAAGGAA	Distal Intergenic	10	2187760	2417309	229550	1	ZNF536-205	364830	NA	NA	NA	FALSE	TRUE	FALSE	FALSE	FALSE	FALSE	FALSE	FALSE	TRUE	Intergenic_downstream	13	120	NA	NA	NA	NA	NA	NA	NA	NA	NA	NA
Blood	cg10927578	-11.0668	-0.670394	1.81733e-28	6.59711e-27	1	MAGI1	MAGI1_Exon	16	25491150	25491199	50	+	25491198	25491199	GATCCTTTTAAAATCTGGGCCCAGTCCAGGAGCATGTATGAAAACCGACG	Exon (MAGI1-201/MAGI1, exon 14 of 21)	16	24927900	25517159	589260	1	MAGI1-201	563250	MAGI1-201;MAGI1-202;MAGI1-203	MAGI1;MAGI1;MAGI1	0;0;0	TRUE	FALSE	FALSE	FALSE	FALSE	TRUE	TRUE	FALSE	FALSE	Exon	9	17	NA	NA	NA	NA	NA	NA	NA	NA	NA	NA
Blood	cg10970124	-11.1138	-0.672285	1.07535e-28	4.04189e-27	1	CSNK2B	CSNK2B_Exon	20	32296688	32296737	50	-	32296688	32296689	CGTGAAGATGAGCAGCTCAGAGGAGGTGTCCTGGATTTCCTGGTTCTGTG	Exon (CSNK2B-201/CSNK2B, exon 2 of 7)	20	32295304	32299842	4539	1	CSNK2B-201	1384	CSNK2B-201;GPANK1-201	CSNK2B;GPANK1	0;-2417	TRUE	FALSE	FALSE	FALSE	FALSE	TRUE	FALSE	FALSE	FALSE	Exon	2	2	NA	NA	NA	NA	NA	NA	NA	NA	NA	NA
Blood	cg10975089	-11.0123	-0.668189	3.33237e-28	1.16454e-26	1	TLE1	TLE1_Intron	23	9834444	9834493	50	-	9834444	9834445	CGTCTGGCCCCCAGGGTGTAGCCAAGCTCAAATTGATGCTTTTTGCCGCC	Intron (TLE1-202/TLE1, intron 4 of 14)	23	9829714	9911223	81510	1	TLE1-201	4730	TLE1-201;TLE1-202	TLE1;TLE1	0;0	TRUE	FALSE	FALSE	FALSE	FALSE	FALSE	TRUE	FALSE	FALSE	Intron	11	39	ENSECAG00000013680	23	100061341	NA	NA	NA	NA	NA	NA	NA
Blood	cg11009477	-11.3999	-0.683621	4.1869e-30	1.87211e-28	1	PCDH9	PCDH9_Intergenic_upstream	17	41970578	41970627	50	+	41970578	41970579	CGAAAAGATAGTCACTCCTGATATAAGGTTTAAAGGGGAAAACTGCAATC	Distal Intergenic	17	41416383	41426990	10608	2	PCDH9-204	-543588	NA	NA	NA	FALSE	TRUE	FALSE	FALSE	FALSE	FALSE	FALSE	FALSE	TRUE	Intergenic_upstream	2	16	NA	NA	NA	NA	NA	NA	NA	NA	NA	NA
Blood	cg11167862	-11.0631	-0.670243	1.89484e-28	6.84724e-27	1	TLE1	TLE1_Intron	23	9844234	9844283	50	+	9844234	9844235	CGTCTGGGAACAAGAAAATTTGGCAGTGGCACTTACCTGAATTGAATCTT	Intron (TLE1-202/TLE1, intron 4 of 14)	23	9829714	9911223	81510	1	TLE1-201	14520	TLE1-201;TLE1-202	TLE1;TLE1	0;0	TRUE	FALSE	FALSE	FALSE	FALSE	FALSE	TRUE	FALSE	FALSE	Intron	11	39	ENSECAG00000013680	23	100061341	NA	NA	NA	NA	NA	NA	NA
Blood	cg11171400	-10.7247	-0.656349	7.79584e-27	2.26449e-25	1	NRXN1	NRXN1_Exon	15	50494153	50494202	50	-	50494201	50494202	AGGGCGTCAGCTCACAATCTTCAATAGCCAAGCAACCATAATAATTGGCG	Exon (NRXN1-201/NRXN1, exon 20 of 22)	15	49561973	50626244	1064272	1	NRXN1-201	932180	NRXN1-201;NRXN1-202;NRXN1-203;NRXN1-204;NRXN1-209	NRXN1;NRXN1;NRXN1;NRXN1;NRXN1	0;0;0;0;0	TRUE	FALSE	FALSE	FALSE	FALSE	TRUE	TRUE	FALSE	FALSE	Exon	16	32	NA	NA	NA	NA	NA	NA	NA	NA	NA	NA
Blood	cg11202178	-11.2848	-0.679099	1.56028e-29	6.52736e-28	1	PCDH1	PCDH1_Intergenic_downstream	14	34481465	34481514	50	+	34481465	34481466	CGTCAGCCTGTAAAACCACCATTGCCTTGATCTCAGGGGGTGGGAGGGCT	Distal Intergenic	14	34465957	34480258	14302	1	PCDH1-204	15508	PCDH1-202;PCDH1-201;PCDH1-204	PCDH1;PCDH1;PCDH1	0;23354;0	FALSE	TRUE	FALSE	FALSE	FALSE	FALSE	FALSE	FALSE	TRUE	Intergenic_downstream	12	18	NA	NA	NA	NA	NA	NA	NA	NA	NA	NA
Blood	cg11203083	-12.6017	-0.727785	2.06624e-36	1.89025e-34	1	CADM1	CADM1_Intron	7	24165812	24165861	50	+	24165860	24165861	GCTCATGTCAACATCAATGTACTCAGCATTATCTACCAATTAGTAAACCG	Intron (CADM1-204/CADM1, intron 1 of 11)	7	23888900	24200753	311854	2	CADM1-204	34892	CADM1-204;CADM1-205;CADM1-206;CADM1-207;CADM1-208	CADM1;CADM1;CADM1;CADM1;CADM1	0;0;0;0;0	TRUE	FALSE	FALSE	FALSE	FALSE	FALSE	TRUE	FALSE	FALSE	Intron	43	104	NA	NA	NA	NA	NA	NA	NA	NA	NA	NA
Blood	cg11265498	-14.0096	-0.772796	1.36217e-44	3.46929e-42	1	LHX1	LHX1_Intergenic_upstream	11	36426233	36426282	50	+	36426281	36426282	CAGAGCAAGCTGCCTGCCATTTATCTGACTCCCCATCAAATAGGAAAACG	Distal Intergenic	11	36468600	36475347	6748	1	LHX1-201	-42318	NA	NA	NA	FALSE	TRUE	FALSE	FALSE	FALSE	FALSE	FALSE	FALSE	TRUE	Intergenic_upstream	20	23	NA	NA	NA	NA	NA	NA	NA	NA	NA	NA
Blood	cg11399644	-10.9136	-0.664164	9.91934e-28	3.27246e-26	1	SRSF6	SRSF6_Intron	22	33840303	33840352	50	-	33840303	33840304	CGTGTTTTGTGGCCAAACCACCACCAAAAACCTCACACTGTGATGTAAGT	Intron (SRSF6-201/SRSF6, intron 2 of 6)	22	33838907	33844485	5579	1	SRSF6-201	1396	SRSF6-201;SRSF6-202	SRSF6;SRSF6	0;0	TRUE	FALSE	FALSE	FALSE	FALSE	FALSE	TRUE	FALSE	FALSE	Intron	4	4	NA	NA	NA	NA	NA	NA	NA	NA	NA	NA
Blood	cg11474776	-12.0166	-0.706969	2.90736e-33	1.87366e-31	1	ARHGAP15	ARHGAP15_Intron	18	26736362	26736411	50	+	26736410	26736411	ACCCATGTGGTAAAATGATCATGATAAATGTCAGACCAGTGCAGGTAACG	Intron (ARHGAP15-201/ARHGAP15, intron 13 of 14)	18	26194861	26851252	656392	1	ARHGAP15-202	541501	ARHGAP15-202;ARHGAP15-201;ARHGAP15-204;ARHGAP15-203	ARHGAP15;ARHGAP15;ARHGAP15;ARHGAP15	0;0;0;0	TRUE	FALSE	FALSE	FALSE	FALSE	FALSE	TRUE	FALSE	FALSE	Intron	81	84	NA	NA	NA	NA	NA	NA	NA	NA	NA	NA
Blood	cg11487651	-10.8779	-0.662697	1.46877e-27	4.72321e-26	1	MEF2C	MEF2C_Intergenic_upstream	14	78637785	78637834	50	-	78637833	78637834	AAGAAAGACATTTAAAATTACTGTACTGACCTACTAAATGCACTTGGGCG	Distal Intergenic	14	78673891	78814060	140170	1	MEF2C-204	-36106	NA	NA	NA	FALSE	TRUE	FALSE	FALSE	FALSE	FALSE	FALSE	FALSE	TRUE	Intergenic_upstream	25	100	NA	NA	NA	NA	NA	NA	NA	NA	NA	NA
Blood	cg11551173	-13.3528	-0.752664	1.14139e-40	1.88276e-38	1	ANKFN1	ANKFN1_Intron	11	31033314	31033363	50	+	31033314	31033315	CGTTTGGGAAATGTGGACTTGTACCAATCTACGAGATTGGCCATGGCCAT	Intron (ANKFN1-201/ANKFN1, intron 1 of 19)	11	30921677	31287556	365880	1	ANKFN1-201	111637	ANKFN1-201;ANKFN1-202;ANKFN1-203;ANKFN1-204;ANKFN1-205;ANKFN1-206	ANKFN1;ANKFN1;ANKFN1;ANKFN1;ANKFN1;ANKFN1	0;0;0;0;0;0	TRUE	FALSE	FALSE	FALSE	FALSE	FALSE	TRUE	FALSE	FALSE	Intron	7	15	NA	NA	NA	NA	NA	NA	NA	NA	NA	NA
Blood	cg11565341	-11.4497	-0.685561	2.36023e-30	1.08741e-28	1	SOX5	SOX5_Exon	6	50415446	50415495	50	-	50415446	50415447	CGGCAGCAGCTGCCATGGTAGTTGGGATCAGCTGAACAGGGTAAGGGTCA	Exon (SOX5-201/SOX5, exon 9 of 16)	6	50317593	50705952	388360	2	SOX5-201	290457	SOX5-201;SOX5-202;SOX5-203;SOX5-204	SOX5;SOX5;SOX5;SOX5	0;0;0;0	TRUE	FALSE	FALSE	FALSE	FALSE	TRUE	FALSE	FALSE	FALSE	Exon	3	78	NA	NA	NA	NA	NA	NA	NA	NA	NA	NA
Blood	cg11690870	-11.9023	-0.702754	1.15079e-32	6.9519e-31	1	SOX6	SOX6_Intron	7	87096058	87096107	50	+	87096058	87096059	CGGAATTTGGCAGGAAAATATAATACAGAATTCTCCTGTCTATGGAACCT	Intron (SOX6-201/SOX6, intron 1 of 14)	7	86742489	87138664	396176	2	SOX6-201	42557	SOX6-201;SOX6-202;SOX6-203;SOX6-204;SOX6-205;SOX6-206;SOX6-207	SOX6;SOX6;SOX6;SOX6;SOX6;SOX6;SOX6	0;0;0;0;0;0;0	TRUE	FALSE	FALSE	FALSE	FALSE	FALSE	TRUE	FALSE	FALSE	Intron	35	74	NA	NA	NA	NA	NA	NA	NA	NA	NA	NA
Blood	cg11806837	-11.7631	-0.697549	6.04966e-32	3.33791e-30	1	NR4A2	NR4A2_Intergenic_downstream	18	37065383	37065432	50	-	37065383	37065384	CGTTTTCCTTTGAGTAGTGATTATGAGTCCTAGGTGAAGAGGTCCTGTGT	Distal Intergenic	18	37575139	37582541	7403	2	NR4A2-201	517158	NA	NA	NA	FALSE	TRUE	FALSE	FALSE	FALSE	FALSE	FALSE	FALSE	TRUE	Intergenic_downstream	50	75	NA	NA	NA	NA	NA	NA	NA	NA	NA	NA
Blood	cg11915899	-11.6592	-0.693617	2.0603e-31	1.06653e-29	1	KCNS3	KCNS3_Intron	15	77729562	77729611	50	-	77729610	77729611	GAGAACATGGGATTCCACTTCCATTCATCTTCCTTATTTTGCAAACACCG	Intron (NA, intron 1 of 0)	15	78181854	78183329	1476	2	KCNS3-201	453767	NA	NA	NA	TRUE	FALSE	FALSE	FALSE	FALSE	FALSE	TRUE	FALSE	FALSE	Intron	1	4	NA	NA	NA	NA	NA	NA	NA	NA	NA	NA
Blood	cg11922708	-11.0036	-0.667834	3.67197e-28	1.2776e-26	1	LMO1	LMO1_Intergenic_upstream	7	79967041	79967090	50	+	79967089	79967090	AATCCAACTTTAATCCTAGTCATTAGGAATTAGGCATGCCGAGCCGTCCG	Distal Intergenic	7	79910077	79950972	40896	2	LMO1-202	-16069	NA	NA	NA	FALSE	TRUE	FALSE	FALSE	FALSE	FALSE	FALSE	FALSE	TRUE	Intergenic_upstream	42	65	NA	NA	NA	NA	NA	NA	NA	NA	NA	NA
Blood	cg11938576	-13.054	-0.743011	6.02599e-39	7.76694e-37	1	LIN54	LIN54_Exon	3	55581726	55581775	50	-	55581774	55581775	AACTGGAAGAAATTGTCAACATAAATTCTACTGGTGACTCTACAGCCACG	Exon (LIN54-201/LIN54, exon 2 of 13)	3	55568255	55630675	62421	1	LIN54-201	13471	LIN54-201;LIN54-202;LIN54-203;LIN54-204	LIN54;LIN54;LIN54;LIN54	0;0;0;0	TRUE	FALSE	FALSE	FALSE	FALSE	TRUE	FALSE	FALSE	FALSE	Exon	4	5	NA	NA	NA	NA	NA	NA	NA	NA	NA	NA
Blood	cg12153239	-10.947	-0.66553	6.86646e-28	2.31079e-26	1	MSRB3	MSRB3_Intergenic_downstream	6	82393711	82393760	50	-	82393759	82393760	ACAAGTTGAGTTTTTCACTTCCTCTCCTAATCTGCCATGGAGCACAGCCG	Distal Intergenic	6	82140950	82266532	125583	1	MSRB3-206	252810	NA	NA	NA	FALSE	TRUE	FALSE	FALSE	FALSE	FALSE	FALSE	FALSE	TRUE	Intergenic_downstream	2	4	NA	NA	NA	NA	NA	NA	NA	NA	NA	NA
Blood	cg12224833	-11.3252	-0.680694	9.84324e-30	4.19504e-28	1	KCNH1	KCNH1_Exon	5	24592512	24592561	50	-	24592512	24592513	CGCTTTTGAGAACGTGGATGAGGTTAGTGCCTTTATGGGTGATCCAGGGA	Exon (KCNH1-201/KCNH1, exon 6 of 11)	5	24510416	24877409	366994	1	KCNH1-201	82096	KCNH1-201;KCNH1-202;KCNH1-203;KCNH1-204	KCNH1;KCNH1;KCNH1;KCNH1	0;0;0;0	TRUE	FALSE	FALSE	FALSE	FALSE	TRUE	TRUE	FALSE	FALSE	Exon	3	3	NA	NA	NA	NA	NA	NA	NA	NA	NA	NA
Blood	cg12249063	-12.1778	-0.712834	4.07933e-34	2.95074e-32	1	BCL11B	BCL11B_Intergenic_downstream	24	40792532	40792581	50	-	40792580	40792581	ACAATCTACATGTATTAAGTGGTAATGACTTTCCAGTTAAGAGCAAATCG	Distal Intergenic	24	41697954	41789829	91876	2	BCL11B-204	997297	NA	NA	NA	FALSE	TRUE	FALSE	FALSE	FALSE	FALSE	FALSE	FALSE	TRUE	Intergenic_downstream	18	57	ENSECAG00000031995	24	100052012	NA	NA	NA	NA	NA	NA	NA
Blood	cg12258236	-11.8543	-0.700966	2.04486e-32	1.21004e-30	1	SOX5	SOX5_Intergenic_upstream	6	50985257	50985306	50	-	50985305	50985306	CCCAGCTCCTGCAGAGTGCCTGTTGTTATGAAAGCAAGGTGCTCCACACG	Distal Intergenic	6	50317593	50793471	475879	2	SOX5-204	-191835	NA	NA	NA	FALSE	TRUE	FALSE	FALSE	FALSE	FALSE	FALSE	FALSE	TRUE	Intergenic_upstream	28	78	NA	NA	NA	NA	NA	NA	NA	NA	NA	NA
Blood	cg12338604	-12.2427	-0.715165	1.83852e-34	1.36436e-32	1	PRR7	PRR7_Intergenic_downstream	14	3937725	3937774	50	-	3937773	3937774	GGAAAATATCACTTTGTATTCTCTGTCCAGGGCTTCAGATATTTTGCACG	Downstream (<1kb)	14	3938581	3939625	1045	2	PRR7-201	1900	DBN1-201;DBN1-202;DBN1-203;PRR7-201	DBN1;DBN1;DBN1;PRR7	0;0;0;0	FALSE	TRUE	FALSE	FALSE	FALSE	FALSE	FALSE	FALSE	FALSE	Intergenic_downstream	3	8	NA	NA	NA	NA	NA	NA	NA	NA	NA	NA
Blood	cg12376071	-14.9142	-0.798175	2.66428e-50	1.26597e-47	1	ZEB2	ZEB2_Intron	18	27514075	27514124	50	-	27514075	27514076	CGTTCATACAAATAACATAAAACTTAATTATTGGATGATTTGGCAGAGGA	Intron (ZEB2-201/ZEB2, intron 2 of 11)	18	27393867	27524502	130636	2	ZEB2-201	10378	ZEB2-201;ZEB2-202;ZEB2-204;ZEB2-207;ZEB2-205;ZEB2-206	ZEB2;ZEB2;ZEB2;ZEB2;ZEB2;ZEB2	0;0;0;0;0;0	TRUE	FALSE	FALSE	FALSE	FALSE	FALSE	TRUE	FALSE	FALSE	Intron	122	218	NA	NA	NA	NA	NA	NA	NA	NA	NA	NA
Blood	cg12472290	-18.3782	-0.873475	1.9647e-75	1.25096e-71	1	NDUFS4	NDUFS4_Intergenic_upstream	21	19170459	19170508	50	+	19170459	19170460	CGTGACAGTAATTCCCTGTCAGATAAAACTGAGGTATTGTTTTGGATTCC	Distal Intergenic	21	19052181	19151400	99220	2	NDUFS4-202	-19059	NA	NA	NA	FALSE	TRUE	FALSE	FALSE	FALSE	FALSE	FALSE	FALSE	TRUE	Intergenic_upstream	2	2	NA	NA	NA	NA	NA	NA	NA	NA	NA	NA
Blood	cg12553481	-10.7194	-0.656127	8.25727e-27	2.37899e-25	1	FOXP2	FOXP2_Intron	4	72019246	72019295	50	+	72019246	72019247	CGTCTACCACATGATGACACTAAAGATATATGATATGACTGACAGTGTAG	Intron (FOXP2-201/FOXP2, intron 3 of 18)	4	71807790	72248137	440348	1	FOXP2-201	211456	FOXP2-201;FOXP2-202;FOXP2-203	FOXP2;FOXP2;FOXP2	0;0;0	TRUE	FALSE	FALSE	FALSE	FALSE	FALSE	TRUE	FALSE	FALSE	Intron	47	61	NA	NA	NA	NA	NA	NA	NA	NA	NA	NA
Blood	cg12653312	-12.4706	-0.723232	1.08013e-35	9.07307e-34	1	ZFHX3	ZFHX3_Intron	3	21683445	21683494	50	+	21683493	21683494	CAAAATAGCTTCCTGTGTTTTGAAAACATCTGCTTTCCAGGTTTCACACG	Intron (ZFHX3-201/ZFHX3, intron 1 of 10)	3	21659218	21922041	262824	1	ZFHX3-201	24227	ZFHX3-201;ZFHX3-202	ZFHX3;ZFHX3	0;0	TRUE	FALSE	FALSE	FALSE	FALSE	FALSE	TRUE	FALSE	FALSE	Intron	59	163	NA	NA	NA	NA	NA	NA	NA	NA	NA	NA
Blood	cg12695436	-11.7205	-0.695943	1.00077e-31	5.37277e-30	1	SNX10	SNX10_Intergenic_downstream	4	57794010	57794059	50	-	57794058	57794059	CATATTGAAATACAGTCACTGAGAATTCTTTTATGATGAGTCTAAATTCG	Distal Intergenic	4	57685434	57693861	8428	1	SNX10-203	108625	NA	NA	NA	FALSE	TRUE	FALSE	FALSE	FALSE	FALSE	FALSE	FALSE	TRUE	Intergenic_downstream	7	18	NA	NA	NA	NA	NA	NA	NA	NA	NA	NA
Blood	cg12754591	-12.0331	-0.707575	2.37991e-33	1.5622e-31	1	HNF4G	HNF4G_Intergenic_downstream	9	11309826	11309875	50	+	11309826	11309827	CGAGTGACAAAAATATCAAAACATATTAGCCTGTAGCTTTGTTATCAGTG	Distal Intergenic	9	11654851	11679054	24204	2	HNF4G-201	369179	NA	NA	NA	FALSE	TRUE	FALSE	FALSE	FALSE	FALSE	FALSE	FALSE	TRUE	Intergenic_downstream	5	6	NA	NA	NA	NA	NA	NA	NA	NA	NA	NA
Blood	cg12880090	-12.027	-0.70735	2.564e-33	1.66927e-31	1	LARP1	LARP1_Exon	14	23079055	23079104	50	+	23079055	23079056	CGAGGTATTCTTGCAGTTTGGGGTCAATGTCCAAATTTTTGGCTTTGGAA	Exon (LARP1-201/LARP1, exon 18 of 19)	14	23073796	23126425	52630	2	LARP1-201	47321	LARP1-201;LARP1-202;LARP1-203;LARP1-204	LARP1;LARP1;LARP1;LARP1	0;0;0;0	TRUE	FALSE	FALSE	FALSE	FALSE	TRUE	FALSE	FALSE	FALSE	Exon	8	9	NA	NA	NA	NA	NA	NA	NA	NA	NA	NA
Blood	cg12881209	-13.2679	-0.749953	3.55588e-40	5.41651e-38	1	SEMA3A	SEMA3A_fiveUTR	4	29058814	29058863	50	-	29058814	29058815	CGGATCTATCAGGCTTCATCTCTATTAGAGCTATTTGACTCTGTGGTTTA	Promoter (<=1kb)	4	28611874	29059279	447406	2	SEMA3A-201	416	SEMA3A-201;SEMA3A-202	SEMA3A;SEMA3A	0;0	TRUE	FALSE	TRUE	TRUE	FALSE	TRUE	FALSE	FALSE	FALSE	fiveUTR	6	10	NA	NA	NA	NA	NA	NA	NA	NA	NA	NA
Blood	cg12887144	-13.511	-0.757649	1.34717e-41	2.43686e-39	1	RAD54B	RAD54B_fiveUTR	9	42586352	42586401	50	-	42586352	42586353	CGCCTACAGGGGAGGGTTTATTAAAATTCCTCCAGCTTAAGCTGACGCAG	Promoter (<=1kb)	9	42513873	42586363	72491	2	RAD54B-204	0	RAD54B-204;RAD54B-203;RAD54B-202;RAD54B-201	RAD54B;RAD54B;RAD54B;RAD54B	0;0;0;0	TRUE	FALSE	TRUE	TRUE	FALSE	TRUE	TRUE	FALSE	FALSE	fiveUTR	2	3	ENSECAG00000021949	9	100146782	NA	NA	NA	NA	NA	NA	NA
Blood	cg12916599	-11.5896	-0.690958	4.65548e-31	2.31581e-29	1	ROBO2	ROBO2_Intron	26	12614997	12615046	50	+	12615045	12615046	GGATTTCTCCCCCATGATGTTTTTTAGCCTTGAGGCAGATATGACAGGCG	Intron (ROBO2-204/ROBO2, intron 2 of 26)	26	12248902	12812079	563178	2	ROBO2-204	197033	ROBO2-204;ROBO2-205	ROBO2;ROBO2	0;0	TRUE	FALSE	FALSE	FALSE	FALSE	FALSE	TRUE	FALSE	FALSE	Intron	8	12	NA	NA	NA	NA	NA	NA	NA	NA	NA	NA
Blood	cg12932612	-11.8098	-0.699305	3.47296e-32	1.97791e-30	1	FMNL2	FMNL2_Intron	18	34646605	34646654	50	+	34646605	34646606	CGGTGGTGGAGGATACACAGAGCTGGCAAGCATCACTTTTTACTTAGCTT	Intron (FMNL2-202/FMNL2, intron 27 of 28)	18	34356606	34650889	294284	1	FMNL2-203	289999	FMNL2-203;FMNL2-204;FMNL2-205;FMNL2-206;FMNL2-207;FMNL2-202;FMNL2-201	FMNL2;FMNL2;FMNL2;FMNL2;FMNL2;FMNL2;FMNL2	0;0;0;0;0;0;0	TRUE	FALSE	FALSE	FALSE	FALSE	FALSE	TRUE	FALSE	FALSE	Intron	1	5	NA	NA	NA	NA	NA	NA	NA	NA	NA	NA
Blood	cg12945499	-16.8206	-0.843547	1.72478e-63	3.43189e-60	1	FOXP2	FOXP2_Exon	4	72218628	72218677	50	-	72218676	72218677	CTTAATGAAATTTACAGCTGGTTTACACGGACATTTGCTTACTTCAGGCG	Exon (FOXP2-201/FOXP2, exon 15 of 19)	4	71807790	72248137	440348	1	FOXP2-201	410838	FOXP2-201;FOXP2-202;FOXP2-203	FOXP2;FOXP2;FOXP2	0;0;0	TRUE	FALSE	FALSE	FALSE	FALSE	TRUE	FALSE	FALSE	FALSE	Exon	11	61	NA	NA	NA	NA	NA	NA	NA	NA	NA	NA
Blood	cg12980723	-10.8755	-0.662599	1.50777e-27	4.83884e-26	1	ZNF536	ZNF536_Intron	10	2128112	2128161	50	-	2128112	2128113	CGTTCATTTCAAGAAGCTGTTATGGTATTGATTGTGGTAAAGACTTCCAT	Intron (ZNF536-201/ZNF536, intron 2 of 6)	10	2052318	2284402	232085	1	ZNF536-201	75794	ZNF536-201;ZNF536-202;ZNF536-203;ZNF536-204	ZNF536;ZNF536;ZNF536;ZNF536	0;0;0;0	TRUE	FALSE	FALSE	FALSE	FALSE	FALSE	TRUE	FALSE	FALSE	Intron	68	120	NA	NA	NA	NA	NA	NA	NA	NA	NA	NA
Blood	cg13003121	-11.5946	-0.69115	4.39146e-31	2.19822e-29	1	TCF4	TCF4_Intron	8	76507953	76508002	50	+	76507953	76507954	CGAATAGTTGCTGCTGAATGTGCCATTCTGACCACAGAAGGGCCATTGCT	Intron (TCF4-201/TCF4, intron 4 of 17)	8	76382399	76654757	272359	2	TCF4-201	146755	TCF4-201;TCF4-203;TCF4-204;TCF4-205;TCF4-206	TCF4;TCF4;TCF4;TCF4;TCF4	0;0;0;0;0	TRUE	FALSE	FALSE	FALSE	FALSE	FALSE	TRUE	FALSE	FALSE	Intron	54	86	NA	NA	NA	NA	NA	NA	NA	NA	NA	NA
Blood	cg13138986	-11.3627	-0.682166	6.41261e-30	2.79278e-28	1	ZFHX3	ZFHX3_Intergenic_upstream	3	21441415	21441464	50	-	21441415	21441416	CGTCATTAAATATTTGTAGGATAACAGGAGAAGCCTAATTTAGTTTTTGT	Distal Intergenic	3	21659218	21922041	262824	1	ZFHX3-201	-217803	NA	NA	NA	FALSE	TRUE	FALSE	FALSE	FALSE	FALSE	FALSE	FALSE	TRUE	Intergenic_upstream	47	163	NA	NA	NA	NA	NA	NA	NA	NA	NA	NA
Blood	cg13154210	-12.2684	-0.716085	1.3388e-34	1.01723e-32	1	INSIG2	INSIG2_Intergenic_downstream	18	12739512	12739561	50	-	12739512	12739513	CGTTGTGATTCATTTTGTCAGACCATTAAACAAGATTCTGTCCAGTTCCT	Distal Intergenic	18	12800373	12812561	12189	2	INSIG2-202	73049	NA	NA	NA	FALSE	TRUE	FALSE	FALSE	FALSE	FALSE	FALSE	FALSE	TRUE	Intergenic_downstream	21	22	NA	NA	NA	NA	NA	NA	NA	NA	NA	NA
Blood	cg13164227	-10.8949	-0.663393	1.21956e-27	3.96993e-26	1	BNC2	BNC2_Intergenic_downstream	23	35703703	35703752	50	+	35703703	35703704	CGGGAGTCAGGGTCCATGCGCAAGGCCATTAACACTAAACATGTTTTAAT	Distal Intergenic	23	35734072	36147490	413419	2	BNC2-204	443738	NA	NA	NA	FALSE	TRUE	FALSE	FALSE	FALSE	FALSE	FALSE	FALSE	TRUE	Intergenic_downstream	9	102	NA	NA	NA	NA	NA	NA	NA	NA	NA	NA
Blood	cg13229442	-15.2071	-0.805838	3.17053e-52	2.00132e-49	1	HAND1	HAND1_Intergenic_upstream	14	23280601	23280650	50	+	23280601	23280602	CGGCTGGCCATTTGTCCACAGATGGGTGTGCAGATAACAGGCGTCTGGAG	Distal Intergenic	14	23311562	23313835	2274	1	HAND1-201	-30912	NA	NA	NA	FALSE	TRUE	FALSE	FALSE	FALSE	FALSE	FALSE	FALSE	TRUE	Intergenic_upstream	2	6	NA	NA	NA	NA	NA	NA	NA	NA	NA	NA
Blood	cg13299972	-12.3334	-0.718401	5.98316e-35	4.71485e-33	1	ZNF521	ZNF521_Intron	8	50000256	50000305	50	-	50000304	50000305	GGGTCCCAAGTTCAAATTTCTGAAATGTAGGCATTGTAAAAGGAACCTCG	Intron (ZNF521-201/ZNF521, intron 2 of 6)	8	49792589	50063430	270842	2	ZNF521-201	63125	ZNF521-201;ZNF521-202;ZNF521-203;ZNF521-204;ZNF521-205;ZNF521-206	ZNF521;ZNF521;ZNF521;ZNF521;ZNF521;ZNF521	0;0;0;0;0;0	TRUE	FALSE	FALSE	FALSE	FALSE	FALSE	TRUE	FALSE	FALSE	Intron	67	89	NA	NA	NA	NA	NA	NA	NA	NA	NA	NA
Blood	cg13327052	-12.6081	-0.728005	1.90582e-36	1.76377e-34	1	ZNF608	ZNF608_Intergenic_upstream	14	48208974	48209023	50	+	48209022	48209023	GTCAAGCACACATAGCTTCTAAATCAAATGCTGATACATGACTTATTCCG	Distal Intergenic	14	48574829	48667517	92689	1	ZNF608-201	-365806	NA	NA	NA	FALSE	TRUE	FALSE	FALSE	FALSE	FALSE	FALSE	FALSE	TRUE	Intergenic_upstream	5	44	NA	NA	NA	NA	NA	NA	NA	NA	NA	NA
Blood	cg13471083	-13.4626	-0.756133	2.59726e-41	4.51838e-39	1	GTSF1L	GTSF1L_Intergenic_upstream	22	34050280	34050329	50	+	34050280	34050281	CGTTCCTCAAATGGATAGTGATAGGTGATCTAAAAAATAATCTTTAAAAA	Distal Intergenic	22	34017674	34018369	696	2	GTSF1L-201	-31911	NA	NA	NA	FALSE	TRUE	FALSE	FALSE	FALSE	FALSE	FALSE	FALSE	TRUE	Intergenic_upstream	5	5	NA	NA	NA	NA	NA	NA	NA	NA	NA	NA
Blood	cg13518870	-11.4336	-0.684937	2.8394e-30	1.29692e-28	1	RAP2B	RAP2B_Intergenic_downstream	16	86842743	86842792	50	+	86842791	86842792	CAGCACCCCTGTGTCTGCAGAGTGCCTTCAAAACTCAGCTGTTCCAGCCG	Distal Intergenic	16	86841248	86841799	552	1	RAP2B-201	1495	RAP2B-201	RAP2B	1495	FALSE	TRUE	FALSE	FALSE	FALSE	FALSE	FALSE	FALSE	TRUE	Intergenic_downstream	1	1	ENSECAG00000024986	16	102148373	NA	NA	NA	NA	NA	NA	NA
Blood	cg13519748	-11.5715	-0.690266	5.74615e-31	2.82306e-29	1	ZNF507	ZNF507_Intergenic_upstream	10	3491080	3491129	50	-	3491080	3491081	CGAATTGTCAGGCTGCTTGCTCAACAAATCAAGCCTAACTTATGATGTTT	Distal Intergenic	10	3802059	3849025	46967	1	ZNF507-201	-310979	NA	NA	NA	FALSE	TRUE	FALSE	FALSE	FALSE	FALSE	FALSE	FALSE	TRUE	Intergenic_upstream	12	28	NA	NA	NA	NA	NA	NA	NA	NA	NA	NA
Blood	cg13571461	-14.2432	-0.779605	4.94106e-46	1.52722e-43	1	ZEB2	ZEB2_Intron	18	28089474	28089523	50	+	28089474	28089475	CGGAAATTAGGGGAAGTAATTAATTTTTTATTATGTGTCTCAATATTTTT	Intron (NA, intron 2 of 0)	18	27399259	27526935	127677	2	ZEB2-207	-562539	NA	NA	NA	TRUE	FALSE	FALSE	FALSE	FALSE	FALSE	TRUE	FALSE	FALSE	Intron	122	218	NA	NA	NA	NA	NA	NA	NA	NA	NA	NA
Blood	cg13657149	-10.7205	-0.656174	8.15715e-27	2.35227e-25	1	PELI2	PELI2_Exon	24	4221785	4221834	50	-	4221785	4221786	CGATAGTTAATTATAGACTTTGGTACCTTTGTGCCTCAGGGAAGCCACGT	Exon (NA, exon 1 of 1)	24	4042946	4218798	175853	1	PELI2-201	178888	PELI2-201	PELI2	0	TRUE	FALSE	FALSE	FALSE	FALSE	TRUE	FALSE	FALSE	FALSE	Exon	2	2	NA	NA	NA	NA	NA	NA	NA	NA	NA	NA
Blood	cg13684852	-12.0097	-0.706717	3.16002e-33	2.02013e-31	1	LMO4	LMO4_Intron	5	73626080	73626129	50	-	73626128	73626129	ACAATTTAGATTACTTCATCTCTGCTAGCAACAAACTGAATGAAATTTCG	Intron (LMO4-201/LMO4, intron 1 of 1)	5	73578932	73633045	54114	2	LMO4-201	6916	LMO4-201;LMO4-202;LMO4-203	LMO4;LMO4;LMO4	0;0;0	TRUE	FALSE	FALSE	FALSE	FALSE	FALSE	TRUE	FALSE	FALSE	Intron	34	95	NA	NA	NA	NA	NA	NA	NA	NA	NA	NA
Blood	cg13782795	-11.0882	-0.671254	1.43216e-28	5.30167e-27	1	VSNL1	VSNL1_Exon	15	78426741	78426790	50	-	78426789	78426790	TTTGTTCTTATCCATCTTGCTGAAAATCTTGTCTACTCGCTGCTCAGGCG	Exon (VSNL1-201/VSNL1, exon 3 of 3)	15	78426651	78484395	57745	2	VSNL1-201	57605	VSNL1-201	VSNL1	0	TRUE	FALSE	FALSE	FALSE	FALSE	TRUE	FALSE	FALSE	FALSE	Exon	4	4	NA	NA	NA	NA	NA	NA	NA	NA	NA	NA
Blood	cg13961611	-11.1977	-0.675644	4.18413e-29	1.64655e-27	1	RNF220	RNF220_Intron	2	13928165	13928214	50	-	13928165	13928166	CGAAGAAAGAGGAAAAAAGAAAAACCCAGCAGTGCGCCATGTCGCATTGT	Intron (RNF220-201/RNF220, intron 1 of 13)	2	13797435	14008531	211097	2	RNF220-201	80317	RNF220-201;RNF220-203	RNF220;RNF220	0;0	TRUE	FALSE	FALSE	FALSE	FALSE	FALSE	TRUE	FALSE	FALSE	Intron	113	132	NA	NA	NA	NA	NA	NA	NA	NA	NA	NA
Blood	cg13962734	-10.7424	-0.657088	6.43441e-27	1.89497e-25	1	BCL11A	BCL11A_Intron	15	41881837	41881886	50	+	41881885	41881886	AAACAAATAGTAATCAACTAAACCTGTTACCTCTGAGTAGAGATGTCACG	Intron (NA, intron 1 of 0)	15	41506454	41603558	97105	1	BCL11A-206	375383	NA	NA	NA	TRUE	FALSE	FALSE	FALSE	FALSE	FALSE	TRUE	FALSE	FALSE	Intron	74	201	NA	NA	NA	NA	NA	NA	NA	NA	NA	NA
Blood	cg13964563	-15.6761	-0.817563	2.2053e-55	1.97706e-52	1	HMX3	HMX3_Intergenic_upstream	1	9850720	9850769	50	+	9850768	9850769	GGAAAATTATAACAATAAATTTTCCAAACATACACCTTGATTATGCTTCG	Distal Intergenic	1	9811090	9814285	3196	2	HMX3-201	-36435	NA	NA	NA	FALSE	TRUE	FALSE	FALSE	FALSE	FALSE	FALSE	FALSE	TRUE	Intergenic_upstream	15	24	ENSECAG00000037274	1	100057903	NA	NA	NA	NA	NA	NA	NA
Blood	cg14027184	-18.1652	-0.869721	9.74244e-74	4.43086e-70	1	TBC1D5	TBC1D5_Intergenic_upstream	16	65461387	65461436	50	+	65461387	65461388	CGACTTAAAAACAGTAGAGGCAAAATAGGATTGCTGCAAATCTAACAAAG	Distal Intergenic	16	65651417	66172848	521432	1	TBC1D5-201	-189981	NA	NA	NA	FALSE	TRUE	FALSE	FALSE	FALSE	FALSE	FALSE	FALSE	TRUE	Intergenic_upstream	18	32	ENSECAG00000008017	16	100052179	NA	NA	NA	NA	NA	NA	NA
Blood	cg14048083	-14.5996	-0.789648	2.82489e-48	1.09675e-45	1	LMO4	LMO4_Intergenic_upstream	5	73794920	73794969	50	+	73794968	73794969	GCAAAGGGATGGGCCTCAGCTGACATGAATGCAATTTATTGTTTTCCACG	Distal Intergenic	5	73619390	73633045	13656	2	LMO4-203	-161875	NA	NA	NA	FALSE	TRUE	FALSE	FALSE	FALSE	FALSE	FALSE	FALSE	TRUE	Intergenic_upstream	15	95	NA	NA	NA	NA	NA	NA	NA	NA	NA	NA
Blood	cg14083273	-12.5213	-0.725001	5.70716e-36	4.95077e-34	1	HAND1	HAND1_Intergenic_upstream	14	23280594	23280643	50	+	23280642	23280643	AGCCAGCCGGCTGGCCATTTGTCCACAGATGGGTGTGCAGATAACAGGCG	Distal Intergenic	14	23311562	23313835	2274	1	HAND1-201	-30919	NA	NA	NA	FALSE	TRUE	FALSE	FALSE	FALSE	FALSE	FALSE	FALSE	TRUE	Intergenic_upstream	2	6	NA	NA	NA	NA	NA	NA	NA	NA	NA	NA
Blood	cg14100627	-10.948	-0.665571	6.78977e-28	2.2874e-26	1	ARHGAP15	ARHGAP15_Intron	18	26229642	26229691	50	-	26229642	26229643	CGTTACCTTGTCATTTCTCTGCATGGATCAAGAAGAGATGAGCTGAAAAT	Intron (ARHGAP15-201/ARHGAP15, intron 3 of 14)	18	26194861	26851252	656392	1	ARHGAP15-202	34781	ARHGAP15-202;ARHGAP15-201;ARHGAP15-204;ARHGAP15-203;ARHGAP15-205	ARHGAP15;ARHGAP15;ARHGAP15;ARHGAP15;ARHGAP15	0;0;0;0;0	TRUE	FALSE	FALSE	FALSE	FALSE	FALSE	TRUE	FALSE	FALSE	Intron	81	84	NA	NA	NA	NA	NA	NA	NA	NA	NA	NA
Blood	cg14111381	-14.4147	-0.78449	4.18066e-47	1.49546e-44	1	CELF4	CELF4_Intron	8	60780911	60780960	50	-	60780911	60780912	CGATCCAAATTAAAACATGCATGATAAATGCCAGGAAAACAGAGGAAGAC	Intron (CELF4-201/CELF4, intron 3 of 13)	8	60721185	61024739	303555	2	CELF4-201	243779	CELF4-201;CELF4-202;CELF4-203;CELF4-204;CELF4-205	CELF4;CELF4;CELF4;CELF4;CELF4	0;0;0;0;0	TRUE	FALSE	FALSE	FALSE	FALSE	FALSE	TRUE	FALSE	FALSE	Intron	50	120	NA	NA	NA	NA	NA	NA	NA	NA	NA	NA
Blood	cg14166279	-11.8535	-0.700939	2.0628e-32	1.21839e-30	1	ERI3	ERI3_Intron	2	14163513	14163562	50	-	14163513	14163514	CGCACCAAAGAGACAGCTTTAATGAGCTTCAGCTGGCGATGCCCCGAGTT	Intron (ERI3-201/ERI3, intron 8 of 8)	2	14059288	14186146	126859	1	ERI3-201	104225	ERI3-201;ERI3-202;ERI3-203;ERI3-204;ERI3-205	ERI3;ERI3;ERI3;ERI3;ERI3	0;0;0;0;0	TRUE	FALSE	FALSE	FALSE	FALSE	FALSE	TRUE	FALSE	FALSE	Intron	89	99	NA	NA	NA	NA	NA	NA	NA	NA	NA	NA
Blood	cg14242190	-10.7935	-0.659212	3.69403e-27	1.12431e-25	1	TLE4	TLE4_Intergenic_downstream	23	11247385	11247434	50	+	11247433	11247434	TTGGAACTGTCGGACTAATAGGATTAAGCAATAGCAGATGCAGGTCCCCG	Distal Intergenic	23	11543812	11683668	139857	2	TLE4-201	436234	NA	NA	NA	FALSE	TRUE	FALSE	FALSE	FALSE	FALSE	FALSE	FALSE	TRUE	Intergenic_downstream	10	60	NA	NA	NA	NA	NA	NA	NA	NA	NA	NA
Blood	cg14361875	-13.184	-0.747249	1.08487e-39	1.52822e-37	1	C1D	C1D_Intergenic_downstream	15	35259923	35259972	50	+	35259923	35259924	CGAGCCCCTTGTCATCCAAGTAAGTCATGTGTATCAAAAGCCCTTATATG	Distal Intergenic	15	35100814	35234078	133265	1	C1D-203	159109	NA	NA	NA	FALSE	TRUE	FALSE	FALSE	FALSE	FALSE	FALSE	FALSE	TRUE	Intergenic_downstream	4	8	NA	NA	NA	NA	NA	NA	NA	NA	NA	NA
Blood	cg14415959	-12.758	-0.733129	2.81509e-37	2.83612e-35	1	SZRD1	SZRD1_Exon	2	36932512	36932561	50	-	36932560	36932561	ACCGTTGCTGGTGGGCCTCTTGAGGATGCGGATCTGTGGAGGGGGCCCCG	Exon (SZRD1-201/SZRD1, exon 2 of 3)	2	36929721	36949314	19594	2	SZRD1-203	16753	SZRD1-203;SZRD1-202;SZRD1-201	SZRD1;SZRD1;SZRD1	0;0;0	TRUE	FALSE	FALSE	FALSE	FALSE	TRUE	FALSE	FALSE	FALSE	Exon	2	2	NA	NA	NA	NA	NA	NA	NA	NA	NA	NA
Blood	cg14427100	-10.878	-0.662699	1.46815e-27	4.72321e-26	1	SLC6A9	SLC6A9_Exon	2	14375100	14375149	50	-	14375148	14375149	CAACTGGGGCAACCAGATCGAGTTTGTACTGACGAGCGTGGGCTATGCCG	Exon (SLC6A9-201/SLC6A9, exon 2 of 13)	2	14363038	14392675	29638	1	SLC6A9-202	12062	SLC6A9-202;SLC6A9-201;SLC6A9-204;SLC6A9-205;SLC6A9-206;SLC6A9-203	SLC6A9;SLC6A9;SLC6A9;SLC6A9;SLC6A9;SLC6A9	0;0;0;0;0;0	TRUE	FALSE	FALSE	FALSE	FALSE	TRUE	FALSE	FALSE	FALSE	Exon	5	8	NA	NA	NA	NA	NA	NA	NA	NA	NA	NA
Blood	cg14431257	-11.7347	-0.696481	8.45763e-32	4.58701e-30	1	NFIB	NFIB_Intergenic_downstream	23	33827864	33827913	50	-	33827912	33827913	AAAATGGATCAACCCTGGTGTGTAGCTAGCAAGCAATAACTGACTACTCG	Distal Intergenic	23	33832772	34036598	203827	2	NFIB-201	208734	NFIB-204;NFIB-205;NFIB-203;NFIB-202;NFIB-201	NFIB;NFIB;NFIB;NFIB;NFIB	0;0;0;0;0	FALSE	TRUE	FALSE	FALSE	FALSE	FALSE	FALSE	FALSE	TRUE	Intergenic_downstream	10	68	NA	NA	NA	NA	NA	NA	NA	NA	NA	NA
Blood	cg14460924	-11.5729	-0.690319	5.65572e-31	2.78723e-29	1	ROBO2	ROBO2_Exon	26	12262206	12262255	50	-	12262254	12262255	TAAAACCAGCTTTATCTGCTGCTGCCACCAGTGCTTGTGCAAAACTGCCG	Exon (ROBO2-201/ROBO2, exon 25 of 29)	26	12248902	12464383	215482	2	ROBO2-201	202128	ROBO2-201;ROBO2-202;ROBO2-203;ROBO2-204;ROBO2-205	ROBO2;ROBO2;ROBO2;ROBO2;ROBO2	0;0;0;0;0	TRUE	FALSE	FALSE	FALSE	FALSE	TRUE	TRUE	FALSE	FALSE	Exon	2	12	NA	NA	NA	NA	NA	NA	NA	NA	NA	NA
Blood	cg14625759	-11.1735	-0.674678	5.49673e-29	2.12371e-27	1	FOXP2	FOXP2_Intron	4	72075837	72075886	50	-	72075885	72075886	GGTGTTTTCTTTTTCTTACTCAAAAAGTGCAAGGTTACACAATACAGACG	Intron (FOXP2-201/FOXP2, intron 3 of 18)	4	71807790	72248137	440348	1	FOXP2-201	268047	FOXP2-201;FOXP2-202;FOXP2-203	FOXP2;FOXP2;FOXP2	0;0;0	TRUE	FALSE	FALSE	FALSE	FALSE	FALSE	TRUE	FALSE	FALSE	Intron	47	61	NA	NA	NA	NA	NA	NA	NA	NA	NA	NA
Blood	cg14640670	-15.2064	-0.805819	3.20603e-52	2.00132e-49	1	PURA	PURA_Intergenic_downstream	14	35996130	35996179	50	+	35996130	35996131	CGATGGGTGGCAAGTCAAGAAGAGAAACTGTCAGTTGGTGGAGGTTCTGT	Downstream (<1kb)	14	35996332	35998320	1989	2	PURA-201	2141	PURA-201	PURA	0	FALSE	TRUE	FALSE	FALSE	FALSE	FALSE	FALSE	FALSE	FALSE	Intergenic_downstream	3	19	ENSECAG00000035184	14	111767794	NA	NA	NA	NA	NA	NA	NA
Blood	cg14685498	-14.1038	-0.775564	3.59762e-45	9.95946e-43	1	SLC30A5	SLC30A5_Intergenic_upstream	21	5813333	5813382	50	-	5813381	5813382	AAAGAAGACTATGATGTAATGCCCATCTCAGAAATCAGAGCCAATTTCCG	Distal Intergenic	21	5471406	5502026	30621	2	SLC30A5-202	-311356	NA	NA	NA	FALSE	TRUE	FALSE	FALSE	FALSE	FALSE	FALSE	FALSE	TRUE	Intergenic_upstream	1	1	NA	NA	NA	NA	NA	NA	NA	NA	NA	NA
Blood	cg14758371	-17.353	-0.854442	1.87259e-67	5.41962e-64	1	HOXB6	HOXB6_Intron	11	24724113	24724162	50	-	24724113	24724114	CGCTCTTATCTAAGCCCAGAGGTATTTATGAGCGTTTATTCGTCTGATCC	Intron (HOXB6-201/HOXB6, intron 1 of 2)	11	24720005	24728090	8086	2	HOXB6-201	3928	HOXB6-201	HOXB6	0	TRUE	FALSE	FALSE	FALSE	FALSE	FALSE	TRUE	FALSE	FALSE	Intron	4	16	NA	NA	NA	NA	NA	NA	NA	NA	NA	NA
Blood	cg14814052	-11.4912	-0.687171	1.46043e-30	6.89825e-29	1	OTX2	OTX2_Intergenic_upstream	24	4812915	4812964	50	+	4812963	4812964	AGTGCAATGCAAAGACACTAGCATGCTTATCTTGCCTAACCAGATGGCCG	Distal Intergenic	24	4631250	4639852	8603	2	OTX2-201	-173063	NA	NA	NA	FALSE	TRUE	FALSE	FALSE	FALSE	FALSE	FALSE	FALSE	TRUE	Intergenic_upstream	9	39	ENSECAG00000039904	24	100050678	NA	NA	NA	NA	NA	NA	NA
Blood	cg14822418	-12.1265	-0.710979	7.64224e-34	5.37164e-32	1	FANCL	FANCL_Intergenic_upstream	15	42602230	42602279	50	+	42602278	42602279	TCCAATTTGGGACAATAAATTTCCTCGGAACCTGTTCTTTTGCTGACTCG	Distal Intergenic	15	43577751	43655553	77803	1	FANCL-201	-975472	NA	NA	NA	FALSE	TRUE	FALSE	FALSE	FALSE	FALSE	FALSE	FALSE	TRUE	Intergenic_upstream	96	98	NA	NA	NA	NA	NA	NA	NA	NA	NA	NA
Blood	cg14870509	-11.35	-0.681667	7.41838e-30	3.22199e-28	1	FANCL	FANCL_Intergenic_upstream	15	43094349	43094398	50	-	43094397	43094398	CGAAACTGGTGCTAATAAAGCCCACTATATTCTTCGGAAATATCAAGCCG	Distal Intergenic	15	43577751	43655851	78101	1	FANCL-202	-483402	NA	NA	NA	FALSE	TRUE	FALSE	FALSE	FALSE	FALSE	FALSE	FALSE	TRUE	Intergenic_upstream	96	98	NA	NA	NA	NA	NA	NA	NA	NA	NA	NA
Blood	cg14884384	-12.8901	-0.737577	5.12097e-38	5.72039e-36	1	ZNF423	ZNF423_Intron	3	2800677	2800726	50	-	2800725	2800726	CAGCTGAGTTCCATAGATGCATTATTAACGGCACATTCCTCGCCATAACG	Intron (ZNF423-201/ZNF423, intron 5 of 7)	3	2684684	3025386	340703	2	ZNF423-201	224660	ZNF423-201;ZNF423-202;ZNF423-203;ZNF423-204	ZNF423;ZNF423;ZNF423;ZNF423	0;0;0;0	TRUE	FALSE	FALSE	FALSE	FALSE	FALSE	TRUE	FALSE	FALSE	Intron	52	57	NA	NA	NA	3	2800705	2800783	79	*	79	9
Blood	cg14948911	-11.0906	-0.671352	1.39382e-28	5.17176e-27	1	BUD13	BUD13_Intergenic_downstream	7	24839985	24840034	50	-	24839985	24839986	CGCCTTTTGAAATGGTTCCAAAATTAAATATTGTACAAGCCGATCAGCCT	Distal Intergenic	7	25298632	25326158	27527	2	BUD13-202	486173	NA	NA	NA	FALSE	TRUE	FALSE	FALSE	FALSE	FALSE	FALSE	FALSE	TRUE	Intergenic_downstream	32	45	NA	NA	NA	NA	NA	NA	NA	NA	NA	NA
Blood	cg14980485	-13.836	-0.767618	1.54602e-43	3.418e-41	1	RBMS1	RBMS1_Intron	18	41375963	41376012	50	+	41376011	41376012	TGAGATAATGTACATAAAGCAGAGACCCTGCCATCTGACTAATTAACTCG	Intron (NA, intron 3 of 0)	18	40974198	41177428	203231	2	RBMS1-204	-198535	NA	NA	NA	TRUE	FALSE	FALSE	FALSE	FALSE	FALSE	TRUE	FALSE	FALSE	Intron	2	6	NA	NA	NA	NA	NA	NA	NA	NA	NA	NA
Blood	cg15044533	-15.553	-0.81455	1.51768e-54	1.1504e-51	1	PBX3	PBX3_Intron	25	30174387	30174436	50	-	30174387	30174388	CGGGTAAATTACAGTCATTTACTGGGAGTGTAATTTACTGAGAGCCTTTA	Intron (PBX3-201/PBX3, intron 2 of 8)	25	30050681	30254088	203408	1	PBX3-201	123706	PBX3-201;PBX3-202	PBX3;PBX3	0;0	TRUE	FALSE	FALSE	FALSE	FALSE	FALSE	TRUE	FALSE	FALSE	Intron	57	84	ENSECAG00000016804	25	100070756	NA	NA	NA	NA	NA	NA	NA
Blood	cg15101414	-12.6493	-0.729422	1.12871e-36	1.07586e-34	1	RHOT1	RHOT1_Exon	11	40561023	40561072	50	+	40561071	40561072	GCCCAAAACTGCAAAAACAGTAGCACCAAAACTTGCTCGAAGCCAAAACG	Exon (RHOT1-201/RHOT1, exon 22 of 22)	11	40560002	40616543	56542	2	RHOT1-201	55471	RHOT1-201;RHOT1-202;RHOT1-203;RHOT1-204;RHOT1-205;RHOT1-206	RHOT1;RHOT1;RHOT1;RHOT1;RHOT1;RHOT1	0;0;0;0;0;0	TRUE	FALSE	FALSE	FALSE	FALSE	TRUE	FALSE	FALSE	FALSE	Exon	6	6	NA	NA	NA	NA	NA	NA	NA	NA	NA	NA
Blood	cg15126562	-14.1558	-0.777079	1.71939e-45	5.02188e-43	1	C1H15orf41	C1H15orf41_Intergenic_upstream	1	153142342	153142391	50	+	153142342	153142343	CGGCCGCAGAGAGAAACAAAGAAGCTGGCGCAGTGTCATTAATCTTAGTC	Distal Intergenic	1	152998506	153100515	102010	2	C1H15orf41-204	-41827	NA	NA	NA	FALSE	TRUE	FALSE	FALSE	FALSE	FALSE	FALSE	FALSE	TRUE	Intergenic_upstream	8	51	NA	NA	NA	NA	NA	NA	NA	NA	NA	NA
Blood	cg15179595	-12.0388	-0.707784	2.22101e-33	1.47308e-31	1	GPC5	GPC5_Exon	17	61685540	61685589	50	+	61685588	61685589	ATGAGCACTTAAAGTACTGCTAGCTGTAGAACTCCAGCTTCGGCCTGTCG	Exon (MIR20A-201/MIR20A-201, exon 1 of 1)	17	61730812	63011481	1280670	1	GPC5-201	-45223	NA	NA	NA	TRUE	FALSE	FALSE	FALSE	FALSE	TRUE	TRUE	FALSE	FALSE	Exon	5	5	NA	NA	NA	NA	NA	NA	NA	NA	NA	NA
Blood	cg15197716	-16.1935	-0.829761	5.60038e-59	6.85745e-56	1	MGST1	MGST1_Intergenic_upstream	6	44777802	44777851	50	+	44777802	44777803	CGTTTGGCTTATTCATAATTTTATGAGCTATAAATTTTATTGCATTGTGA	Distal Intergenic	6	44834005	44856765	22761	1	MGST1-201	-56154	NA	NA	NA	FALSE	TRUE	FALSE	FALSE	FALSE	FALSE	FALSE	FALSE	TRUE	Intergenic_upstream	1	2	NA	NA	NA	NA	NA	NA	NA	NA	NA	NA
Blood	cg15298624	-13.3212	-0.751659	1.74244e-40	2.74615e-38	1	GPD2	GPD2_Intergenic_downstream	18	37999247	37999296	50	-	37999247	37999248	CGAGATGGCTGCTCATAATGGCAAATGAAATATGCTGGTATGATAGGTAC	Distal Intergenic	18	37677854	37806574	128721	1	GPD2-201	321442	NA	NA	NA	FALSE	TRUE	FALSE	FALSE	FALSE	FALSE	FALSE	FALSE	TRUE	Intergenic_downstream	13	22	NA	NA	NA	NA	NA	NA	NA	NA	NA	NA
Blood	cg15359021	-11.8406	-0.700455	2.40819e-32	1.40416e-30	1	FOXP4	FOXP4_Intergenic_upstream	20	41719832	41719881	50	+	41719880	41719881	AGCCCAGTTCTTAATTGTCCTGTCCCAGGGCTCGCACATTTCATTGTTCG	Distal Intergenic	20	41805321	41837688	32368	1	FOXP4-201	-85440	NA	NA	NA	FALSE	TRUE	FALSE	FALSE	FALSE	FALSE	FALSE	FALSE	TRUE	Intergenic_upstream	17	44	NA	NA	NA	NA	NA	NA	NA	NA	NA	NA
Blood	cg15508321	-13.0143	-0.741704	1.01426e-38	1.26627e-36	1	HOXB3	HOXB3_Promoter	11	24686294	24686343	50	-	24686342	24686343	TGCATTTCAAGAAACTCCCATTAATATCAATTTACTTCACTGAAACCTCG	Promoter (9-10kb)	11	24674374	24676499	2126	2	HOXB3-201	-9844	NA	NA	NA	TRUE	FALSE	TRUE	FALSE	FALSE	FALSE	TRUE	FALSE	FALSE	Promoter	7	16	NA	NA	NA	NA	NA	NA	NA	NA	NA	NA
Blood	cg15521201	-11.7475	-0.696963	7.27133e-32	3.97067e-30	1	TMUB2	TMUB2_Exon	11	19395324	19395373	50	+	19395324	19395325	CGCTGTCCTGTGGTCTTGAGATTTTTATTTTTGCATATGTAATCCATTCT	Exon (NA, exon 1 of 1)	11	19395526	19397568	2043	2	TMUB2-201	2195	ATXN7L3-201;TMUB2-201;TMUB2-202;TMUB2-203	ATXN7L3;TMUB2;TMUB2;TMUB2	0;2195;3529;3995	TRUE	FALSE	FALSE	FALSE	FALSE	TRUE	FALSE	FALSE	FALSE	Exon	3	3	NA	NA	NA	NA	NA	NA	NA	NA	NA	NA
Blood	cg15580396	-13.2308	-0.748761	5.82722e-40	8.54909e-38	1	ZNF521	ZNF521_Intron	8	49954537	49954586	50	+	49954537	49954538	CGCCTGACTTTTCTCCAAGCAGACAGGAATGCCCATGATTCAGCAGCCTG	Intron (ZNF521-201/ZNF521, intron 2 of 6)	8	49792589	50063430	270842	2	ZNF521-201	108844	ZNF521-201;ZNF521-202;ZNF521-203;ZNF521-204;ZNF521-205;ZNF521-206	ZNF521;ZNF521;ZNF521;ZNF521;ZNF521;ZNF521	0;0;0;0;0;0	TRUE	FALSE	FALSE	FALSE	FALSE	FALSE	TRUE	FALSE	FALSE	Intron	67	89	NA	NA	NA	NA	NA	NA	NA	NA	NA	NA
Blood	cg15680017	-10.9496	-0.665635	6.67435e-28	2.2509e-26	1	TRPS1	TRPS1_Intron	9	61094319	61094368	50	-	61094367	61094368	CTTCAAGACTGGAACACTTTCTTGGCATTGAAAGGGCATTTGATTCATCG	Intron (TRPS1-201/TRPS1, intron 4 of 5)	9	61086529	61331983	245455	2	TRPS1-201	237615	TRPS1-201;TRPS1-202	TRPS1;TRPS1	0;0	TRUE	FALSE	FALSE	FALSE	FALSE	FALSE	TRUE	FALSE	FALSE	Intron	10	31	NA	NA	NA	NA	NA	NA	NA	NA	NA	NA
Blood	cg15739295	-10.7822	-0.658742	4.17839e-27	1.26088e-25	1	ZNF703	ZNF703_Intergenic_upstream	27	8079349	8079398	50	-	8079349	8079350	CGTGAAAGACGTTTGTTTCAGTTGCCAACATTTCTGCAGAACTAATGTGG	Distal Intergenic	27	7926632	7929377	2746	2	ZNF703-201	-150021	NA	NA	NA	FALSE	TRUE	FALSE	FALSE	FALSE	FALSE	FALSE	FALSE	TRUE	Intergenic_upstream	35	69	ENSECAG00000011475	27	100146543	NA	NA	NA	NA	NA	NA	NA
Blood	cg15832625	-13.605	-0.760572	3.73776e-42	7.34539e-40	1	MEIS1	MEIS1_Intergenic_upstream	15	36603255	36603304	50	+	36603303	36603304	TCATTTTTGACAACCTCCGCAGAAAACAAGCAGCTTTCTGGCTACTGGCG	Distal Intergenic	15	36385204	36512410	127207	2	MEIS1-202	-90845	NA	NA	NA	FALSE	TRUE	FALSE	FALSE	FALSE	FALSE	FALSE	FALSE	TRUE	Intergenic_upstream	11	111	NA	NA	NA	NA	NA	NA	NA	NA	NA	NA
Blood	cg15881760	-10.9983	-0.66762	3.8924e-28	1.35282e-26	1	SOX5	SOX5_Intergenic_upstream	6	50878709	50878758	50	-	50878757	50878758	ATAGCTCGCTTCTTCTAAGCACCAATAAATTTACATGATCATAACAGTCG	Distal Intergenic	6	50317593	50793471	475879	2	SOX5-204	-85287	NA	NA	NA	FALSE	TRUE	FALSE	FALSE	FALSE	FALSE	FALSE	FALSE	TRUE	Intergenic_upstream	28	78	NA	NA	NA	NA	NA	NA	NA	NA	NA	NA
Blood	cg15905994	-11.3283	-0.680816	9.50019e-30	4.05426e-28	1	ZFHX3	ZFHX3_Intergenic_upstream	3	21318046	21318095	50	-	21318046	21318047	CGAATTGACTAACTGGTTTCAGATCCAATACACATAACTTGATCAGACAC	Distal Intergenic	3	21659218	21922041	262824	1	ZFHX3-201	-341172	NA	NA	NA	FALSE	TRUE	FALSE	FALSE	FALSE	FALSE	FALSE	FALSE	TRUE	Intergenic_upstream	47	163	NA	NA	NA	NA	NA	NA	NA	NA	NA	NA
Blood	cg15977571	-14.15	-0.776911	1.86689e-45	5.40313e-43	1	LYVE1	LYVE1_Promoter	7	81849151	81849200	50	+	81849151	81849152	CGCCCAGGCTGTACTTTGTGGATGGCCTTCTGGAAAATTTAGCTAATGCT	Promoter (<=1kb)	7	81837146	81849122	11977	2	LYVE1-202	-29	LYVE1-201;LYVE1-202	LYVE1;LYVE1	-206;-29	FALSE	TRUE	TRUE	FALSE	FALSE	FALSE	FALSE	FALSE	FALSE	Promoter	1	1	NA	NA	NA	NA	NA	NA	NA	NA	NA	NA
Blood	cg16030437	-13.5734	-0.759593	5.75694e-42	1.1244e-39	1	LIN54	LIN54_Exon	3	55581738	55581787	50	+	55581786	55581787	TTGTCAACATAAATTCTACTGGTGACTCTACAGCCACGCCCATTTCCACG	Exon (LIN54-201/LIN54, exon 2 of 13)	3	55568255	55630675	62421	1	LIN54-201	13483	LIN54-201;LIN54-202;LIN54-203;LIN54-204	LIN54;LIN54;LIN54;LIN54	0;0;0;0	TRUE	FALSE	FALSE	FALSE	FALSE	TRUE	FALSE	FALSE	FALSE	Exon	4	5	NA	NA	NA	NA	NA	NA	NA	NA	NA	NA
Blood	cg16125047	-10.8186	-0.660249	2.81171e-27	8.6654e-26	1	LSAMP	LSAMP_Intergenic_upstream	19	43649943	43649992	50	+	43649943	43649944	CGAAACGTTTGGGCCTTTGAAATTGAAATGGATTTCAGTCTTCTTTATAT	Distal Intergenic	19	44571102	45169583	598482	1	LSAMP-201	-921110	NA	NA	NA	FALSE	TRUE	FALSE	FALSE	FALSE	FALSE	FALSE	FALSE	TRUE	Intergenic_upstream	7	15	NA	NA	NA	NA	NA	NA	NA	NA	NA	NA
Blood	cg16184138	-12.1027	-0.710115	1.02133e-33	7.06851e-32	1	TBC1D5	TBC1D5_Intergenic_upstream	16	65493602	65493651	50	-	65493650	65493651	AGCAGTGTGTCATTTCCATTTTAATAAAAAAGTACATTATTCTCTTCCCG	Distal Intergenic	16	65651417	66172848	521432	1	TBC1D5-202	-157815	NA	NA	NA	FALSE	TRUE	FALSE	FALSE	FALSE	FALSE	FALSE	FALSE	TRUE	Intergenic_upstream	18	32	ENSECAG00000008017	16	100052179	NA	NA	NA	NA	NA	NA	NA
Blood	cg16219704	-18.9117	-0.882437	9.13706e-80	9.69625e-76	1	WLS	WLS_Intron	5	90106553	90106602	50	-	90106553	90106554	CGATCCTCTGGCACCAAAGGGGGTAATTGAGTAGAAAGGCGGAATGCTGT	Intron (WLS-201/WLS, intron 1 of 11)	5	90091063	90183795	92733	1	WLS-201	15490	WLS-201;WLS-202	WLS;WLS	0;0	TRUE	FALSE	FALSE	FALSE	FALSE	FALSE	TRUE	FALSE	FALSE	Intron	2	4	NA	NA	NA	NA	NA	NA	NA	NA	NA	NA
Blood	cg16322968	-10.8714	-0.662431	1.5768e-27	5.04006e-26	1	PSMD7	PSMD7_Intron	3	21126103	21126152	50	+	21126103	21126104	CGCATTGACAGATTGGGAAAGCAGTTTGTTCTACCAAATTTAACAATGAT	Intron (NA, intron 1 of 0)	3	20622160	20630096	7937	2	PSMD7-201	-496007	NA	NA	NA	TRUE	FALSE	FALSE	FALSE	FALSE	FALSE	TRUE	FALSE	FALSE	Intron	20	27	NA	NA	NA	NA	NA	NA	NA	NA	NA	NA
Blood	cg16350825	-13.1638	-0.746595	1.41776e-39	1.971e-37	1	LMO1	LMO1_Intergenic_upstream	7	79967032	79967081	50	+	79967080	79967081	CCCACATTTAATCCAACTTTAATCCTAGTCATTAGGAATTAGGCATGCCG	Distal Intergenic	7	79910077	79950972	40896	2	LMO1-202	-16060	NA	NA	NA	FALSE	TRUE	FALSE	FALSE	FALSE	FALSE	FALSE	FALSE	TRUE	Intergenic_upstream	42	65	NA	NA	NA	NA	NA	NA	NA	NA	NA	NA
Blood	cg16366051	-11.2327	-0.677036	2.81737e-29	1.13452e-27	1	ZNF618	ZNF618_Intron	25	19195542	19195591	50	+	19195542	19195543	CGCCCCAGCATTCTTTCCGCCGCTGAACAGCTGTATAACAAATGAATATA	Intron (ZNF618-201/ZNF618, intron 1 of 15)	25	19103636	19282891	179256	1	ZNF618-201	91906	ZNF618-201;ZNF618-202;ZNF618-203;ZNF618-204;ZNF618-205;ZNF618-206;ZNF618-207	ZNF618;ZNF618;ZNF618;ZNF618;ZNF618;ZNF618;ZNF618	0;0;0;0;0;0;0	TRUE	FALSE	FALSE	FALSE	FALSE	FALSE	TRUE	FALSE	FALSE	Intron	7	17	NA	NA	NA	NA	NA	NA	NA	NA	NA	NA
Blood	cg16371301	-12.372	-0.719766	3.70523e-35	2.97128e-33	1	BCL11A	BCL11A_Intergenic_upstream	15	41462510	41462559	50	-	41462510	41462511	CGAGCTGGATCTTGTCAGAGCAGATTTTCTGTGACCATAATAAAGGGCTT	Distal Intergenic	15	41506454	41603558	97105	1	BCL11A-206	-43944	NA	NA	NA	FALSE	TRUE	FALSE	FALSE	FALSE	FALSE	FALSE	FALSE	TRUE	Intergenic_upstream	14	201	NA	NA	NA	NA	NA	NA	NA	NA	NA	NA
Blood	cg16421820	-11.3959	-0.683465	4.38276e-30	1.95146e-28	1	NFIB	NFIB_Exon	23	33847295	33847344	50	+	33847343	33847344	AAGTAATTCCCAATGTATCCTCACTGGTACTGGGGTATAAATGCCTGCCG	Exon (NFIB-201/NFIB, exon 8 of 9)	23	33832772	34049907	217136	2	NFIB-204	202563	NFIB-204;NFIB-205;NFIB-203;NFIB-202;NFIB-201;NFIB-208;NFIB-207;NFIB-206;NFIB-209	NFIB;NFIB;NFIB;NFIB;NFIB;NFIB;NFIB;NFIB;NFIB	0;0;0;0;0;0;0;0;0	TRUE	FALSE	FALSE	FALSE	FALSE	TRUE	TRUE	FALSE	FALSE	Exon	16	68	NA	NA	NA	NA	NA	NA	NA	NA	NA	NA
Blood	cg16484021	-12.0266	-0.707337	2.57506e-33	1.67305e-31	1	ZBTB7B	ZBTB7B_Promoter	5	39460785	39460834	50	-	39460785	39460786	CGAGGCAACTTCAAACTGTCCGGGCAAAACGTCAAGTTTACTCACGAGTT	Promoter (5-6kb)	5	39450082	39455728	5647	2	ZBTB7B-201	-5106	NA	NA	NA	FALSE	TRUE	TRUE	FALSE	FALSE	FALSE	FALSE	FALSE	FALSE	Promoter	9	13	ENSECAG00000038153	5	100057144	NA	NA	NA	NA	NA	NA	NA
Blood	cg16492083	-11.9227	-0.70351	9.01212e-33	5.52813e-31	1	HIF1AN	HIF1AN_Intergenic_downstream	1	29407971	29408020	50	+	29407971	29407972	CGCCCAAAAGCACAGGGCAATGATTAATGTCCCCTCAGAAAAAGAAATTA	Distal Intergenic	1	29464539	29473930	9392	2	HIF1AN-201	65910	NA	NA	NA	FALSE	TRUE	FALSE	FALSE	FALSE	FALSE	FALSE	FALSE	TRUE	Intergenic_downstream	31	31	NA	NA	NA	NA	NA	NA	NA	NA	NA	NA
Blood	cg16540891	-12.5048	-0.724426	7.0261e-36	6.06187e-34	1	TARDBP	TARDBP_Exon	2	40714187	40714236	50	+	40714235	40714236	AATAAATAAATAATCAGGGTTGTCTTGGCTGATAAACGGTCCCCACCTCG	Exon (NA, exon 3 of 1)	2	40665442	40671985	6544	2	TARDBP-202	-42202	NA	NA	NA	TRUE	FALSE	FALSE	FALSE	FALSE	TRUE	FALSE	FALSE	FALSE	Exon	2	21	NA	NA	NA	NA	NA	NA	NA	NA	NA	NA
Blood	cg16573829	-12.688	-0.730748	6.89083e-37	6.75005e-35	1	PAX7	PAX7_Intron	2	35393512	35393561	50	-	35393560	35393561	TAATGAGATCTTGTTGCCTGGGCTAGGCAAAACCTTCCAATATCAGGACG	Intron (PAX7-201/PAX7, intron 7 of 8)	2	35363395	35459366	95972	2	PAX7-201	65805	PAX7-201	PAX7	0	TRUE	FALSE	FALSE	FALSE	FALSE	FALSE	TRUE	FALSE	FALSE	Intron	25	26	NA	NA	NA	NA	NA	NA	NA	NA	NA	NA
Blood	cg16593370	-12.7857	-0.734069	1.97013e-37	2.02981e-35	1	RHOT1	RHOT1_Exon	11	40561012	40561061	50	+	40561060	40561061	TACATAGCAAAGCCCAAAACTGCAAAAACAGTAGCACCAAAACTTGCTCG	Exon (RHOT1-201/RHOT1, exon 22 of 22)	11	40560002	40616543	56542	2	RHOT1-201	55482	RHOT1-201;RHOT1-202;RHOT1-203;RHOT1-204;RHOT1-205;RHOT1-206	RHOT1;RHOT1;RHOT1;RHOT1;RHOT1;RHOT1	0;0;0;0;0;0	TRUE	FALSE	FALSE	FALSE	FALSE	TRUE	FALSE	FALSE	FALSE	Exon	6	6	NA	NA	NA	NA	NA	NA	NA	NA	NA	NA
Blood	cg16656380	-10.7317	-0.65664	7.2277e-27	2.11684e-25	1	PROX1	PROX1_Intron	5	22096768	22096817	50	-	22096768	22096769	CGCCTTGGAGAGAGAGTTATTCTTGTCACAAACCCTTTTGTCTGCATCTG	Intron (PROX1-201/PROX1, intron 5 of 5)	5	22091540	22138074	46535	2	PROX1-201	41257	PROX1-201	PROX1	0	TRUE	FALSE	FALSE	FALSE	FALSE	FALSE	TRUE	FALSE	FALSE	Intron	34	69	NA	NA	NA	NA	NA	NA	NA	NA	NA	NA
Blood	cg16675686	-13.1416	-0.745873	1.90223e-39	2.59911e-37	1	OTX2	OTX2_Intron	24	4578315	4578364	50	-	4578363	4578364	GGCTGAGGCCCTGCCACTCAATAATTACCCACTGTCTCATCATAATCCCG	Intron (NA, intron 2 of 0)	24	4631250	4635165	3916	2	OTX2-202	56850	NA	NA	NA	TRUE	FALSE	FALSE	FALSE	FALSE	FALSE	TRUE	FALSE	FALSE	Intron	15	39	ENSECAG00000039904	24	100050678	NA	NA	NA	NA	NA	NA	NA
Blood	cg16682334	-11.7552	-0.697252	6.6412e-32	3.64533e-30	1	ARL14EP	ARL14EP_Intergenic_downstream	7	98537985	98538034	50	-	98538033	98538034	CGCCTGTCGACATGATTGCTACTCTCCAATGAATCAGAACATACAGGGCG	Distal Intergenic	7	98503791	98511662	7872	1	ARL14EP-201	34243	NA	NA	NA	FALSE	TRUE	FALSE	FALSE	FALSE	FALSE	FALSE	FALSE	TRUE	Intergenic_downstream	8	8	NA	NA	NA	NA	NA	NA	NA	NA	NA	NA
Blood	cg16796969	-14.5837	-0.789207	3.56807e-48	1.35637e-45	1	KCNU1	KCNU1_Intergenic_downstream	27	8409220	8409269	50	-	8409220	8409221	CGGTTATTAGAGTGAGGGCTACTGCATGACACATGATGCATGACCGAGCA	Distal Intergenic	27	8572458	8722657	150200	2	KCNU1-203	313437	NA	NA	NA	FALSE	TRUE	FALSE	FALSE	FALSE	FALSE	FALSE	FALSE	TRUE	Intergenic_downstream	19	24	ENSECAG00000026836	27	100060065	NA	NA	NA	NA	NA	NA	NA
Blood	cg16847788	-14.2664	-0.78027	3.5452e-46	1.11747e-43	1	BNC2	BNC2_Intron	23	35855323	35855372	50	+	35855371	35855372	ATAAATTGCTTTCTTACATCCACAGTGTAAAGGCCCTTATCATTTACCCG	Intron (BNC2-201/BNC2, intron 4 of 6)	23	35733428	36148645	415218	2	BNC2-201	293273	BNC2-201;BNC2-202;BNC2-203;BNC2-204;BNC2-205	BNC2;BNC2;BNC2;BNC2;BNC2	0;0;0;0;0	TRUE	FALSE	FALSE	FALSE	FALSE	FALSE	TRUE	FALSE	FALSE	Intron	79	102	NA	NA	NA	NA	NA	NA	NA	NA	NA	NA
Blood	cg16918753	-10.8474	-0.661439	2.05262e-27	6.45661e-26	1	UBR4	UBR4_Exon	2	34987804	34987853	50	-	34987852	34987853	ATCATGATGGCAACAGCCAATGAGAACCTCTCTGCTAAATTCTGTAACCG	Exon (UBR4-201/UBR4, exon 31 of 104)	2	34948785	35076364	127580	1	UBR4-202	39019	UBR4-202;UBR4-203;UBR4-204;UBR4-205;UBR4-201;UBR4-206;UBR4-207;UBR4-208;UBR4-209	UBR4;UBR4;UBR4;UBR4;UBR4;UBR4;UBR4;UBR4;UBR4	0;0;0;0;0;0;0;0;0	TRUE	FALSE	FALSE	FALSE	FALSE	TRUE	FALSE	FALSE	FALSE	Exon	10	10	NA	NA	NA	NA	NA	NA	NA	NA	NA	NA
Blood	cg16924584	-10.7505	-0.657423	5.89693e-27	1.748e-25	1	SERTAD4	SERTAD4_Promoter	5	25274230	25274279	50	-	25274230	25274231	CGTGAGTTGCAGTCCCACAGGAGCCAAGCACAACATCAACGGAGCAGGCA	Promoter (<=1kb)	5	25268579	25273524	4946	2	SERTAD4-201	-755	SERTAD4-201	SERTAD4	0	FALSE	TRUE	TRUE	FALSE	FALSE	FALSE	FALSE	FALSE	FALSE	Promoter	2	4	NA	NA	NA	NA	NA	NA	NA	NA	NA	NA
Blood	cg16926809	-11.0383	-0.669241	2.49726e-28	8.89294e-27	1	CASZ1	CASZ1_Intron	2	40947699	40947748	50	+	40947699	40947700	CGAGGCTTTCGGCCCCAGAAAGTGCAGATTCAGGTTTTAATACACAAAAT	Intron (CASZ1-201/CASZ1, intron 2 of 19)	2	40925554	40979872	54319	1	CASZ1-201	22145	CASZ1-201;CASZ1-202;CASZ1-203;CASZ1-204	CASZ1;CASZ1;CASZ1;CASZ1	0;0;0;0	TRUE	FALSE	FALSE	FALSE	FALSE	FALSE	TRUE	FALSE	FALSE	Intron	95	120	NA	NA	NA	2	40947617	40947709	93	*	93	10
Blood	cg17003896	-14.8	-0.795115	1.46493e-49	6.66251e-47	1	INSC	INSC_Intergenic_downstream	7	86392036	86392085	50	+	86392036	86392037	CGTGGAAGATGACGGTCTGATGGAAAATGACAGTAACAGCTTTGTTGATT	Distal Intergenic	7	85941467	86068327	126861	1	INSC-203	450569	NA	NA	NA	FALSE	TRUE	FALSE	FALSE	FALSE	FALSE	FALSE	FALSE	TRUE	Intergenic_downstream	36	39	NA	NA	NA	NA	NA	NA	NA	NA	NA	NA
Blood	cg17011396	-15.6752	-0.817542	2.23565e-55	1.97706e-52	1	HMX3	HMX3_Intergenic_upstream	1	9851079	9851128	50	-	9851079	9851080	CGACTAGTTTCACACACGTGGTGTACCTCTGACAGTTTTTTTGGGGAGGG	Distal Intergenic	1	9811090	9814285	3196	2	HMX3-201	-36843	NA	NA	NA	FALSE	TRUE	FALSE	FALSE	FALSE	FALSE	FALSE	FALSE	TRUE	Intergenic_upstream	15	24	ENSECAG00000037274	1	100057903	NA	NA	NA	NA	NA	NA	NA
Blood	cg17020935	-12.8862	-0.737448	5.38285e-38	5.9919e-36	1	SGIP1	SGIP1_Exon	5	91314574	91314623	50	-	91314622	91314623	ACTACTTACCTTCAAAAGTCAAATAAAACTTTCCTCTGTCAAACCAAACG	Exon (SGIP1-201/SGIP1, exon 16 of 23)	5	91268880	91416795	147916	2	SGIP1-201	102172	SGIP1-201;SGIP1-202;SGIP1-203;SGIP1-204;SGIP1-205;SGIP1-206;SGIP1-207;SGIP1-208;SGIP1-209;SGIP1-210	SGIP1;SGIP1;SGIP1;SGIP1;SGIP1;SGIP1;SGIP1;SGIP1;SGIP1;SGIP1	0;0;0;0;0;0;0;0;0;0	TRUE	FALSE	FALSE	FALSE	FALSE	TRUE	TRUE	FALSE	FALSE	Exon	2	5	NA	NA	NA	NA	NA	NA	NA	NA	NA	NA
Blood	cg17029259	-10.8194	-0.660285	2.78544e-27	8.59275e-26	1	NRXN3	NRXN3_Exon	24	24780395	24780444	50	-	24780443	24780444	ATCCCTCTTCTTGTAGAAGACCCTTTAGCTACCCCTCCTATTGCTACTCG	Exon (NRXN3-202/NRXN3, exon 19 of 19)	24	23340306	24781306	1441001	1	NRXN3-201	1440089	NRXN3-201;NRXN3-202;NRXN3-203;NRXN3-206	NRXN3;NRXN3;NRXN3;NRXN3	0;0;0;0	TRUE	FALSE	FALSE	FALSE	FALSE	TRUE	TRUE	FALSE	FALSE	Exon	24	40	ENSECAG00000002117	24	100059645	NA	NA	NA	NA	NA	NA	NA
Blood	cg17096302	-12.7008	-0.731184	5.85297e-37	5.7868e-35	1	DLG2	DLG2_Intron	7	62714211	62714260	50	-	62714211	62714212	CGTTTTGTAGTCAGAGAAAACAGAGATCAATGCATTTTCAAACTGACAGA	Intron (DLG2-201/DLG2, intron 4 of 25)	7	62189663	63988637	1798975	1	DLG2-201	524548	DLG2-201;DLG2-202;DLG2-203	DLG2;DLG2;DLG2	0;0;0	TRUE	FALSE	FALSE	FALSE	FALSE	FALSE	TRUE	FALSE	FALSE	Intron	8	20	ENSECAG00000013426	7	100050929	NA	NA	NA	NA	NA	NA	NA
Blood	cg17266697	-14.3211	-0.781834	1.61611e-46	5.25005e-44	1	PPP1R1B	PPP1R1B_Promoter	11	22846905	22846954	50	-	22846953	22846954	AAGAGGCCCTAAAGTTAAAACAGCTGTTAATTTATAAACCAATTTTTCCG	Promoter (5-6kb)	11	22833685	22841631	7947	2	PPP1R1B-201	-5323	NA	NA	NA	FALSE	TRUE	TRUE	FALSE	FALSE	FALSE	FALSE	FALSE	FALSE	Promoter	16	16	NA	NA	NA	NA	NA	NA	NA	NA	NA	NA
Blood	cg17320921	-12.7755	-0.733722	2.24766e-37	2.30085e-35	1	BNC2	BNC2_Intron	23	36020429	36020478	50	-	36020429	36020430	CGGATCAATTACCAGACAAGCAAGTGATAGTGAAATCAATGAAAGATCAT	Intron (BNC2-201/BNC2, intron 1 of 6)	23	35733428	36148645	415218	2	BNC2-201	128167	BNC2-201;BNC2-202;BNC2-203;BNC2-204;BNC2-205	BNC2;BNC2;BNC2;BNC2;BNC2	0;0;0;0;0	TRUE	FALSE	FALSE	FALSE	FALSE	FALSE	TRUE	FALSE	FALSE	Intron	79	102	NA	NA	NA	NA	NA	NA	NA	NA	NA	NA
Blood	cg17333429	-13.722	-0.764162	7.50048e-43	1.55055e-40	1	TCF4	TCF4_Intergenic_upstream	8	76867963	76868012	50	-	76867963	76867964	CGAGTGTCATTATATTTTGATGTGTTTAATAATACGGCAGAGGTTAAATG	Distal Intergenic	8	76382412	76724184	341773	2	TCF4-205	-143828	NA	NA	NA	FALSE	TRUE	FALSE	FALSE	FALSE	FALSE	FALSE	FALSE	TRUE	Intergenic_upstream	9	86	NA	NA	NA	NA	NA	NA	NA	NA	NA	NA
Blood	cg17344908	-12.0942	-0.709804	1.13359e-33	7.7113e-32	1	ATG4C	ATG4C_Intergenic_downstream	5	94383554	94383603	50	-	94383554	94383555	CGACCTCTGCTACATTTCAGTGTTGTTTATTGATTTCTGACCCAGTGCTT	Distal Intergenic	5	94456675	94554877	98203	2	ATG4C-206	171323	NA	NA	NA	FALSE	TRUE	FALSE	FALSE	FALSE	FALSE	FALSE	FALSE	TRUE	Intergenic_downstream	22	39	NA	NA	NA	NA	NA	NA	NA	NA	NA	NA
Blood	cg17437489	-12.978	-0.740502	1.63178e-38	1.9828e-36	1	PBX3	PBX3_Intron	25	30067315	30067364	50	-	30067315	30067316	CGATGATGTTTGGGATGACAGAAATTAATACGCACTTGCTTGAAGAAAGC	Intron (PBX3-201/PBX3, intron 2 of 8)	25	30050681	30254088	203408	1	PBX3-201	16634	PBX3-201;PBX3-202	PBX3;PBX3	0;0	TRUE	FALSE	FALSE	FALSE	FALSE	FALSE	TRUE	FALSE	FALSE	Intron	57	84	ENSECAG00000016804	25	100070756	NA	NA	NA	NA	NA	NA	NA
Blood	cg17448042	-12.5327	-0.725396	4.94587e-36	4.33765e-34	1	FAM172A	FAM172A_Intron	14	74730356	74730405	50	-	74730356	74730357	CGAATAGCTGAAGGGGAAAGCAAAGTGTTGCACCATTGTAGAGTAACCAT	Intron (FAM172A-203/FAM172A, intron 8 of 8)	14	74349073	74745208	396136	1	FAM172A-209	381283	FAM172A-209;FAM172A-203;FAM172A-204;FAM172A-205;FAM172A-206;FAM172A-207;FAM172A-208;FAM172A-210	FAM172A;FAM172A;FAM172A;FAM172A;FAM172A;FAM172A;FAM172A;FAM172A	0;0;0;0;0;0;0;0	TRUE	FALSE	FALSE	FALSE	FALSE	FALSE	TRUE	FALSE	FALSE	Intron	28	28	NA	NA	NA	NA	NA	NA	NA	NA	NA	NA
Blood	cg17516812	-11.5356	-0.688885	8.72867e-31	4.21039e-29	1	BNC2	BNC2_Intron	23	36059015	36059064	50	+	36059063	36059064	CTGATTGCTGTTCTTTTTACTATCAAGGGACACTCTTGCCCAGACAGACG	Intron (BNC2-201/BNC2, intron 1 of 6)	23	35733428	36148645	415218	2	BNC2-201	89581	BNC2-201;BNC2-202;BNC2-203;BNC2-204;BNC2-205	BNC2;BNC2;BNC2;BNC2;BNC2	0;0;0;0;0	TRUE	FALSE	FALSE	FALSE	FALSE	FALSE	TRUE	FALSE	FALSE	Intron	79	102	NA	NA	NA	NA	NA	NA	NA	NA	NA	NA
Blood	cg17534919	-10.805	-0.659687	3.26005e-27	1.00084e-25	1	R3HDM1	R3HDM1_Exon	18	19559613	19559662	50	+	19559661	19559662	TTCGGGGCCGTAGCACTGTCTGAGAGGTTTACATTTCTCACAGTGAACCG	Exon (MIR128-1-201/MIR128-1-201, exon 1 of 1)	18	19500301	19615324	115024	1	R3HDM1-206	59312	R3HDM1-206;R3HDM1-201;R3HDM1-202;R3HDM1-203;R3HDM1-204;R3HDM1-205	R3HDM1;R3HDM1;R3HDM1;R3HDM1;R3HDM1;R3HDM1	0;0;0;0;0;0	TRUE	FALSE	FALSE	FALSE	FALSE	TRUE	TRUE	FALSE	FALSE	Exon	7	7	NA	NA	NA	NA	NA	NA	NA	NA	NA	NA
Blood	cg17548238	-10.8247	-0.660503	2.62933e-27	8.12693e-26	1	GLP1R	GLP1R_Intron	20	39520502	39520551	50	-	39520550	39520551	CCATCACCTTTAATTTTATTTGAGCAGGAAATAGGTCCTGGTGGTGCCCG	Intron (GLP1R-201/GLP1R, intron 3 of 12)	20	39509501	39543750	34250	1	GLP1R-201	11001	GLP1R-201;GLP1R-202	GLP1R;GLP1R	0;0	TRUE	FALSE	FALSE	FALSE	FALSE	FALSE	TRUE	FALSE	FALSE	Intron	1	1	NA	NA	NA	NA	NA	NA	NA	NA	NA	NA
Blood	cg17578565	-12.8964	-0.737791	4.71362e-38	5.28391e-36	1	CUX2	CUX2_Intron	8	23372825	23372874	50	+	23372873	23372874	CTGCTGCCAATGGTAAACCATCTACTGATTCATAACAGCGCATGGTAACG	Intron (CUX2-201/CUX2, intron 1 of 21)	8	23228512	23468198	239687	2	CUX2-201	95324	CUX2-201	CUX2	0	TRUE	FALSE	FALSE	FALSE	FALSE	FALSE	TRUE	FALSE	FALSE	Intron	25	32	ENSECAG00000007841	8	100630554	NA	NA	NA	NA	NA	NA	NA
Blood	cg17655935	-11.7856	-0.698397	4.62978e-32	2.58764e-30	1	ZNF703	ZNF703_Intron	27	8240141	8240190	50	-	8240141	8240142	CGGCTGGTTCCTGACAAACTTCCTAATTAATCTGCTAAAGATCAGAGGAG	Intron (NA, intron 1 of 0)	27	7926632	7929377	2746	2	ZNF703-201	-310813	NA	NA	NA	TRUE	FALSE	FALSE	FALSE	FALSE	FALSE	TRUE	FALSE	FALSE	Intron	31	69	ENSECAG00000011475	27	100146543	NA	NA	NA	NA	NA	NA	NA
Blood	cg17744986	-14.7264	-0.793121	4.36461e-49	1.80457e-46	1	RNF165	RNF165_threeUTR	8	68789875	68789924	50	-	68789875	68789876	CGGGTGTGGAACATTACACTAGGCAGAAATTCAAAAATGATTAAGAAGGA	3' UTR	8	68787497	68888281	100785	1	RNF165-201	2378	RNF165-201;RNF165-202	RNF165;RNF165	0;0	TRUE	FALSE	FALSE	FALSE	TRUE	TRUE	TRUE	FALSE	FALSE	threeUTR	4	22	NA	NA	NA	NA	NA	NA	NA	NA	NA	NA
Blood	cg17755632	-19.6342	-0.893628	7.88415e-86	1.255e-81	1	NFIA	NFIA_Intron	5	95680663	95680712	50	+	95680711	95680712	TGGTGACAGGTATACATGATAAATGTTCCAGAAGGCTGACCTAATTTCCG	Intron (NFIA-201/NFIA, intron 3 of 9)	5	95554932	95890515	335584	2	NFIA-201	209803	NFIA-201;NFIA-202;NFIA-203;NFIA-204;NFIA-205;NFIA-206;NFIA-207;NFIA-208;NFIA-209;NFIA-210	NFIA;NFIA;NFIA;NFIA;NFIA;NFIA;NFIA;NFIA;NFIA;NFIA	0;0;0;0;0;0;0;0;0;0	TRUE	FALSE	FALSE	FALSE	FALSE	FALSE	TRUE	FALSE	FALSE	Intron	33	59	NA	NA	NA	NA	NA	NA	NA	NA	NA	NA
Blood	cg17807053	-10.7729	-0.658355	4.62428e-27	1.38624e-25	1	PEX14	PEX14_Intron	2	41070542	41070591	50	+	41070542	41070543	CGTGGGGGATATAGCAAAGAACAGCATAAACGAGCGAATCCAATTTAAAC	Intron (PEX14-201/PEX14, intron 2 of 8)	2	40989442	41119484	130043	2	PEX14-201	48893	PEX14-201	PEX14	0	TRUE	FALSE	FALSE	FALSE	FALSE	FALSE	TRUE	FALSE	FALSE	Intron	48	48	NA	NA	NA	NA	NA	NA	NA	NA	NA	NA
Blood	cg17909166	-13.6338	-0.761459	2.52111e-42	5.04793e-40	1	MECOM	MECOM_Intergenic_downstream	19	11880956	11881005	50	+	11881004	11881005	TCTGGAACCACTCAAGCATATAATGAATGGAGTACCACTGATTGGAAACG	Distal Intergenic	19	11980323	12039731	59409	2	MECOM-201	158726	NA	NA	NA	FALSE	TRUE	FALSE	FALSE	FALSE	FALSE	FALSE	FALSE	TRUE	Intergenic_downstream	3	92	NA	NA	NA	NA	NA	NA	NA	NA	NA	NA
Blood	cg17939749	-11.7352	-0.696496	8.41734e-32	4.57294e-30	1	DACH1	DACH1_Intron	17	45260785	45260834	50	+	45260833	45260834	TGACTGCATTTCTTGTTTCAGCCAGTTTCCTTGTCCTCTTGCAATTAACG	Intron (DACH1-201/DACH1, intron 4 of 14)	17	44988407	45363022	374616	2	DACH1-201	102188	DACH1-201;DACH1-202;DACH1-203	DACH1;DACH1;DACH1	0;0;0	TRUE	FALSE	FALSE	FALSE	FALSE	FALSE	TRUE	FALSE	FALSE	Intron	63	99	NA	NA	NA	NA	NA	NA	NA	NA	NA	NA
Blood	cg17985090	-11.0837	-0.671073	1.50591e-28	5.53605e-27	1	ZEB2	ZEB2_Intron	18	27510918	27510967	50	+	27510966	27510967	CTGTAACTAGCAACAGCAAACATCCACTAAAACATAAAGTGCAATAATCG	Intron (ZEB2-201/ZEB2, intron 2 of 11)	18	27393867	27524502	130636	2	ZEB2-201	13535	ZEB2-201;ZEB2-202;ZEB2-204;ZEB2-207;ZEB2-205;ZEB2-206	ZEB2;ZEB2;ZEB2;ZEB2;ZEB2;ZEB2	0;0;0;0;0;0	TRUE	FALSE	FALSE	FALSE	FALSE	FALSE	TRUE	FALSE	FALSE	Intron	122	218	NA	NA	NA	NA	NA	NA	NA	NA	NA	NA
Blood	cg18056481	-10.8885	-0.663133	1.3076e-27	4.23488e-26	1	PTPRC	PTPRC_Intergenic_upstream	30	27321816	27321865	50	-	27321864	27321865	GTGAGCAAAGGTCCAGAATGATCCTCCACTAATGACCAGTGTGATATACG	Distal Intergenic	30	27521171	27637831	116661	1	PTPRC-208	-199355	NA	NA	NA	FALSE	TRUE	FALSE	FALSE	FALSE	FALSE	FALSE	FALSE	TRUE	Intergenic_upstream	1	7	NA	NA	NA	NA	NA	NA	NA	NA	NA	NA
Blood	cg18096355	-11.0701	-0.670525	1.75265e-28	6.36956e-27	1	DPH6	DPH6_Intergenic_upstream	1	153631198	153631247	50	-	153631198	153631199	CGTGAAATGATTTGTAATTCTGAGTAATCACTTAGGACAAGCCCTTGCAC	Distal Intergenic	1	154021314	154191027	169714	1	DPH6-203	-390116	NA	NA	NA	FALSE	TRUE	FALSE	FALSE	FALSE	FALSE	FALSE	FALSE	TRUE	Intergenic_upstream	21	25	NA	NA	NA	NA	NA	NA	NA	NA	NA	NA
Blood	cg18118286	-12.256	-0.715642	1.55975e-34	1.17114e-32	1	AGAP1	AGAP1_Intron	6	22337854	22337903	50	+	22337902	22337903	TCTGCCAGCTAATTTAATTAATCACCCCCAGCTCAGCTCTTCCAGCTGCG	Intron (AGAP1-201/AGAP1, intron 16 of 16)	6	21808751	22366794	558044	1	AGAP1-201	529103	AGAP1-201;AGAP1-202;AGAP1-203;AGAP1-204;AGAP1-205;AGAP1-206;AGAP1-207	AGAP1;AGAP1;AGAP1;AGAP1;AGAP1;AGAP1;AGAP1	0;0;0;0;0;0;0	TRUE	FALSE	FALSE	FALSE	FALSE	FALSE	TRUE	FALSE	FALSE	Intron	24	28	NA	NA	NA	NA	NA	NA	NA	NA	NA	NA
Blood	cg18188156	-11.3285	-0.680821	9.48565e-30	4.05349e-28	1	KIZ	KIZ_Intron	22	4050762	4050811	50	+	4050762	4050763	CGAGCAGCTGTAGACGCTAATTTGTGGTTCACTGAGGTGTCAATTGAGTC	Intron (KIZ-201/KIZ, intron 10 of 11)	22	4039413	4140121	100709	2	KIZ-201	89310	KIZ-201;KIZ-202;KIZ-203;KIZ-204;KIZ-205;KIZ-206;KIZ-207	KIZ;KIZ;KIZ;KIZ;KIZ;KIZ;KIZ	0;0;0;0;0;0;0	TRUE	FALSE	FALSE	FALSE	FALSE	FALSE	TRUE	FALSE	FALSE	Intron	5	45	NA	NA	NA	NA	NA	NA	NA	NA	NA	NA
Blood	cg18258682	-11.0959	-0.671566	1.31351e-28	4.90235e-27	1	ASPA	ASPA_Intron	11	47415737	47415786	50	+	47415737	47415738	CGGAAGTTAACTTGGTATAAGAGTATGAAAAGCCTCTGTTGCTCTACTTC	Intron (ASPA-201/ASPA, intron 1 of 6)	11	47414279	47434353	20075	1	ASPA-201	1458	ASPA-201;ASPA-202;SPATA22-201;SPATA22-202;SPATA22-203	ASPA;ASPA;SPATA22;SPATA22;SPATA22	0;0;-3421;-3348;-3348	TRUE	FALSE	FALSE	FALSE	FALSE	FALSE	TRUE	FALSE	FALSE	Intron	1	1	NA	NA	NA	NA	NA	NA	NA	NA	NA	NA
Blood	cg18260132	-16.6126	-0.839092	5.64759e-62	8.98984e-59	1	SP8	SP8_Intergenic_upstream	4	53210028	53210077	50	-	53210076	53210077	TTTGATGTTGGACAGGATAATTTCATCAGTCTCCAACCCTTGTGATCACG	Distal Intergenic	4	52957891	52960762	2872	2	SP8-201	-249315	NA	NA	NA	FALSE	TRUE	FALSE	FALSE	FALSE	FALSE	FALSE	FALSE	TRUE	Intergenic_upstream	19	50	ENSECAG00000034531	4	NA	NA	NA	NA	NA	NA	NA	NA
Blood	cg18277399	-12.9451	-0.739413	2.50341e-38	2.93285e-36	1	GPC5	GPC5_Exon	17	61685799	61685848	50	-	61685799	61685800	CGGCCTGTTGAGTTTGGTGGGGATTGTGACCAGAAGATTTTGAAAATTAA	Exon (NA, exon 1 of 1)	17	61730812	63011481	1280670	1	GPC5-201	-45013	NA	NA	NA	TRUE	FALSE	FALSE	FALSE	FALSE	TRUE	TRUE	FALSE	FALSE	Exon	5	5	NA	NA	NA	NA	NA	NA	NA	NA	NA	NA
Blood	cg18294366	-11.0323	-0.668999	2.66894e-28	9.4725e-27	1	ANKFN1	ANKFN1_Intron	11	30985837	30985886	50	+	30985837	30985838	CGGCTAATGTGTCTAGATGACAACAAGTTTACACGGTTCTTTTATAGTTA	Intron (ANKFN1-201/ANKFN1, intron 1 of 19)	11	30921677	31287556	365880	1	ANKFN1-201	64160	ANKFN1-201;ANKFN1-202	ANKFN1;ANKFN1	0;0	TRUE	FALSE	FALSE	FALSE	FALSE	FALSE	TRUE	FALSE	FALSE	Intron	7	15	NA	NA	NA	NA	NA	NA	NA	NA	NA	NA
Blood	cg18459433	-14.6929	-0.792208	7.16134e-49	2.84985e-46	1	SLC24A2	SLC24A2_Intergenic_upstream	23	38733293	38733342	50	-	38733293	38733294	CGCAGGCCACAGAGGTCAATGGCTTTAAGCCAAGCCTGGCTGAAAGCTGC	Distal Intergenic	23	38406936	38641245	234310	2	SLC24A2-201	-92097	NA	NA	NA	FALSE	TRUE	FALSE	FALSE	FALSE	FALSE	FALSE	FALSE	TRUE	Intergenic_upstream	2	4	NA	NA	NA	NA	NA	NA	NA	NA	NA	NA
Blood	cg18470619	-13.0882	-0.744132	3.84432e-39	5.05735e-37	1	RUNX1T1	RUNX1T1_Intergenic_downstream	9	40329770	40329819	50	+	40329770	40329771	CGTGTGGGTATGACATACCTCATTTTTGGGATTATTTAACCCTTCGTAGC	Downstream (2-3kb)	9	40332321	40435457	103137	2	RUNX1T1-201	105638	RUNX1T1-201;RUNX1T1-202;RUNX1T1-203;RUNX1T1-204;RUNX1T1-205;RUNX1T1-206;RUNX1T1-207	RUNX1T1;RUNX1T1;RUNX1T1;RUNX1T1;RUNX1T1;RUNX1T1;RUNX1T1	0;0;0;0;0;0;0	FALSE	TRUE	FALSE	FALSE	FALSE	FALSE	FALSE	FALSE	FALSE	Intergenic_downstream	5	49	NA	NA	NA	NA	NA	NA	NA	NA	NA	NA
Blood	cg18600075	-11.6163	-0.691983	3.40404e-31	1.7284e-29	1	GRB14	GRB14_Intergenic_downstream	18	44659319	44659368	50	-	44659319	44659320	CGCCCATTTAACCGGAGGGGCCAAAACAGCTCTAAAATGGAGCATGTGAT	Distal Intergenic	18	44708479	44830256	121778	2	GRB14-202	170937	NA	NA	NA	FALSE	TRUE	FALSE	FALSE	FALSE	FALSE	FALSE	FALSE	TRUE	Intergenic_downstream	12	16	NA	NA	NA	NA	NA	NA	NA	NA	NA	NA
Blood	cg18619851	-12.0348	-0.707635	2.33302e-33	1.53776e-31	1	CELF3	CELF3_Exon	5	42206254	42206303	50	-	42206302	42206303	TGCCTTCCTGACATACTGTGCCCGGGATTCAGCCCTGAAGGCCCAGAGCG	Exon (CELF3-201/CELF3, exon 2 of 12)	5	42204869	42216324	11456	1	CELF3-201	1385	CELF3-201;CELF3-202	CELF3;CELF3	0;0	TRUE	FALSE	FALSE	FALSE	FALSE	TRUE	FALSE	FALSE	FALSE	Exon	5	13	NA	NA	NA	NA	NA	NA	NA	NA	NA	NA
Blood	cg18663956	-10.7757	-0.658474	4.48234e-27	1.34496e-25	1	TARDBP	TARDBP_Intron	2	40778024	40778073	50	+	40778024	40778025	CGATCTACTGTATATTTGAAATGGATTTAATTTTAGATCACGCACTATGG	Intron (NA, intron 2 of 0)	2	40665442	40671985	6544	2	TARDBP-202	-106039	NA	NA	NA	TRUE	FALSE	FALSE	FALSE	FALSE	FALSE	TRUE	FALSE	FALSE	Intron	8	21	NA	NA	NA	NA	NA	NA	NA	NA	NA	NA
Blood	cg18678822	-11.3328	-0.680992	9.02583e-30	3.87259e-28	1	GALNT13	GALNT13_Exon	18	35829011	35829060	50	+	35829011	35829012	CGATGCAGGAATGGATATCTGGGGTGGAGAGAATCTTGAAATGTCTTTTA	Exon (GALNT13-201/GALNT13, exon 8 of 13)	18	35548289	35992356	444068	1	GALNT13-202	280722	GALNT13-202;GALNT13-201	GALNT13;GALNT13	0;0	TRUE	FALSE	FALSE	FALSE	FALSE	TRUE	FALSE	FALSE	FALSE	Exon	3	3	NA	NA	NA	NA	NA	NA	NA	NA	NA	NA
Blood	cg18701104	-11.5057	-0.687733	1.23436e-30	5.8565e-29	1	EBF1	EBF1_Intron	14	19657620	19657669	50	-	19657620	19657621	CGTTACAGGGTCGGGAATAGGAAATATTACTCATAACATAAAGTAGGGAT	Intron (EBF1-201/EBF1, intron 6 of 15)	14	19531847	19909521	377675	1	EBF1-201	125773	EBF1-201;EBF1-202;EBF1-203	EBF1;EBF1;EBF1	0;0;0	TRUE	FALSE	FALSE	FALSE	FALSE	FALSE	TRUE	FALSE	FALSE	Intron	65	86	NA	NA	NA	NA	NA	NA	NA	NA	NA	NA
Blood	cg18720302	-14.7118	-0.792726	5.41118e-49	2.18064e-46	1	ZNF703	ZNF703_Intron	27	8264251	8264300	50	+	8264251	8264252	CGATCTGTAGTTAATTCTTAATTAGGACTGACAGATGCTTCCCCCATAAT	Intron (NA, intron 1 of 0)	27	7926632	7929377	2746	2	ZNF703-201	-334874	NA	NA	NA	TRUE	FALSE	FALSE	FALSE	FALSE	FALSE	TRUE	FALSE	FALSE	Intron	31	69	ENSECAG00000011475	27	100146543	NA	NA	NA	NA	NA	NA	NA
Blood	cg18913902	-12.2618	-0.71585	1.45169e-34	1.09517e-32	1	CADPS2	CADPS2_Intron	4	78629426	78629475	50	-	78629474	78629475	GCCAGGAGTTGCCACTGACTATGGAAATTGCCACACCAGGGCTATAAACG	Intron (CADPS2-201/CADPS2, intron 28 of 29)	4	78620148	79114800	494653	2	CADPS2-201	485325	CADPS2-201;CADPS2-202;CADPS2-203;CADPS2-204;CADPS2-205;CADPS2-206;CADPS2-207	CADPS2;CADPS2;CADPS2;CADPS2;CADPS2;CADPS2;CADPS2	0;0;0;0;0;0;0	TRUE	FALSE	FALSE	FALSE	FALSE	FALSE	TRUE	FALSE	FALSE	Intron	13	15	NA	NA	NA	NA	NA	NA	NA	NA	NA	NA
Blood	cg18917189	-11.226	-0.676771	3.03836e-29	1.21215e-27	1	HTR4	HTR4_Exon	14	28513984	28514033	50	+	28513984	28513985	CGCCATCTGCTGCCAGCCTTTGGTCTATAGGAACAAGATGACCCCTCTGC	Exon (HTR4-201/HTR4, exon 4 of 6)	14	28427980	28568155	140176	1	HTR4-203	86004	HTR4-203;HTR4-202;HTR4-201;HTR4-204	HTR4;HTR4;HTR4;HTR4	0;0;0;0	TRUE	FALSE	FALSE	FALSE	FALSE	TRUE	FALSE	FALSE	FALSE	Exon	2	2	NA	NA	NA	NA	NA	NA	NA	NA	NA	NA
Blood	cg18921175	-11.6629	-0.693758	1.97234e-31	1.02446e-29	1	CCDC39	CCDC39_Intergenic_upstream	19	21920965	21921014	50	-	21920965	21920966	CGCTGACTCTAGCTGTCACAGCCCTGCCTTGGCTAAATCCAGTGGAGAGA	Distal Intergenic	19	21841235	21883387	42153	2	CCDC39-201	-37627	NA	NA	NA	FALSE	TRUE	FALSE	FALSE	FALSE	FALSE	FALSE	FALSE	TRUE	Intergenic_upstream	9	9	NA	NA	NA	NA	NA	NA	NA	NA	NA	NA
Blood	cg18945204	-11.9178	-0.703329	9.55509e-33	5.82751e-31	1	HGF	HGF_Exon	4	26494240	26494289	50	-	26494240	26494241	CGAAGGCAAAAAGCTAGTTTTAAAATGATAATCATTACAGTATAAGAGCA	Exon (HGF-201/HGF, exon 5 of 18)	4	26441460	26512564	71105	2	HGF-201	18275	HGF-201;HGF-202	HGF;HGF	0;18275	TRUE	FALSE	FALSE	FALSE	FALSE	TRUE	TRUE	FALSE	FALSE	Exon	7	10	NA	NA	NA	NA	NA	NA	NA	NA	NA	NA
Blood	cg18992104	-12.0098	-0.70672	3.15615e-33	2.02013e-31	1	CDK6	CDK6_Exon	4	36671022	36671071	50	+	36671070	36671071	TAAATTGATCAGCCACTTTGAGATTAAAACCCCTGAAAGCTGCCACACCG	Exon (NA, exon 2 of 1)	4	36386461	36600838	214378	2	CDK6-203	-70184	NA	NA	NA	TRUE	FALSE	FALSE	FALSE	FALSE	TRUE	FALSE	FALSE	FALSE	Exon	3	9	NA	NA	NA	NA	NA	NA	NA	NA	NA	NA
Blood	cg19054310	-12.7473	-0.732769	3.22545e-37	3.23929e-35	1	MECOM	MECOM_Intron	19	12434817	12434866	50	+	12434865	12434866	TTATCCATTCAACAGACAATACCGCTTTCTCTGCATTAATCTAGGAGGCG	Intron (MECOM-203/MECOM, intron 1 of 15)	19	11980323	12514157	533835	2	MECOM-203	79291	MECOM-203	MECOM	0	TRUE	FALSE	FALSE	FALSE	FALSE	FALSE	TRUE	FALSE	FALSE	Intron	61	92	NA	NA	NA	NA	NA	NA	NA	NA	NA	NA
Blood	cg19068864	-12.6698	-0.730126	8.6901e-37	8.43469e-35	1	DACH1	DACH1_Promoter	17	45369995	45370044	50	+	45370043	45370044	ACAAACAAATTACTTAAAATTATATTTTGCTCAACATTTAGCATGCCTCG	Promoter (6-7kb)	17	44991039	45363022	371984	2	DACH1-203	-6973	NA	NA	NA	FALSE	TRUE	TRUE	FALSE	FALSE	FALSE	FALSE	FALSE	FALSE	Promoter	11	99	NA	NA	NA	NA	NA	NA	NA	NA	NA	NA
Blood	cg19104094	-12.788	-0.734147	1.9128e-37	1.98358e-35	1	BTRC	BTRC_Intron	1	28724616	28724665	50	+	28724664	28724665	TCTCATTGTAATGCCAAAGGGAACAGCAATCAGAGTGGAGATGTTCAACG	Intron (BTRC-201/BTRC, intron 2 of 14)	1	28628298	28790934	162637	2	BTRC-201	66269	BTRC-201;BTRC-202;BTRC-203;BTRC-204	BTRC;BTRC;BTRC;BTRC	0;0;0;0	TRUE	FALSE	FALSE	FALSE	FALSE	FALSE	TRUE	FALSE	FALSE	Intron	107	114	NA	NA	NA	NA	NA	NA	NA	NA	NA	NA
Blood	cg19115985	-12.2498	-0.715419	1.68431e-34	1.26169e-32	1	PSAT1	PSAT1_Intergenic_downstream	23	12629591	12629640	50	-	12629639	12629640	CATTCAGCATTTACAAAGTATAATTACACAATAGTGTCTGACATTTAACG	Distal Intergenic	23	12769927	12800859	30933	2	PSAT1-203	171268	NA	NA	NA	FALSE	TRUE	FALSE	FALSE	FALSE	FALSE	FALSE	FALSE	TRUE	Intergenic_downstream	5	19	NA	NA	NA	NA	NA	NA	NA	NA	NA	NA
Blood	cg19241319	-11.2636	-0.678262	1.98463e-29	8.20553e-28	1	FGFR2	FGFR2_Intron	1	11374694	11374743	50	-	11374694	11374695	CGTGGAGTGTATGGAGTAATGCAGAGAGAGGCCTGATTATGTCACAAATT	Intron (FGFR2-201/FGFR2, intron 6 of 17)	1	11323858	11452759	128902	1	FGFR2-205	50836	FGFR2-205;FGFR2-202;FGFR2-203;FGFR2-204;FGFR2-201;FGFR2-206;FGFR2-207;FGFR2-208;FGFR2-209;FGFR2-210	FGFR2;FGFR2;FGFR2;FGFR2;FGFR2;FGFR2;FGFR2;FGFR2;FGFR2;FGFR2	0;0;0;0;0;0;0;0;0;0	TRUE	FALSE	FALSE	FALSE	FALSE	FALSE	TRUE	FALSE	FALSE	Intron	1	11	NA	NA	NA	NA	NA	NA	NA	NA	NA	NA
Blood	cg19266706	-14.1416	-0.776667	2.10343e-45	6.03287e-43	1	SOX2	SOX2_Intergenic_upstream	19	22610365	22610414	50	-	22610365	22610366	CGCAATTTTCCACTGATTCAGCTAGTTTGTCAGGTGGGAATTATGGCATA	Distal Intergenic	19	22734253	22735218	966	1	SOX2-201	-123888	NA	NA	NA	FALSE	TRUE	FALSE	FALSE	FALSE	FALSE	FALSE	FALSE	TRUE	Intergenic_upstream	36	85	NA	NA	NA	NA	NA	NA	NA	NA	NA	NA
Blood	cg19323059	-11.1839	-0.675094	4.88811e-29	1.90708e-27	1	INHBA	INHBA_Promoter	4	12817881	12817930	50	-	12817881	12817882	CGCACAACTAAATGTAGTCAGTTTGCTCAGCTGCTGCTGACGTCACTGCT	Promoter (9-10kb)	4	12760757	12808658	47902	2	INHBA-201	-9272	NA	NA	NA	FALSE	TRUE	TRUE	FALSE	FALSE	FALSE	FALSE	FALSE	FALSE	Promoter	4	16	NA	NA	NA	NA	NA	NA	NA	NA	NA	NA
Blood	cg19382448	-14.4556	-0.785638	2.3123e-47	8.55981e-45	1	DTNA	DTNA_Intron	8	58530222	58530271	50	-	58530270	58530271	TGTCAGTCTTTTGTATTTCAGCAGCTGGATTCATTGCTACCATGGTAACG	Intron (DTNA-201/DTNA, intron 1 of 19)	8	58507259	58691006	183748	1	DTNA-201	22963	DTNA-201;DTNA-202;DTNA-203;DTNA-204;DTNA-205;DTNA-206;DTNA-207;DTNA-208	DTNA;DTNA;DTNA;DTNA;DTNA;DTNA;DTNA;DTNA	0;0;0;0;0;0;0;0	TRUE	FALSE	FALSE	FALSE	FALSE	FALSE	TRUE	FALSE	FALSE	Intron	1	3	NA	NA	NA	NA	NA	NA	NA	NA	NA	NA
Blood	cg19654336	-10.7589	-0.657776	5.37835e-27	1.60323e-25	1	ZNF609	ZNF609_Intergenic_upstream	1	129033904	129033953	50	+	129033952	129033953	TTGAACCTATGACCTTCACTGTGTACACAATAGGCGGGTGAGAGGGACCG	Distal Intergenic	1	128832371	129010468	178098	2	ZNF609-202	-23436	NA	NA	NA	FALSE	TRUE	FALSE	FALSE	FALSE	FALSE	FALSE	FALSE	TRUE	Intergenic_upstream	2	15	NA	NA	NA	NA	NA	NA	NA	NA	NA	NA
Blood	cg19667824	-11.5934	-0.691105	4.45166e-31	2.22485e-29	1	ZNF703	ZNF703_Intergenic_upstream	27	8079358	8079407	50	-	8079358	8079359	CGTTTGTTTCAGTTGCCAACATTTCTGCAGAACTAATGTGGGTGGATTGT	Distal Intergenic	27	7926632	7929377	2746	2	ZNF703-201	-150030	NA	NA	NA	FALSE	TRUE	FALSE	FALSE	FALSE	FALSE	FALSE	FALSE	TRUE	Intergenic_upstream	35	69	ENSECAG00000011475	27	100146543	NA	NA	NA	NA	NA	NA	NA
Blood	cg19820507	-11.3181	-0.680412	1.06808e-29	4.53381e-28	1	ZNF423	ZNF423_Intron	3	2772959	2773008	50	-	2772959	2772960	CGTGAATCTTTACTGCCTGGACAGATTAAACCCAGGCCCCAAGTGGCTCT	Intron (ZNF423-201/ZNF423, intron 5 of 7)	3	2684684	3025386	340703	2	ZNF423-201	252378	ZNF423-201;ZNF423-202;ZNF423-203;ZNF423-204	ZNF423;ZNF423;ZNF423;ZNF423	0;0;0;0	TRUE	FALSE	FALSE	FALSE	FALSE	FALSE	TRUE	FALSE	FALSE	Intron	52	57	NA	NA	NA	NA	NA	NA	NA	NA	NA	NA
Blood	cg19825429	-15.6395	-0.816673	3.91618e-55	3.28093e-52	1	CDK5RAP3	CDK5RAP3_Intergenic_downstream	11	24204216	24204265	50	+	24204216	24204217	CGATTTTAATTTCATAGCAGAGCAGTTGATTCATGGCTCTTTGTCGCTGG	Distal Intergenic	11	24194890	24203380	8491	1	CDK5RAP3-202	9326	CDK5RAP3-201;CDK5RAP3-202	CDK5RAP3;CDK5RAP3	9848;9326	FALSE	TRUE	FALSE	FALSE	FALSE	FALSE	FALSE	FALSE	TRUE	Intergenic_downstream	5	5	NA	NA	NA	NA	NA	NA	NA	NA	NA	NA
Blood	cg19835617	-12.6997	-0.731148	5.9342e-37	5.84895e-35	1	PURA	PURA_Exon	14	35996612	35996661	50	-	35996612	35996613	CGCTTGTTGTCCACAGTCAAGGAGGTGCCCTCGGGCAGCTCGGCCGGCTC	Exon (PURA-201/PURA, exon 2 of 2)	14	35996332	35998320	1989	2	PURA-201	1659	PURA-201	PURA	0	TRUE	FALSE	FALSE	FALSE	FALSE	TRUE	FALSE	FALSE	FALSE	Exon	13	19	ENSECAG00000035184	14	111767794	NA	NA	NA	NA	NA	NA	NA
Blood	cg20078099	-10.923	-0.664545	8.95339e-28	2.97226e-26	1	FIGN	FIGN_Exon	18	43907880	43907929	50	+	43907928	43907929	TTAAATGCTAAGGATGATGTTTCAGCACTTCTGTCAAAGCCATTCCCCCG	Exon (FIGN-202/FIGN, exon 2 of 2)	18	43905730	44025199	119470	2	FIGN-201	117270	FIGN-201;FIGN-202	FIGN;FIGN	0;0	TRUE	FALSE	FALSE	FALSE	FALSE	TRUE	FALSE	FALSE	FALSE	Exon	12	110	ENSECAG00000030798	18	100051755	NA	NA	NA	NA	NA	NA	NA
Blood	cg20120100	-10.8341	-0.660893	2.37218e-27	7.38227e-26	1	TBCA	TBCA_Intergenic_upstream	14	87941480	87941529	50	+	87941480	87941481	CGTTCTCTATTACAGAGATAAATAGCTTTGGGCTAACTGTCAACGAAAAC	Distal Intergenic	14	88017313	88088768	71456	1	TBCA-201	-75784	NA	NA	NA	FALSE	TRUE	FALSE	FALSE	FALSE	FALSE	FALSE	FALSE	TRUE	Intergenic_upstream	69	84	NA	NA	NA	NA	NA	NA	NA	NA	NA	NA
Blood	cg20199032	-15.1403	-0.804112	8.78424e-52	5.1788e-49	1	ZNF521	ZNF521_Intergenic_downstream	8	49676618	49676667	50	-	49676618	49676619	CGCTCCTGGCATGAGTAATTTGTGCACCTGCATTTTTAAAATGTTTCAAA	Distal Intergenic	8	49892832	50063430	170599	2	ZNF521-206	386812	NA	NA	NA	FALSE	TRUE	FALSE	FALSE	FALSE	FALSE	FALSE	FALSE	TRUE	Intergenic_downstream	6	89	NA	NA	NA	NA	NA	NA	NA	NA	NA	NA
Blood	cg20219431	-16.4502	-0.835533	8.35233e-61	1.15611e-57	1	ZFHX3	ZFHX3_Intron	3	21864907	21864956	50	+	21864955	21864956	AATGCCATGGGCAATTTGCATATTGATCATAAACAACTTTGAAGGCACCG	Intron (ZFHX3-201/ZFHX3, intron 4 of 10)	3	21659218	21922041	262824	1	ZFHX3-201	205689	ZFHX3-201;ZFHX3-202	ZFHX3;ZFHX3	0;0	TRUE	FALSE	FALSE	FALSE	FALSE	FALSE	TRUE	FALSE	FALSE	Intron	59	163	NA	NA	NA	NA	NA	NA	NA	NA	NA	NA
Blood	cg20257486	-10.9362	-0.665087	7.73795e-28	2.58766e-26	1	NRXN3	NRXN3_Exon	24	24007625	24007674	50	+	24007625	24007626	CGTTGACCAAAGCTGACCTGCAAGGTAGAGAAGGTTCTTGTTCCCATTAC	Exon (NRXN3-204/NRXN3, exon 12 of 14)	24	23340306	24781306	1441001	1	NRXN3-201	667319	NRXN3-201;NRXN3-202;NRXN3-203;NRXN3-204;NRXN3-205	NRXN3;NRXN3;NRXN3;NRXN3;NRXN3	0;0;0;0;0	TRUE	FALSE	FALSE	FALSE	FALSE	TRUE	TRUE	FALSE	FALSE	Exon	24	40	ENSECAG00000002117	24	100059645	NA	NA	NA	NA	NA	NA	NA
Blood	cg20288552	-11.0752	-0.670731	1.65566e-28	6.05856e-27	1	PTPRU	PTPRU_Exon	2	27054714	27054763	50	-	27054762	27054763	TCATTGGGCCAGAAAGTGCTGACAGCCAGCTCAGCCTGGTGCCACTGACG	Exon (PTPRU-201/PTPRU, exon 3 of 33)	2	26995103	27073474	78372	2	PTPRU-201	18711	PTPRU-201;PTPRU-202;PTPRU-203;PTPRU-204	PTPRU;PTPRU;PTPRU;PTPRU	0;0;0;0	TRUE	FALSE	FALSE	FALSE	FALSE	TRUE	FALSE	FALSE	FALSE	Exon	3	3	NA	NA	NA	NA	NA	NA	NA	NA	NA	NA
Blood	cg20570891	-12.9783	-0.740513	1.62472e-38	1.98178e-36	1	DMBX1	DMBX1_Promoter	2	12092608	12092657	50	+	12092656	12092657	CAGGGGCACTGGCTAAGCTTGCAAAGCTATGATTAAGAGTTATGGTGGCG	Promoter (1-2kb)	2	12067651	12090617	22967	2	DMBX1-201	-1991	DMBX1-201	DMBX1	0	FALSE	TRUE	TRUE	FALSE	FALSE	FALSE	FALSE	FALSE	FALSE	Promoter	12	62	NA	NA	NA	NA	NA	NA	NA	NA	NA	NA
Blood	cg20582188	-10.8253	-0.660527	2.61311e-27	8.09252e-26	1	ZFHX4	ZFHX4_Intergenic_upstream	9	10897203	10897252	50	+	10897203	10897204	CGGATCTGGCTAGGAGCCAAAGCCAGTGAAATGAATTACATTGCTGAATA	Distal Intergenic	9	10522484	10671581	149098	2	ZFHX4-202	-225622	NA	NA	NA	FALSE	TRUE	FALSE	FALSE	FALSE	FALSE	FALSE	FALSE	TRUE	Intergenic_upstream	19	84	NA	NA	NA	NA	NA	NA	NA	NA	NA	NA
Blood	cg20596346	-11.91	-0.703038	1.05005e-32	6.36748e-31	1	RUNX1T1	RUNX1T1_Exon	9	40381418	40381467	50	-	40381418	40381419	CGTTTTCGTTCACATCGAGAAGCAGCTCTGAGGAGTCAACAGGTGAGGTG	Exon (RUNX1T1-201/RUNX1T1, exon 5 of 11)	9	40332321	40435457	103137	2	RUNX1T1-201	53990	RUNX1T1-201;RUNX1T1-202;RUNX1T1-203;RUNX1T1-204;RUNX1T1-205;RUNX1T1-206;RUNX1T1-207	RUNX1T1;RUNX1T1;RUNX1T1;RUNX1T1;RUNX1T1;RUNX1T1;RUNX1T1	0;0;0;0;0;0;0	TRUE	FALSE	FALSE	FALSE	FALSE	TRUE	FALSE	FALSE	FALSE	Exon	10	49	NA	NA	NA	NA	NA	NA	NA	NA	NA	NA
Blood	cg20615601	-15.492	-0.813039	3.927e-54	2.77822e-51	1	PURA	PURA_Intergenic_downstream	14	35995958	35996007	50	+	35995958	35995959	CGTGTACAAAAGTTCTTGGTTAATTAGGGAAATAAACACTCAGTTCTTTA	Downstream (<1kb)	14	35996332	35998320	1989	2	PURA-201	2313	PURA-201	PURA	0	FALSE	TRUE	FALSE	FALSE	FALSE	FALSE	FALSE	FALSE	FALSE	Intergenic_downstream	3	19	ENSECAG00000035184	14	111767794	NA	NA	NA	NA	NA	NA	NA
Blood	cg20632713	-10.7464	-0.657252	6.16516e-27	1.82411e-25	1	MGMT	MGMT_Intron	1	3967151	3967200	50	-	3967199	3967200	ATATTTCTAATTCTGCATTTCCCTGCACCTGTAATTTCATCAGAAATTCG	Intron (MGMT-201/MGMT, intron 3 of 5)	1	3803758	4104712	300955	2	MGMT-201	137512	MGMT-201;MGMT-202	MGMT;MGMT	0;0	TRUE	FALSE	FALSE	FALSE	FALSE	FALSE	TRUE	FALSE	FALSE	Intron	21	39	NA	NA	NA	NA	NA	NA	NA	NA	NA	NA
Blood	cg20650220	-12.7582	-0.733137	2.8067e-37	2.83612e-35	1	FEZ1	FEZ1_Intron	7	34812674	34812723	50	+	34812722	34812723	GTATAATTTGCATTTTTTTCCCACTTATATGAAGCTAAGTCATGCTTTCG	Intron (PKNOX2-201/PKNOX2-201, intron 2 of 11)	7	34993482	35023984	30503	2	FEZ1-203	211261	NA	NA	NA	TRUE	FALSE	FALSE	FALSE	FALSE	FALSE	TRUE	FALSE	FALSE	Intron	25	31	NA	NA	NA	NA	NA	NA	NA	NA	NA	NA
Blood	cg20699548	-14.4314	-0.784959	3.28417e-47	1.20178e-44	1	NCOA2	NCOA2_Exon	9	16052297	16052346	50	-	16052345	16052346	TTTTGGATGATTTGCAGAATAGTCAATTACCACAGCTTTTCCCAGACACG	Exon (NCOA2-201/NCOA2, exon 12 of 21)	9	15819219	16076202	256984	1	NCOA2-201	233078	NCOA2-201;NCOA2-202;NCOA2-203;NCOA2-204	NCOA2;NCOA2;NCOA2;NCOA2	0;0;0;0	TRUE	FALSE	FALSE	FALSE	FALSE	TRUE	FALSE	FALSE	FALSE	Exon	6	8	NA	NA	NA	NA	NA	NA	NA	NA	NA	NA
Blood	cg20725021	-10.9798	-0.666864	4.78195e-28	1.63873e-26	1	MASP1	MASP1_Promoter	19	27611236	27611285	50	+	27611284	27611285	AGGTCCCTGTGTGTCTCTGGAATTGGCTGGCATTCTCCATTCAGGTCACG	Promoter (<=1kb)	19	27549438	27611129	61692	2	MASP1-205	-107	MASP1-202;MASP1-205	MASP1;MASP1	-107;-107	FALSE	TRUE	TRUE	FALSE	FALSE	FALSE	FALSE	FALSE	FALSE	Promoter	1	1	NA	NA	NA	NA	NA	NA	NA	NA	NA	NA
Blood	cg21024270	-12.3024	-0.717297	8.79245e-35	6.81062e-33	1	FANCL	FANCL_Intergenic_upstream	15	42949534	42949583	50	-	42949534	42949535	CGAGTGAAATAAAATCTATAAGGCATTAAAATGACAGATTAGGCGAGAGC	Distal Intergenic	15	43577751	43655851	78101	1	FANCL-202	-628217	NA	NA	NA	FALSE	TRUE	FALSE	FALSE	FALSE	FALSE	FALSE	FALSE	TRUE	Intergenic_upstream	96	98	NA	NA	NA	NA	NA	NA	NA	NA	NA	NA
Blood	cg21118939	-11.3643	-0.682227	6.29939e-30	2.74723e-28	1	HNRNPA3	HNRNPA3_Intergenic_upstream	18	55254385	55254434	50	-	55254433	55254434	TTATGGGCATCACAAAACGAATCCACTGTGCATTTTTTCTTTATGTGACG	Distal Intergenic	18	55603215	55608504	5290	1	HNRNPA3-201	-348830	NA	NA	NA	FALSE	TRUE	FALSE	FALSE	FALSE	FALSE	FALSE	FALSE	TRUE	Intergenic_upstream	8	9	NA	NA	NA	NA	NA	NA	NA	NA	NA	NA
Blood	cg21193679	-12.8438	-0.736027	9.3191e-38	1.0041e-35	1	SATB1	SATB1_Intron	16	65003745	65003794	50	+	65003793	65003794	AATATTACTTACCTTCCTGAAGTAAATACCAGTTTATAGTTTAGTGCACG	Intron (SATB1-201/SATB1, intron 1 of 11)	16	64999494	65094405	94912	1	SATB1-201	4251	SATB1-201;SATB1-202	SATB1;SATB1	0;0	TRUE	FALSE	FALSE	FALSE	FALSE	FALSE	TRUE	FALSE	FALSE	Intron	39	59	NA	NA	NA	NA	NA	NA	NA	NA	NA	NA
Blood	cg21200467	-10.8729	-0.662489	1.55255e-27	4.97254e-26	1	POU3F1	POU3F1_Intron	2	19622010	19622059	50	-	19622058	19622059	CTTTGGTGAGTTTTTAAGGTATTGTTTTGTCAGGACCAATCACCGTGACG	Intron (NA, intron 1 of 0)	2	19756355	19757710	1356	1	POU3F1-201	-134345	NA	NA	NA	TRUE	FALSE	FALSE	FALSE	FALSE	FALSE	TRUE	FALSE	FALSE	Intron	32	75	NA	NA	NA	NA	NA	NA	NA	NA	NA	NA
Blood	cg21206637	-11.1179	-0.672451	1.02652e-28	3.8629e-27	1	FANCL	FANCL_Intergenic_upstream	15	43279797	43279846	50	-	43279797	43279798	CGGGTGTTACAGCAGGGGTGATTATAGTAATTTTTCATGTAATTGGGAGT	Distal Intergenic	15	43577751	43655851	78101	1	FANCL-202	-297954	NA	NA	NA	FALSE	TRUE	FALSE	FALSE	FALSE	FALSE	FALSE	FALSE	TRUE	Intergenic_upstream	96	98	NA	NA	NA	NA	NA	NA	NA	NA	NA	NA
Blood	cg21230342	-11.1503	-0.673751	7.13582e-29	2.7272e-27	1	TJP1	TJP1_Exon	1	108126384	108126433	50	-	108126432	108126433	CCATGACTCCTGACGGTTGGTCTTTTGCTCTAAAATCATCCGACTCCTCG	Exon (TJP1-201/TJP1, exon 29 of 30)	1	107894590	108128996	234407	1	TJP1-201	231794	TJP1-201;TJP1-202;TJP1-203;TJP1-206;TJP1-205;TJP1-207	TJP1;TJP1;TJP1;TJP1;TJP1;TJP1	0;0;0;0;0;0	TRUE	FALSE	FALSE	FALSE	FALSE	TRUE	FALSE	FALSE	FALSE	Exon	13	13	NA	NA	NA	NA	NA	NA	NA	NA	NA	NA
Blood	cg21237997	-15.1259	-0.803738	1.09356e-51	6.32992e-49	1	ZNF521	ZNF521_Intron	8	49796775	49796824	50	+	49796823	49796824	ACTGAAAATTGCAAACCATTAATCCCAGTTATGAACAGTTGTTTTACACG	Intron (ZNF521-201/ZNF521, intron 6 of 6)	8	49792589	50063430	270842	2	ZNF521-201	266606	ZNF521-201;ZNF521-202	ZNF521;ZNF521	0;0	TRUE	FALSE	FALSE	FALSE	FALSE	FALSE	TRUE	FALSE	FALSE	Intron	67	89	NA	NA	NA	NA	NA	NA	NA	NA	NA	NA
Blood	cg21247898	-13.0962	-0.744393	3.4619e-39	4.59221e-37	1	SP8	SP8_Intergenic_upstream	4	53093600	53093649	50	-	53093648	53093649	CCTATTTTCATCAGCTTCAGTACTTGGTATTCATGATTGCTTAATTGGCG	Distal Intergenic	4	52957891	52960762	2872	2	SP8-201	-132887	NA	NA	NA	FALSE	TRUE	FALSE	FALSE	FALSE	FALSE	FALSE	FALSE	TRUE	Intergenic_upstream	19	50	ENSECAG00000034531	4	NA	NA	NA	NA	NA	NA	NA	NA
Blood	cg21378776	-16.8097	-0.843316	2.07253e-63	3.88124e-60	1	CTCF	CTCF_Exon	3	18703509	18703558	50	+	18703557	18703558	GAAAATGTGGCCAAATTTCACTGTCCCCACTGTGACACAGTCATAGCCCG	Exon (CTCF-201/CTCF, exon 5 of 10)	3	18695488	18714355	18868	1	CTCF-201	8021	CTCF-201	CTCF	0	TRUE	FALSE	FALSE	FALSE	FALSE	TRUE	FALSE	FALSE	FALSE	Exon	7	7	NA	NA	NA	NA	NA	NA	NA	NA	NA	NA
Blood	cg21542675	-11.1128	-0.672246	1.08705e-28	4.08104e-27	1	ACTRT2	ACTRT2_Intergenic_upstream	2	47306371	47306420	50	-	47306419	47306420	TGGAGTTTCCAAATAATAAAATATCTTTGATTCCCTGCTGATGTCAGACG	Distal Intergenic	2	47267344	47268477	1134	2	ACTRT2-201	-37943	NA	NA	NA	FALSE	TRUE	FALSE	FALSE	FALSE	FALSE	FALSE	FALSE	TRUE	Intergenic_upstream	2	3	NA	NA	NA	NA	NA	NA	NA	NA	NA	NA
Blood	cg21544950	-14.6234	-0.790304	1.99166e-48	7.82796e-46	1	DACH1	DACH1_Promoter	17	45367520	45367569	50	-	45367520	45367521	CGACGTCACTCTAATTATGTTTACTCTAATTGAAAGCAGGGTTTTTTGGA	Promoter (4-5kb)	17	44988407	45363022	374616	2	DACH1-201	-4547	DACH1-201;DACH1-202;DACH1-203	DACH1;DACH1;DACH1	0;0;0	FALSE	TRUE	TRUE	FALSE	FALSE	FALSE	FALSE	FALSE	FALSE	Promoter	11	99	NA	NA	NA	NA	NA	NA	NA	NA	NA	NA
Blood	cg21598466	-11.0977	-0.67164	1.28672e-28	4.81363e-27	1	ZNF521	ZNF521_Intron	8	49912631	49912680	50	+	49912631	49912632	CGGGCCACAGGCGCCATCCTGAGAGCTGTGAGATACCTTGCAATCTTGGC	Intron (ZNF521-201/ZNF521, intron 4 of 6)	8	49792589	50063430	270842	2	ZNF521-201	150750	ZNF521-201;ZNF521-202;ZNF521-203;ZNF521-204;ZNF521-205;ZNF521-206	ZNF521;ZNF521;ZNF521;ZNF521;ZNF521;ZNF521	0;0;0;0;0;0	TRUE	FALSE	FALSE	FALSE	FALSE	FALSE	TRUE	FALSE	FALSE	Intron	67	89	NA	NA	NA	NA	NA	NA	NA	NA	NA	NA
Blood	cg21611883	-11.7214	-0.695977	9.90047e-32	5.32418e-30	1	MYO1D	MYO1D_Intron	11	40039964	40040013	50	-	40039964	40039965	CGTTTCCAGACATCGAAGAGACTGCTGTACTTGCCAGTGCCAAGATAAAC	Intron (MYO1D-201/MYO1D, intron 1 of 10)	11	40038779	40139603	100825	1	MYO1D-201	1185	MYO1D-201;MYO1D-202	MYO1D;MYO1D	0;0	TRUE	FALSE	FALSE	FALSE	FALSE	FALSE	TRUE	FALSE	FALSE	Intron	1	3	NA	NA	NA	NA	NA	NA	NA	NA	NA	NA
Blood	cg21633426	-17.2221	-0.851831	1.81163e-66	4.80626e-63	1	ETAA1	ETAA1_Intergenic_upstream	15	35816957	35817006	50	-	35817005	35817006	TTTCTCTTGTAGTTCTAACCTCTAATACTCAACCATTACATCTTATCTCG	Distal Intergenic	15	35587725	35646213	58489	2	ETAA1-201	-170793	NA	NA	NA	FALSE	TRUE	FALSE	FALSE	FALSE	FALSE	FALSE	FALSE	TRUE	Intergenic_upstream	2	12	NA	NA	NA	NA	NA	NA	NA	NA	NA	NA
Blood	cg21633612	-11.2484	-0.677659	2.35832e-29	9.58871e-28	1	VASH1	VASH1_Intergenic_upstream	24	22052347	22052396	50	+	22052395	22052396	TTAATATCCCCTAATGACTTCATATTTCAGACCTGACATTAAAGGAGACG	Distal Intergenic	24	22113302	22124626	11325	1	VASH1-201	-60906	NA	NA	NA	FALSE	TRUE	FALSE	FALSE	FALSE	FALSE	FALSE	FALSE	TRUE	Intergenic_upstream	6	6	NA	NA	NA	NA	NA	NA	NA	NA	NA	NA
Blood	cg21648373	-11.2262	-0.676777	3.03353e-29	1.21174e-27	1	ERI3	ERI3_Intron	2	14094565	14094614	50	-	14094613	14094614	CAGAGACAAGTGCTTATGTAATCAACAAACTGTCTTGGTGTCAGAATACG	Intron (ERI3-201/ERI3, intron 4 of 8)	2	14059288	14186146	126859	1	ERI3-201	35277	ERI3-201;ERI3-202;ERI3-203;ERI3-204;ERI3-205	ERI3;ERI3;ERI3;ERI3;ERI3	0;0;0;0;0	TRUE	FALSE	FALSE	FALSE	FALSE	FALSE	TRUE	FALSE	FALSE	Intron	89	99	NA	NA	NA	NA	NA	NA	NA	NA	NA	NA
Blood	cg21668347	-10.8679	-0.662285	1.63922e-27	5.23433e-26	1	USP25	USP25_Exon	26	16009459	16009508	50	+	16009459	16009460	CGGGTTGAGGTAGTAGGTTGTATGGTTTAGAGTTACACCCTGGGAGTTAA	Exon (MIRLET7C-201/MIRLET7C-201, exon 1 of 1)	26	15312403	15427800	115398	1	USP25-206	697056	NA	NA	NA	TRUE	FALSE	FALSE	FALSE	FALSE	TRUE	FALSE	FALSE	FALSE	Exon	6	38	ENSECAG00000022573	26	100147361	NA	NA	NA	NA	NA	NA	NA
Blood	cg21674989	-14.7136	-0.792772	5.27636e-49	2.15357e-46	1	ZEB2	ZEB2_Intron	18	27970473	27970522	50	-	27970521	27970522	GCTGCTGAGTAGGTTTGATGTTTTATTCTCTTGAGGACTCAATGTTCCCG	Intron (NA, intron 2 of 0)	18	27399198	27526935	127738	2	ZEB2-204	-443587	NA	NA	NA	TRUE	FALSE	FALSE	FALSE	FALSE	FALSE	TRUE	FALSE	FALSE	Intron	122	218	NA	NA	NA	NA	NA	NA	NA	NA	NA	NA
Blood	cg21695479	-11.0065	-0.667953	3.5546e-28	1.23948e-26	1	GPAT3	GPAT3_Intergenic_downstream	3	54899767	54899816	50	-	54899815	54899816	TGTATCTGTTCAATCCAGCTGCCCTGGATAGGCCTTAATAGAAGCTGTCG	Distal Intergenic	3	55095581	55147632	52052	2	GPAT3-202	247865	NA	NA	NA	FALSE	TRUE	FALSE	FALSE	FALSE	FALSE	FALSE	FALSE	TRUE	Intergenic_downstream	19	19	NA	NA	NA	NA	NA	NA	NA	NA	NA	NA
Blood	cg21826154	-12.0183	-0.707033	2.84739e-33	1.83873e-31	1	NR5A2	NR5A2_Intron	30	28681976	28682025	50	+	28681976	28681977	CGGGCATTGGCTTTCAAAGATATATTATTTCATTTGAGGAGAGACATTCT	Intron (NR5A2-201/NR5A2, intron 4 of 6)	30	28637061	28767455	130395	1	NR5A2-201	44915	NR5A2-201;NR5A2-202;NR5A2-203	NR5A2;NR5A2;NR5A2	0;0;0	TRUE	FALSE	FALSE	FALSE	FALSE	FALSE	TRUE	FALSE	FALSE	Intron	5	5	NA	NA	NA	NA	NA	NA	NA	NA	NA	NA
Blood	cg21871906	-11.1515	-0.673798	7.04185e-29	2.69452e-27	1	MECOM	MECOM_Intron	19	12126554	12126603	50	+	12126554	12126555	CGTAAATTTGTGATTCAGGAAAAGAGGAAACCAGGGGTTACAAAGGTGGA	Intron (MECOM-202/MECOM, intron 1 of 14)	19	11980323	12157242	176920	2	MECOM-202	30639	MECOM-202;MECOM-203	MECOM;MECOM	0;0	TRUE	FALSE	FALSE	FALSE	FALSE	FALSE	TRUE	FALSE	FALSE	Intron	61	92	NA	NA	NA	NA	NA	NA	NA	NA	NA	NA
Blood	cg21908378	-11.6059	-0.691582	3.84823e-31	1.93848e-29	1	ZBTB16	ZBTB16_Intron	7	23031686	23031735	50	+	23031686	23031687	CGATTGCGGCAGTGTCTGGAGGCTGTTTGGAGTTTTATGGGCTGTACAGT	Intron (ZBTB16-201/ZBTB16, intron 4 of 6)	7	22932196	23110624	178429	1	ZBTB16-201	99490	ZBTB16-201;ZBTB16-202	ZBTB16;ZBTB16	0;0	TRUE	FALSE	FALSE	FALSE	FALSE	FALSE	TRUE	FALSE	FALSE	Intron	31	37	NA	NA	NA	NA	NA	NA	NA	NA	NA	NA
Blood	cg22012277	-10.8422	-0.661226	2.17195e-27	6.80573e-26	1	TCF4	TCF4_Intergenic_upstream	8	76956802	76956851	50	+	76956802	76956803	CGAAAAACCTTTGGGCAAGGCATTAGGGAGAAAAACAGATGGTTTGTGAA	Distal Intergenic	8	76382412	76724184	341773	2	TCF4-205	-232618	NA	NA	NA	FALSE	TRUE	FALSE	FALSE	FALSE	FALSE	FALSE	FALSE	TRUE	Intergenic_upstream	9	86	NA	NA	NA	NA	NA	NA	NA	NA	NA	NA
Blood	cg22025436	-12.0616	-0.708616	1.68507e-33	1.12939e-31	1	CREM	CREM_Exon	29	4124901	4124950	50	+	4124949	4124950	CGATTTTCAAGACATTTGACATATTCTTTCTTCTTCCTGCGACACTCCCG	Exon (CREM-202/CREM, exon 4 of 4)	29	4117003	4264194	147192	2	CREM-201	139244	CREM-201;CREM-202;CREM-203;CREM-204;CREM-205;CREM-206;CREM-207;CREM-208;CREM-209	CREM;CREM;CREM;CREM;CREM;CREM;CREM;CREM;CREM	0;0;0;0;0;0;0;0;0	TRUE	FALSE	FALSE	FALSE	FALSE	TRUE	TRUE	FALSE	FALSE	Exon	3	4	NA	NA	NA	NA	NA	NA	NA	NA	NA	NA
Blood	cg22116255	-10.9353	-0.665051	7.81345e-28	2.60743e-26	1	KDM8	KDM8_Intergenic_upstream	13	22424620	22424669	50	+	22424620	22424621	CGAGACAGGAGACAGAGCAATGTTAATTGAAAGTGGAGAGGTGTTTATAG	Distal Intergenic	13	21984340	21997170	12831	2	KDM8-201	-427450	NA	NA	NA	FALSE	TRUE	FALSE	FALSE	FALSE	FALSE	FALSE	FALSE	TRUE	Intergenic_upstream	2	2	NA	NA	NA	NA	NA	NA	NA	NA	NA	NA
Blood	cg22126714	-12.6898	-0.730808	6.73807e-37	6.62077e-35	1	MCTP2	MCTP2_Intergenic_downstream	1	101769748	101769797	50	-	101769796	101769797	TTGATGGTGGAGTAGATTGTTTGCCAAACTATTACCATAACTGTCAACCG	Distal Intergenic	1	101157410	101332853	175444	1	MCTP2-201	612387	NA	NA	NA	FALSE	TRUE	FALSE	FALSE	FALSE	FALSE	FALSE	FALSE	TRUE	Intergenic_downstream	8	20	NA	NA	NA	NA	NA	NA	NA	NA	NA	NA
Blood	cg22223787	-11.5273	-0.688564	9.61516e-31	4.62399e-29	1	LMO1	LMO1_Intron	7	79937548	79937597	50	-	79937596	79937597	TAAGGCCTGCGTTGGTTGAGTCATAAGTTATCAGCACCCAGTGAGGGCCG	Intron (LMO1-201/LMO1, intron 1 of 3)	7	79910077	79946289	36213	2	LMO1-201	8692	LMO1-201;LMO1-202	LMO1;LMO1	0;0	TRUE	FALSE	FALSE	FALSE	FALSE	FALSE	TRUE	FALSE	FALSE	Intron	18	65	NA	NA	NA	NA	NA	NA	NA	NA	NA	NA
Blood	cg22272965	-13.3355	-0.752115	1.43883e-40	2.31347e-38	1	SOX21	SOX21_Intergenic_upstream	17	64795746	64795795	50	-	64795794	64795795	TAGCATAAACACCATTTAATACTATTCACAGGCTATTGAAGAGATGGGCG	Distal Intergenic	17	64591629	64592459	831	2	SOX21-201	-203336	NA	NA	NA	FALSE	TRUE	FALSE	FALSE	FALSE	FALSE	FALSE	FALSE	TRUE	Intergenic_upstream	4	35	ENSECAG00000032014	17	111768618	NA	NA	NA	NA	NA	NA	NA
Blood	cg22289452	-14.0325	-0.773473	9.8563e-45	2.61488e-42	1	PBX3	PBX3_Intron	25	30174317	30174366	50	+	30174317	30174318	CGAATGGTAAATTTGAGCTGTGGAAATGCTGGAATGTGTTTTTGTGCTTT	Intron (PBX3-201/PBX3, intron 2 of 8)	25	30050681	30254088	203408	1	PBX3-201	123636	PBX3-201;PBX3-202	PBX3;PBX3	0;0	TRUE	FALSE	FALSE	FALSE	FALSE	FALSE	TRUE	FALSE	FALSE	Intron	57	84	ENSECAG00000016804	25	100070756	NA	NA	NA	NA	NA	NA	NA
Blood	cg22311716	-13.3445	-0.7524	1.2759e-40	2.07242e-38	1	CLK2	CLK2_Exon	5	39266537	39266586	50	+	39266585	39266586	CCATGGCCACATGTGTATCTCCTTTGAGCTTCTGGGCCTTAGCACCTTCG	Exon (CLK2-201/CLK2, exon 7 of 13)	5	39260828	39269765	8938	1	CLK2-201	5709	CLK2-201;CLK2-202;CLK2-203;CLK2-204	CLK2;CLK2;CLK2;CLK2	0;0;0;0	TRUE	FALSE	FALSE	FALSE	FALSE	TRUE	FALSE	FALSE	FALSE	Exon	10	11	NA	NA	NA	NA	NA	NA	NA	NA	NA	NA
Blood	cg22423529	-11.3707	-0.682478	5.85404e-30	2.57416e-28	1	LMO1	LMO1_Intergenic_upstream	7	79967694	79967743	50	-	79967694	79967695	CGTGACAGCTCCCACTTAGCCTGAAGAGACATGAAAGAGGCAACAGATGC	Distal Intergenic	7	79910077	79950972	40896	2	LMO1-202	-16771	NA	NA	NA	FALSE	TRUE	FALSE	FALSE	FALSE	FALSE	FALSE	FALSE	TRUE	Intergenic_upstream	42	65	NA	NA	NA	NA	NA	NA	NA	NA	NA	NA
Blood	cg22515205	-11.2527	-0.677831	2.24543e-29	9.16479e-28	1	AKTIP	AKTIP_Intergenic_upstream	3	6696108	6696157	50	+	6696156	6696157	AATATTGCTTTAGCAGGATTAATGATCAAAACCCCAACCTGTTTGTCACG	Distal Intergenic	3	6652872	6659014	6143	2	AKTIP-201	-37094	NA	NA	NA	FALSE	TRUE	FALSE	FALSE	FALSE	FALSE	FALSE	FALSE	TRUE	Intergenic_upstream	8	8	NA	NA	NA	NA	NA	NA	NA	NA	NA	NA
Blood	cg22537546	-11.9201	-0.703414	9.29648e-33	5.69159e-31	1	AUTS2	AUTS2_Intron	13	16049008	16049057	50	+	16049008	16049009	CGGCAGTGCAATCAAATTCATGTCGTAATTAAAGCTGTCAGTTGGAAGGC	Intron (AUTS2-201/AUTS2, intron 3 of 5)	13	15506776	16204087	697312	1	AUTS2-201	542232	AUTS2-201;AUTS2-202;AUTS2-203	AUTS2;AUTS2;AUTS2	0;0;0	TRUE	FALSE	FALSE	FALSE	FALSE	FALSE	TRUE	FALSE	FALSE	Intron	89	99	NA	NA	NA	NA	NA	NA	NA	NA	NA	NA
Blood	cg22537620	-10.942	-0.665325	7.25596e-28	2.43415e-26	1	CALCOCO1	CALCOCO1_Intron	6	71571607	71571656	50	-	71571655	71571656	CTGTTGTGTCTTACAGCTTAATTAGTACATGAAGCTACATGAGTTAGACG	Intron (NA, intron 3 of 0)	6	71507817	71519682	11866	2	CALCOCO1-201	-51974	NA	NA	NA	TRUE	FALSE	FALSE	FALSE	FALSE	FALSE	TRUE	FALSE	FALSE	Intron	9	31	NA	NA	NA	NA	NA	NA	NA	NA	NA	NA
Blood	cg22552125	-14.7421	-0.79355	3.45615e-49	1.46707e-46	1	LMO1	LMO1_Intergenic_upstream	7	79967460	79967509	50	+	79967460	79967461	CGTCTGGGTGCCAGCCCTTGAAAGTGGAAAATTAATGACCTTAATTCCCA	Distal Intergenic	7	79910077	79950972	40896	2	LMO1-202	-16488	NA	NA	NA	FALSE	TRUE	FALSE	FALSE	FALSE	FALSE	FALSE	FALSE	TRUE	Intergenic_upstream	42	65	NA	NA	NA	NA	NA	NA	NA	NA	NA	NA
Blood	cg22620222	-16.035	-0.826104	7.28396e-58	7.48039e-55	1	FANCL	FANCL_Intergenic_upstream	15	42959926	42959975	50	-	42959926	42959927	CGGACAGTGTGTAAGATATAATACATTAATCTGGGCCATTTCAATTTCTG	Distal Intergenic	15	43577751	43655851	78101	1	FANCL-202	-617825	NA	NA	NA	FALSE	TRUE	FALSE	FALSE	FALSE	FALSE	FALSE	FALSE	TRUE	Intergenic_upstream	96	98	NA	NA	NA	NA	NA	NA	NA	NA	NA	NA
Blood	cg22660220	-10.8131	-0.660024	2.98347e-27	9.17698e-26	1	PIK3C3	PIK3C3_Intron	8	64674830	64674879	50	-	64674878	64674879	TGAATGTCAGCTTCAGCATAACTTTTCCCTCCACACTTGTCATGGTGTCG	Intron (NA, intron 1 of 0)	8	64914448	65066218	151771	1	PIK3C3-210	-239618	NA	NA	NA	TRUE	FALSE	FALSE	FALSE	FALSE	FALSE	TRUE	FALSE	FALSE	Intron	8	32	NA	NA	NA	NA	NA	NA	NA	NA	NA	NA
Blood	cg22661567	-11.0754	-0.670741	1.6513e-28	6.04959e-27	1	PBX3	PBX3_Intron	25	30137093	30137142	50	+	30137093	30137094	CGTCTGGGAGATGAGAGGTACAGAATTACAAGCGAAAGTGCAGGCCTGCT	Intron (PBX3-201/PBX3, intron 2 of 8)	25	30050681	30254088	203408	1	PBX3-201	86412	PBX3-201;PBX3-202	PBX3;PBX3	0;0	TRUE	FALSE	FALSE	FALSE	FALSE	FALSE	TRUE	FALSE	FALSE	Intron	57	84	ENSECAG00000016804	25	100070756	NA	NA	NA	NA	NA	NA	NA
Blood	cg22710109	-10.8045	-0.659666	3.27871e-27	1.0056e-25	1	BNC2	BNC2_Intron	23	35739818	35739867	50	+	35739818	35739819	CGTCTGTTGTAATAACAGGTAGGATGTATTGGGGTCGACCATTTATCAGA	Intron (BNC2-201/BNC2, intron 6 of 6)	23	35733428	36148645	415218	2	BNC2-201	408778	BNC2-201;BNC2-202;BNC2-203;BNC2-204;BNC2-205	BNC2;BNC2;BNC2;BNC2;BNC2	0;0;0;0;0	TRUE	FALSE	FALSE	FALSE	FALSE	FALSE	TRUE	FALSE	FALSE	Intron	79	102	NA	NA	NA	NA	NA	NA	NA	NA	NA	NA
Blood	cg22728816	-13.6202	-0.761039	3.03836e-42	6.04559e-40	1	GPC5	GPC5_Exon	17	61685758	61685807	50	-	61685758	61685759	CGGTTGCAATGCTGTGTTTCTGTATGGTATTGCACTTGTCCCGGCCTGTT	Exon (NA, exon 1 of 1)	17	61730812	63011481	1280670	1	GPC5-201	-45054	NA	NA	NA	TRUE	FALSE	FALSE	FALSE	FALSE	TRUE	TRUE	FALSE	FALSE	Exon	5	5	NA	NA	NA	NA	NA	NA	NA	NA	NA	NA
Blood	cg22828746	-10.7089	-0.655691	9.24127e-27	2.64573e-25	1	ADAMTSL1	ADAMTSL1_Exon	23	37727842	37727891	50	+	37727842	37727843	CGCGCAGCCCTGCAACATTTTTGACTGCCCTAAATGGCTGGCACAGGAGT	Exon (ADAMTSL1-202/ADAMTSL1, exon 11 of 16)	23	37563101	37929110	366010	1	ADAMTSL1-203	164741	ADAMTSL1-203;ADAMTSL1-204;ADAMTSL1-202	ADAMTSL1;ADAMTSL1;ADAMTSL1	0;0;0	TRUE	FALSE	FALSE	FALSE	FALSE	TRUE	FALSE	FALSE	FALSE	Exon	7	10	NA	NA	NA	NA	NA	NA	NA	NA	NA	NA
Blood	cg22851118	-11.0733	-0.670656	1.69063e-28	6.16526e-27	1	CELF4	CELF4_Intergenic_upstream	8	62360449	62360498	50	-	62360497	62360498	ATATCCCAAATCCAGTTTGAATTTAAATTAGATTCATATTTTCTTTCACG	Distal Intergenic	8	60721185	61024739	303555	2	CELF4-201	-1335759	NA	NA	NA	FALSE	TRUE	FALSE	FALSE	FALSE	FALSE	FALSE	FALSE	TRUE	Intergenic_upstream	41	120	NA	NA	NA	NA	NA	NA	NA	NA	NA	NA
Blood	cg22860697	-12.5656	-0.726539	3.26269e-36	2.89901e-34	1	EHBP1	EHBP1_Intron	15	39486748	39486797	50	+	39486796	39486797	TACTGTGAAATTACTGCTCTGATCTACTAATGGCTGAAAAAATCAAGTCG	Intron (EHBP1-201/EHBP1, intron 14 of 23)	15	39413575	39753346	339772	2	EHBP1-201	266549	EHBP1-201;EHBP1-202;EHBP1-203;EHBP1-204;EHBP1-205;EHBP1-206;EHBP1-207	EHBP1;EHBP1;EHBP1;EHBP1;EHBP1;EHBP1;EHBP1	0;0;0;0;0;0;0	TRUE	FALSE	FALSE	FALSE	FALSE	FALSE	TRUE	FALSE	FALSE	Intron	37	48	NA	NA	NA	NA	NA	NA	NA	NA	NA	NA
Blood	cg22925388	-13.266	-0.749893	3.64511e-40	5.52598e-38	1	KCNMA1	KCNMA1_Intron	1	64731605	64731654	50	-	64731605	64731606	CGGCTGCTGTCTCTTTGTTAACAGGAAGCCAAACTGATGAGTTTGTAATG	Intron (KCNMA1-201/KCNMA1, intron 19 of 29)	1	64625064	65337441	712378	2	KCNMA1-201	605787	KCNMA1-201;KCNMA1-202;KCNMA1-203;KCNMA1-204;KCNMA1-205;KCNMA1-206;KCNMA1-207;KCNMA1-208;KCNMA1-209	KCNMA1;KCNMA1;KCNMA1;KCNMA1;KCNMA1;KCNMA1;KCNMA1;KCNMA1;KCNMA1	0;0;0;0;0;0;0;0;0	TRUE	FALSE	FALSE	FALSE	FALSE	FALSE	TRUE	FALSE	FALSE	Intron	12	46	NA	NA	NA	NA	NA	NA	NA	NA	NA	NA
Blood	cg23091488	-13.2619	-0.749763	3.84774e-40	5.77814e-38	1	FMNL2	FMNL2_Exon	18	34646578	34646627	50	-	34646578	34646579	CGAGGGTAAGGATTTCTTCTAGCACACCGGTGGTGGAGGATACACAGAGC	Exon (FMNL2-202/FMNL2, exon 27 of 29)	18	34356606	34650889	294284	1	FMNL2-203	289972	FMNL2-203;FMNL2-204;FMNL2-205;FMNL2-206;FMNL2-207;FMNL2-202;FMNL2-201	FMNL2;FMNL2;FMNL2;FMNL2;FMNL2;FMNL2;FMNL2	0;0;0;0;0;0;0	TRUE	FALSE	FALSE	FALSE	FALSE	TRUE	TRUE	FALSE	FALSE	Exon	4	5	NA	NA	NA	NA	NA	NA	NA	NA	NA	NA
Blood	cg23197560	-12.1319	-0.711174	7.15579e-34	5.06248e-32	1	MYH7	MYH7_Exon	1	163278776	163278825	50	+	163278824	163278825	GACCAACAAGCTTTTTGCTCGTCTTATACGTGAGCATCAGGTATAACCCG	Exon (eca-mir-208a-201/eca-mir-208a-201, exon 1 of 1)	1	163271609	163322384	50776	2	MYH7-205	43559	MYH7-205;MYH7-206;MYH7-207;MYH7-203;MYH7-204;MYH7-201;MYH7-202	MYH7;MYH7;MYH7;MYH7;MYH7;MYH7;MYH7	0;0;0;0;0;0;0	TRUE	FALSE	FALSE	FALSE	FALSE	TRUE	TRUE	FALSE	FALSE	Exon	3	3	NA	NA	NA	NA	NA	NA	NA	NA	NA	NA
Blood	cg23202167	-13.5586	-0.759132	7.04722e-42	1.33545e-39	1	RABAC1	RABAC1_Intron	10	13957123	13957172	50	-	13957171	13957172	GGGCTGGGTTGGGAGGCCCCTGATTGATTTCTGTTTACCGGCTGTCCCCG	Intron (RABAC1-202/RABAC1, intron 7 of 7)	10	13941805	13977613	35809	1	RABAC1-202	15318	RABAC1-202;RABAC1-203	RABAC1;RABAC1	0;0	TRUE	FALSE	FALSE	FALSE	FALSE	FALSE	TRUE	FALSE	FALSE	Intron	35	36	NA	NA	NA	10	13957161	13957214	54	*	54	8
Blood	cg23222225	-12.6635	-0.729909	9.42257e-37	9.09021e-35	1	SLC4A3	SLC4A3_Intron	6	8886395	8886444	50	-	8886443	8886444	TACGTCATGGAAAGTTGCCAGGGCCTGAGGACAGGGACAGGAACAATCCG	Intron (SLC4A3-201/SLC4A3, intron 5 of 21)	6	8883415	8897339	13925	1	SLC4A3-201	2980	SLC4A3-201;SLC4A3-202	SLC4A3;SLC4A3	0;0	TRUE	FALSE	FALSE	FALSE	FALSE	FALSE	TRUE	FALSE	FALSE	Intron	3	6	NA	NA	NA	NA	NA	NA	NA	NA	NA	NA
Blood	cg23287176	-14.3919	-0.783845	5.81641e-47	2.01273e-44	1	CASZ1	CASZ1_Intron	2	40947728	40947777	50	-	40947776	40947777	TCAGGTTTTAATACACAAAATTATTTCAGGAGCAGTGAATCGGAAAGTCG	Intron (CASZ1-201/CASZ1, intron 2 of 19)	2	40925554	40979872	54319	1	CASZ1-201	22174	CASZ1-201;CASZ1-202;CASZ1-203;CASZ1-204	CASZ1;CASZ1;CASZ1;CASZ1	0;0;0;0	TRUE	FALSE	FALSE	FALSE	FALSE	FALSE	TRUE	FALSE	FALSE	Intron	95	120	NA	NA	NA	NA	NA	NA	NA	NA	NA	NA
Blood	cg23298481	-13.5001	-0.757311	1.56058e-41	2.80693e-39	1	PAX2	PAX2_Intron	1	29238696	29238745	50	+	29238696	29238697	CGGAAGGGAAAGTGGGTGATAAATTTAAATAACCAGCTTGACTTGGCAGC	Intron (PAX2-201/PAX2, intron 8 of 10)	1	29222908	29313371	90464	2	PAX2-202	74626	PAX2-202;PAX2-203;PAX2-201	PAX2;PAX2;PAX2	0;0;0	TRUE	FALSE	FALSE	FALSE	FALSE	FALSE	TRUE	FALSE	FALSE	Intron	56	166	NA	NA	NA	NA	NA	NA	NA	NA	NA	NA
Blood	cg23437216	-11.0612	-0.670168	1.93425e-28	6.95806e-27	1	LMBR1L	LMBR1L_Exon	6	67788129	67788178	50	-	67788177	67788178	AAATTGCCCAGCCAGTTGAAGCGTCCAAAGTCACCCAGCAGGTCAAAGCG	Exon (LMBR1L-201/LMBR1L, exon 14 of 15)	6	67787233	67798547	11315	2	LMBR1L-201	10369	DHH-201;LMBR1L-201;LMBR1L-202;LMBR1L-203;TUBA1A-201;TUBA1C-201	DHH;LMBR1L;LMBR1L;LMBR1L;TUBA1A;TUBA1C	-2932;0;0;10414;0;0	TRUE	FALSE	FALSE	FALSE	FALSE	TRUE	TRUE	FALSE	FALSE	Exon	1	1	NA	NA	NA	NA	NA	NA	NA	NA	NA	NA
Blood	cg23446961	-10.8262	-0.660565	2.58684e-27	8.01894e-26	1	ZFPM2	ZFPM2_Intron	9	52226667	52226716	50	+	52226715	52226716	TATCATTAGCTCGTTGTGTACATGAAATCCAGGGGTTAGAGCACCAAGCG	Intron (ZFPM2-201/ZFPM2, intron 4 of 7)	9	51969587	52536775	567189	1	ZFPM2-201	257080	ZFPM2-201;ZFPM2-202;ZFPM2-203;ZFPM2-204;ZFPM2-205	ZFPM2;ZFPM2;ZFPM2;ZFPM2;ZFPM2	0;0;0;0;0	TRUE	FALSE	FALSE	FALSE	FALSE	FALSE	TRUE	FALSE	FALSE	Intron	19	42	NA	NA	NA	NA	NA	NA	NA	NA	NA	NA
Blood	cg23486454	-11.2374	-0.677224	2.67038e-29	1.08023e-27	1	ZFPM2	ZFPM2_Intron	9	51972884	51972933	50	-	51972932	51972933	TATGCAGTATTTTAATATTTTGCTTATTCTTTCCCCTTGGGTGCTCTCCG	Intron (ZFPM2-201/ZFPM2, intron 1 of 7)	9	51969587	52536775	567189	1	ZFPM2-201	3297	ZFPM2-201;ZFPM2-202;ZFPM2-203	ZFPM2;ZFPM2;ZFPM2	0;0;0	TRUE	FALSE	FALSE	FALSE	FALSE	FALSE	TRUE	FALSE	FALSE	Intron	19	42	NA	NA	NA	NA	NA	NA	NA	NA	NA	NA
Blood	cg23625246	-12.6322	-0.728834	1.40372e-36	1.31825e-34	1	LMO1	LMO1_Intergenic_upstream	7	79967344	79967393	50	+	79967392	79967393	CTTTGCTTTTGCCTCTAATTGACAGCATGGAGATAAATGGGCTGGCAGCG	Distal Intergenic	7	79910077	79950972	40896	2	LMO1-202	-16372	NA	NA	NA	FALSE	TRUE	FALSE	FALSE	FALSE	FALSE	FALSE	FALSE	TRUE	Intergenic_upstream	42	65	NA	NA	NA	NA	NA	NA	NA	NA	NA	NA
Blood	cg23642327	-11.2936	-0.679449	1.41055e-29	5.9243e-28	1	TMPO	TMPO_Intergenic_upstream	28	23777626	23777675	50	+	23777674	23777675	TTCTTGCAAATTAAAATTACATTCCACTTTGCTGAACACTAAGAAAATCG	Distal Intergenic	28	24035874	24046994	11121	1	TMPO-201	-258199	NA	NA	NA	FALSE	TRUE	FALSE	FALSE	FALSE	FALSE	FALSE	FALSE	TRUE	Intergenic_upstream	7	7	NA	NA	NA	NA	NA	NA	NA	NA	NA	NA
Blood	cg23698708	-10.8023	-0.659575	3.35814e-27	1.02798e-25	1	EBF1	EBF1_Intron	14	19657631	19657680	50	-	19657631	19657632	CGGGAATAGGAAATATTACTCATAACATAAAGTAGGGATTAATTATGCTA	Intron (EBF1-201/EBF1, intron 6 of 15)	14	19531847	19909521	377675	1	EBF1-201	125784	EBF1-201;EBF1-202;EBF1-203	EBF1;EBF1;EBF1	0;0;0	TRUE	FALSE	FALSE	FALSE	FALSE	FALSE	TRUE	FALSE	FALSE	Intron	65	86	NA	NA	NA	NA	NA	NA	NA	NA	NA	NA
Blood	cg23856528	-11.1361	-0.67318	8.37311e-29	3.17719e-27	1	RND3	RND3_Intergenic_downstream	18	32548912	32548961	50	+	32548960	32548961	GATAAGCATTTCTGAAATCTCTGTACATGACAAACAGCACTTTAATCTCG	Distal Intergenic	18	32770792	32789369	18578	2	RND3-201	240408	NA	NA	NA	FALSE	TRUE	FALSE	FALSE	FALSE	FALSE	FALSE	FALSE	TRUE	Intergenic_downstream	1	2	NA	NA	NA	NA	NA	NA	NA	NA	NA	NA
Blood	cg23916454	-11.8167	-0.699562	3.19993e-32	1.83886e-30	1	ZNF521	ZNF521_Intron	8	50004017	50004066	50	+	50004017	50004018	CGTACTGTGAGCTTCTTTGGTGAAGTTGTCTTCTATTGCTAAATGACAAA	Intron (ZNF521-201/ZNF521, intron 2 of 6)	8	49792589	50063430	270842	2	ZNF521-201	59364	ZNF521-201;ZNF521-202;ZNF521-203;ZNF521-204;ZNF521-205;ZNF521-206	ZNF521;ZNF521;ZNF521;ZNF521;ZNF521;ZNF521	0;0;0;0;0;0	TRUE	FALSE	FALSE	FALSE	FALSE	FALSE	TRUE	FALSE	FALSE	Intron	67	89	NA	NA	NA	NA	NA	NA	NA	NA	NA	NA
Blood	cg23942009	-10.7234	-0.656295	7.9055e-27	2.29008e-25	1	UNC80	UNC80_Exon	6	238013	238062	50	-	238061	238062	TCTGAGGAAGGCACTCAGTGGTCTCTGATGTACTATCTACAAAGGCTGCG	Exon (UNC80-201/UNC80, exon 8 of 65)	6	198220	413488	215269	1	UNC80-201	39793	UNC80-201;UNC80-202	UNC80;UNC80	0;0	TRUE	FALSE	FALSE	FALSE	FALSE	TRUE	FALSE	FALSE	FALSE	Exon	9	9	ENSECAG00000024348	6	100049923	NA	NA	NA	NA	NA	NA	NA
Blood	cg24020035	-10.8986	-0.663547	1.17024e-27	3.8211e-26	1	CACHD1	CACHD1_Exon	5	92974507	92974556	50	-	92974555	92974556	AAGTGTTCAGGCTACTCATTTCCATTTGTGTCATCCATTCATCTGTGACG	Exon (CACHD1-201/CACHD1, exon 15 of 27)	5	92909650	93146734	237085	2	CACHD1-201	172178	CACHD1-201;CACHD1-202;CACHD1-203;CACHD1-204;CACHD1-205;CACHD1-206	CACHD1;CACHD1;CACHD1;CACHD1;CACHD1;CACHD1	0;0;0;0;0;0	TRUE	FALSE	FALSE	FALSE	FALSE	TRUE	FALSE	FALSE	FALSE	Exon	4	5	NA	NA	NA	NA	NA	NA	NA	NA	NA	NA
Blood	cg24040066	-11.2631	-0.678242	1.99577e-29	8.23021e-28	1	DMD	DMD_Promoter	X	27653327	27653376	50	+	27653375	27653376	TAAAATCCATTCTGTAAAAGCAACACTGTTTGCAGAGTTTGAAGAGCTCG	Promoter (<=1kb)	32	26941753	27653486	711734	2	DMD-206	110	DMD-206	DMD	0	TRUE	FALSE	TRUE	FALSE	FALSE	FALSE	TRUE	FALSE	FALSE	Promoter	11	39	ENSECAG00000015834	X	100051515	NA	NA	NA	NA	NA	NA	NA
Blood	cg24088496	-11.0225	-0.668602	2.97616e-28	1.0516e-26	1	MAML2	MAML2_Intron	7	7842161	7842210	50	+	7842161	7842162	CGGGGCTTCCCCTGAACTTGTACTTGAGCTAAATGAAGAAACTGGCTGAG	Intron (MAML2-201/MAML2, intron 1 of 6)	7	7516242	7845707	329466	2	MAML2-201	3497	MAML2-201	MAML2	0	TRUE	FALSE	FALSE	FALSE	FALSE	FALSE	TRUE	FALSE	FALSE	Intron	2	5	NA	NA	NA	NA	NA	NA	NA	NA	NA	NA
Blood	cg24128558	-10.7227	-0.656265	7.96633e-27	2.3056e-25	1	GPATCH2	GPATCH2_Intergenic_downstream	30	15733461	15733510	50	+	15733509	15733510	CTGCCTCCCCATTAATTCATTTGCAGGAGACACCTGTGCCAATAACCTCG	Distal Intergenic	30	15480204	15657471	177268	1	GPATCH2-208	253257	NA	NA	NA	FALSE	TRUE	FALSE	FALSE	FALSE	FALSE	FALSE	FALSE	TRUE	Intergenic_downstream	4	12	NA	NA	NA	NA	NA	NA	NA	NA	NA	NA
Blood	cg24196036	-13.7731	-0.765717	3.70125e-43	7.90825e-41	1	KLHL1	KLHL1_Intergenic_upstream	17	44362667	44362716	50	-	44362667	44362668	CGGCTGGAAAAGTTACCATACATTGTAGGAACAATTACCCAAATCTTCAC	Distal Intergenic	17	43471399	43797255	325857	2	KLHL1-201	-565461	NA	NA	NA	FALSE	TRUE	FALSE	FALSE	FALSE	FALSE	FALSE	FALSE	TRUE	Intergenic_upstream	8	9	NA	NA	NA	NA	NA	NA	NA	NA	NA	NA
Blood	cg24208901	-15.5172	-0.813664	2.65321e-54	1.91972e-51	1	FAM214B	FAM214B_Promoter	25	457167	457216	50	-	457215	457216	GCAGTCTGATCCATGCCTGCTGCACTGGCAAGGTGACTGCCACCATTCCG	Promoter (<=1kb)	25	454265	456779	2515	2	FAM214B-201	-437	FAM214B-201	FAM214B	0	FALSE	TRUE	TRUE	FALSE	FALSE	FALSE	FALSE	FALSE	FALSE	Promoter	1	5	NA	NA	NA	NA	NA	NA	NA	NA	NA	NA
Blood	cg24334980	-12.1114	-0.710428	9.19553e-34	6.41993e-32	1	ZFHX2	ZFHX2_Intron	1	163411249	163411298	50	-	163411249	163411250	CGGCAGAAAGAGTCAATAAAACGAGAGGATCACATTAGAGGCGACAGAGA	Intron (ZFHX2-201/ZFHX2, intron 1 of 9)	1	163394916	163423344	28429	2	ZFHX2-201	12046	ZFHX2-201	ZFHX2	0	TRUE	FALSE	FALSE	FALSE	FALSE	FALSE	TRUE	FALSE	FALSE	Intron	3	9	NA	NA	NA	NA	NA	NA	NA	NA	NA	NA
Blood	cg24396269	-12.4209	-0.721488	2.01352e-35	1.65212e-33	1	EBF1	EBF1_Intron	14	19840404	19840453	50	-	19840452	19840453	AAAGAAAACATATTGACTACAGCCAAGCAAATAACAGACCATAACCAACG	Intron (EBF1-201/EBF1, intron 10 of 15)	14	19531847	19909521	377675	1	EBF1-201	308557	EBF1-201;EBF1-202;EBF1-203	EBF1;EBF1;EBF1	0;0;0	TRUE	FALSE	FALSE	FALSE	FALSE	FALSE	TRUE	FALSE	FALSE	Intron	65	86	NA	NA	NA	NA	NA	NA	NA	NA	NA	NA
Blood	cg24475906	-14.4213	-0.784675	3.80117e-47	1.37516e-44	1	LMO1	LMO1_Intergenic_upstream	7	79967173	79967222	50	-	79967221	79967222	GCTATTAAGAAAGGCTCCTTTTTAATGCAAAAGTGACTAATTAACCAACG	Distal Intergenic	7	79910077	79950972	40896	2	LMO1-202	-16250	NA	NA	NA	FALSE	TRUE	FALSE	FALSE	FALSE	FALSE	FALSE	FALSE	TRUE	Intergenic_upstream	42	65	NA	NA	NA	NA	NA	NA	NA	NA	NA	NA
Blood	cg24563131	-11.5567	-0.689697	6.8292e-31	3.32438e-29	1	FANCL	FANCL_Intergenic_upstream	15	43302300	43302349	50	+	43302348	43302349	TGCTTTTCTGTACATAATAATGTGGCACCTGCTGCTCAACATTGCAAACG	Distal Intergenic	15	43577751	43655553	77803	1	FANCL-201	-275402	NA	NA	NA	FALSE	TRUE	FALSE	FALSE	FALSE	FALSE	FALSE	FALSE	TRUE	Intergenic_upstream	96	98	NA	NA	NA	NA	NA	NA	NA	NA	NA	NA
Blood	cg24667723	-10.7945	-0.659252	3.65522e-27	1.11357e-25	1	TLE1	TLE1_Intron	23	9844108	9844157	50	-	9844108	9844109	CGATTTGAGAGCAATAGAAAGATAAGATATCCAATTACCCAAATGATTTG	Intron (TLE1-202/TLE1, intron 4 of 14)	23	9829714	9911223	81510	1	TLE1-201	14394	TLE1-201;TLE1-202	TLE1;TLE1	0;0	TRUE	FALSE	FALSE	FALSE	FALSE	FALSE	TRUE	FALSE	FALSE	Intron	11	39	ENSECAG00000013680	23	100061341	NA	NA	NA	NA	NA	NA	NA
Blood	cg24830580	-13.0546	-0.743031	5.97906e-39	7.73778e-37	1	NOVA1	NOVA1_Intron	1	167141927	167141976	50	-	167141927	167141928	CGGATGTGGCTTTCATGTGCAAATTTCTTTTGATTAGATGAAACAACAAT	Intron (NA, intron 1 of 0)	1	166626639	166772727	146089	2	NOVA1-201	-369249	NA	NA	NA	TRUE	FALSE	FALSE	FALSE	FALSE	FALSE	TRUE	FALSE	FALSE	Intron	5	36	ENSECAG00000037301	1	100053830	NA	NA	NA	NA	NA	NA	NA
Blood	cg24866378	-12.1287	-0.711056	7.44461e-34	5.25514e-32	1	ZNF609	ZNF609_Intergenic_upstream	1	129033890	129033939	50	+	129033938	129033939	CTCTCAGACAAGACTTGAACCTATGACCTTCACTGTGTACACAATAGGCG	Distal Intergenic	1	128832371	129010468	178098	2	ZNF609-202	-23422	NA	NA	NA	FALSE	TRUE	FALSE	FALSE	FALSE	FALSE	FALSE	FALSE	TRUE	Intergenic_upstream	2	15	NA	NA	NA	NA	NA	NA	NA	NA	NA	NA
Blood	cg24958725	-11.0656	-0.670346	1.84157e-28	6.67747e-27	1	SOX6	SOX6_Intergenic_downstream	7	86538951	86539000	50	+	86538999	86539000	ACTTCTCAAGATGTTTTCATCGATTTTGCCAACACTCAGCTGCTTTATCG	Distal Intergenic	7	86743597	87095692	352096	2	SOX6-206	556692	NA	NA	NA	FALSE	TRUE	FALSE	FALSE	FALSE	FALSE	FALSE	FALSE	TRUE	Intergenic_downstream	19	74	NA	NA	NA	NA	NA	NA	NA	NA	NA	NA
Blood	cg24971189	-11.0939	-0.671487	1.34267e-28	4.99943e-27	1	FOXP1	FOXP1_Intron	16	20453043	20453092	50	-	20453091	20453092	CAAAAGGCTTCCCGGAAAATAAGTGTCAAATAAATCCTACGGAACTCTCG	Intron (FOXP1-201/FOXP1, intron 2 of 15)	16	20353146	20704366	351221	1	FOXP1-201	99897	FOXP1-201;FOXP1-202;FOXP1-203;FOXP1-204;FOXP1-205;FOXP1-206	FOXP1;FOXP1;FOXP1;FOXP1;FOXP1;FOXP1	0;0;0;0;0;0	TRUE	FALSE	FALSE	FALSE	FALSE	FALSE	TRUE	FALSE	FALSE	Intron	54	94	NA	NA	NA	NA	NA	NA	NA	NA	NA	NA
Blood	cg24977387	-14.0892	-0.775136	4.42728e-45	1.20467e-42	1	FOXP2	FOXP2_Intron	4	72017991	72018040	50	+	72017991	72017992	CGGCTGGAATTTTTATGTTAAGTTCACATTATTTTATATTCATAGCAAGC	Intron (FOXP2-201/FOXP2, intron 3 of 18)	4	71807790	72248137	440348	1	FOXP2-201	210201	FOXP2-201;FOXP2-202;FOXP2-203	FOXP2;FOXP2;FOXP2	0;0;0	TRUE	FALSE	FALSE	FALSE	FALSE	FALSE	TRUE	FALSE	FALSE	Intron	47	61	NA	NA	NA	NA	NA	NA	NA	NA	NA	NA
Blood	cg25018623	-10.8598	-0.66195	1.79232e-27	5.66636e-26	1	PPP1R1B	PPP1R1B_Promoter	11	22846923	22846972	50	+	22846971	22846972	AACAGCTGTTAATTTATAAACCAATTTTTCCGTGACTGCTTAATAAATCG	Promoter (5-6kb)	11	22833685	22841631	7947	2	PPP1R1B-202	-5292	NA	NA	NA	FALSE	TRUE	TRUE	FALSE	FALSE	FALSE	FALSE	FALSE	FALSE	Promoter	16	16	NA	NA	NA	NA	NA	NA	NA	NA	NA	NA
Blood	cg25032635	-11.2169	-0.676409	3.36811e-29	1.33867e-27	1	MEIS2	MEIS2_Intron	1	152623121	152623170	50	+	152623121	152623122	CGCTGATGGGAGTTACGCATGTGAATTGGCAAGAGAATAGACCCCTCAGT	Intron (MEIS2-201/MEIS2, intron 7 of 12)	1	152602360	152804366	202007	1	MEIS2-201	20761	MEIS2-201;MEIS2-202;MEIS2-203	MEIS2;MEIS2;MEIS2	0;0;0	TRUE	FALSE	FALSE	FALSE	FALSE	FALSE	TRUE	FALSE	FALSE	Intron	66	121	NA	NA	NA	NA	NA	NA	NA	NA	NA	NA
Blood	cg25046890	-12.1265	-0.710978	7.64341e-34	5.37164e-32	1	BCL11B	BCL11B_Intergenic_downstream	24	40792692	40792741	50	-	40792692	40792693	CGGTTAGGACATACATTATCAAACTTCCACAGTGCGGGGGGCAGGGGGCC	Distal Intergenic	24	41697954	41789829	91876	2	BCL11B-204	997137	NA	NA	NA	FALSE	TRUE	FALSE	FALSE	FALSE	FALSE	FALSE	FALSE	TRUE	Intergenic_downstream	18	57	ENSECAG00000031995	24	100052012	NA	NA	NA	NA	NA	NA	NA
Blood	cg25242595	-11.8596	-0.701164	1.91922e-32	1.13993e-30	1	PAPOLA	PAPOLA_Intergenic_downstream	24	39427441	39427490	50	-	39427489	39427490	TGTCTCTGAGCCTGTCACCGTGATGTCTTCATCTGTAACCAGAGCAGACG	Distal Intergenic	24	39335492	39350908	15417	1	PAPOLA-203	91998	NA	NA	NA	FALSE	TRUE	FALSE	FALSE	FALSE	FALSE	FALSE	FALSE	TRUE	Intergenic_downstream	5	7	NA	NA	NA	NA	NA	NA	NA	NA	NA	NA
Blood	cg25244901	-13.0666	-0.743423	5.11061e-39	6.64087e-37	1	ACVR2A	ACVR2A_Intron	18	30479826	30479875	50	+	30479826	30479827	CGGGTGGGCTGAATGTGTTGTGAAATGGCGATCATTGCCAGAGATTAACC	Intron (ACVR2A-201/ACVR2A, intron 1 of 11)	18	30478083	30562948	84866	1	ACVR2A-201	1743	ACVR2A-201;ACVR2A-202	ACVR2A;ACVR2A	0;0	TRUE	FALSE	FALSE	FALSE	FALSE	FALSE	TRUE	FALSE	FALSE	Intron	7	34	NA	NA	NA	NA	NA	NA	NA	NA	NA	NA
Blood	cg25280906	-14.2187	-0.778899	7.01367e-46	2.12654e-43	1	HOXB6	HOXB6_Intron	11	24724097	24724146	50	-	24724145	24724146	GAAAATAGCGCCTCATCGCTCTTATCTAAGCCCAGAGGTATTTATGAGCG	Intron (HOXB6-201/HOXB6, intron 1 of 2)	11	24720005	24728090	8086	2	HOXB6-201	3944	HOXB6-201	HOXB6	0	TRUE	FALSE	FALSE	FALSE	FALSE	FALSE	TRUE	FALSE	FALSE	Intron	4	16	NA	NA	NA	NA	NA	NA	NA	NA	NA	NA
Blood	cg25317453	-11.2995	-0.679679	1.32031e-29	5.55263e-28	1	TES	TES_Intergenic_downstream	4	73699745	73699794	50	+	73699793	73699794	TAAGGTCACAAGACAGACAGTTCTTTCTTGATTACTCAAACAAATACACG	Distal Intergenic	4	73631264	73652873	21610	1	TES-203	68481	NA	NA	NA	FALSE	TRUE	FALSE	FALSE	FALSE	FALSE	FALSE	FALSE	TRUE	Intergenic_downstream	1	2	NA	NA	NA	NA	NA	NA	NA	NA	NA	NA
Blood	cg25408537	-10.9129	-0.664134	1.00006e-27	3.29585e-26	1	RARB	RARB_Exon	16	59194353	59194402	50	+	59194401	59194402	GAAGCATGCTTTGAGAGCTTTCTCCTGGAGCATGCAGGAAGACGGACTCG	Promoter (<=1kb)	16	59029352	59194463	165112	2	RARB-201	61	RARB-201	RARB	0	TRUE	FALSE	TRUE	FALSE	FALSE	TRUE	FALSE	FALSE	FALSE	Exon	8	20	NA	NA	NA	NA	NA	NA	NA	NA	NA	NA
Blood	cg25430089	-13.9621	-0.771391	2.6532e-44	6.54784e-42	1	PBX3	PBX3_Intron	25	30067297	30067346	50	+	30067297	30067298	CGGTGCTGTAACAATACTCGATGATGTTTGGGATGACAGAAATTAATACG	Intron (PBX3-201/PBX3, intron 2 of 8)	25	30050681	30254088	203408	1	PBX3-201	16616	PBX3-201;PBX3-202	PBX3;PBX3	0;0	TRUE	FALSE	FALSE	FALSE	FALSE	FALSE	TRUE	FALSE	FALSE	Intron	57	84	ENSECAG00000016804	25	100070756	NA	NA	NA	NA	NA	NA	NA
Blood	cg25542404	-10.7253	-0.656375	7.74269e-27	2.25111e-25	1	GLI1	GLI1_Exon	6	75992815	75992864	50	+	75992863	75992864	AGGGAGCTGAGGCCCTTCAAAGCCCAGTACATGCTGGTGGTTCACATGCG	Exon (GLI1-201/GLI1, exon 8 of 12)	6	75987227	75997373	10147	1	GLI1-201	5588	ARHGAP9-201;ARHGAP9-202;GLI1-201;GLI1-202	ARHGAP9;ARHGAP9;GLI1;GLI1	11980;11980;0;0	TRUE	FALSE	FALSE	FALSE	FALSE	TRUE	FALSE	FALSE	FALSE	Exon	2	2	NA	NA	NA	NA	NA	NA	NA	NA	NA	NA
Blood	cg25555481	-12.9998	-0.741223	1.22729e-38	1.51442e-36	1	ZNF536	ZNF536_Intron	10	2244780	2244829	50	-	2244780	2244781	CGCATCAGCCGGATGGTGTTATGTTGCTCTGGAGTAAGGAAATAAATCCC	Intron (ZNF536-201/ZNF536, intron 3 of 6)	10	2052318	2284402	232085	1	ZNF536-201	192462	ZNF536-201;ZNF536-202;ZNF536-203;ZNF536-204;ZNF536-205	ZNF536;ZNF536;ZNF536;ZNF536;ZNF536	0;0;0;0;0	TRUE	FALSE	FALSE	FALSE	FALSE	FALSE	TRUE	FALSE	FALSE	Intron	68	120	NA	NA	NA	NA	NA	NA	NA	NA	NA	NA
Blood	cg25569421	-11.8752	-0.701745	1.59316e-32	9.51593e-31	1	SRSF11	SRSF11_Intron	5	88474831	88474880	50	-	88474879	88474880	TACACACTACTTTTTTGTTAACACTGCCAAGATTTCATCACCTGTACTCG	Intron (SRSF11-201/SRSF11, intron 2 of 11)	5	88456290	88485268	28979	2	SRSF11-201	10388	SRSF11-201	SRSF11	0	TRUE	FALSE	FALSE	FALSE	FALSE	FALSE	TRUE	FALSE	FALSE	Intron	7	8	NA	NA	NA	NA	NA	NA	NA	NA	NA	NA
Blood	cg25579000	-11.0945	-0.671512	1.33334e-28	4.97053e-27	1	ERI3	ERI3_Intergenic_upstream	2	14040184	14040233	50	-	14040184	14040185	CGTGTCAGGTAATTAATGTACTCATTGTGATCATTTAATTTTATGGCAGG	Distal Intergenic	2	14059288	14186146	126859	1	ERI3-205	-19104	NA	NA	NA	FALSE	TRUE	FALSE	FALSE	FALSE	FALSE	FALSE	FALSE	TRUE	Intergenic_upstream	1	99	NA	NA	NA	NA	NA	NA	NA	NA	NA	NA
Blood	cg25840352	-11.0647	-0.670309	1.86044e-28	6.73822e-27	1	RNF144A	RNF144A_Intergenic_downstream	15	86744136	86744185	50	-	86744136	86744137	CGAGAAAGCCCTGAAAGATATTAATTCTTAGCCATGTGCCTCATAAATGA	Distal Intergenic	15	87190753	87232033	41281	2	RNF144A-201	487897	NA	NA	NA	FALSE	TRUE	FALSE	FALSE	FALSE	FALSE	FALSE	FALSE	TRUE	Intergenic_downstream	5	5	NA	NA	NA	NA	NA	NA	NA	NA	NA	NA
Blood	cg25920878	-10.7305	-0.65659	7.32322e-27	2.14088e-25	1	BORA	BORA_Intergenic_upstream	17	45916455	45916504	50	+	45916503	45916504	CCCTTTATTTCATCTCTGACATTCATTGTAAATTTAATGATCCACATACG	Distal Intergenic	17	46137900	46163768	25869	1	BORA-201	-221396	NA	NA	NA	FALSE	TRUE	FALSE	FALSE	FALSE	FALSE	FALSE	FALSE	TRUE	Intergenic_upstream	16	16	NA	NA	NA	NA	NA	NA	NA	NA	NA	NA
Blood	cg25937299	-11.9397	-0.70414	7.34468e-33	4.59382e-31	1	PALLD	PALLD_Intron	2	66842925	66842974	50	+	66842973	66842974	ATAACCTTCCTTTTAAATCATCTCTAACCAGCCCCAAATCACTCTGACCG	Intron (PALLD-201/PALLD, intron 2 of 21)	2	66587266	66967894	380629	2	PALLD-201	124920	PALLD-201;PALLD-202;PALLD-203;PALLD-204	PALLD;PALLD;PALLD;PALLD	0;0;0;0	TRUE	FALSE	FALSE	FALSE	FALSE	FALSE	TRUE	FALSE	FALSE	Intron	1	1	NA	NA	NA	NA	NA	NA	NA	NA	NA	NA
Blood	cg25981029	-10.8976	-0.663506	1.18331e-27	3.85589e-26	1	RARB	RARB_Promoter	16	59194651	59194700	50	-	59194699	59194700	AATGATCATTTACCATTTTCCAGGCTTGCTCGGCCAATCCAGCCGGGGCG	Promoter (<=1kb)	16	59029352	59194463	165112	2	RARB-201	-237	RARB-201	RARB	0	FALSE	TRUE	TRUE	FALSE	FALSE	FALSE	FALSE	FALSE	FALSE	Promoter	6	20	NA	NA	NA	NA	NA	NA	NA	NA	NA	NA
Blood	cg26048456	-14.0146	-0.772943	1.2699e-44	3.28363e-42	1	PCDH9	PCDH9_Exon	17	41425357	41425406	50	+	41425405	41425406	TTCCCACTGTCTTCATCTGTGGCACTAATAGTTGTTAAGTATAACCCACG	Exon (PCDH9-201/PCDH9, exon 1 of 4)	17	40549496	41426855	877360	2	PCDH9-201	1449	PCDH9-201;PCDH9-202;PCDH9-203;PCDH9-204	PCDH9;PCDH9;PCDH9;PCDH9	0;0;0;0	TRUE	FALSE	FALSE	FALSE	FALSE	TRUE	FALSE	FALSE	FALSE	Exon	4	16	NA	NA	NA	NA	NA	NA	NA	NA	NA	NA
Blood	cg26051365	-11.8192	-0.699656	3.10619e-32	1.78822e-30	1	LDLRAD4	LDLRAD4_Intron	8	39777318	39777367	50	+	39777318	39777319	CGGCTGTCTGCCCAGGAGGATGAGGTAATGTCTAGGTTTAATGCCAAAAT	Intron (LDLRAD4-203/LDLRAD4, intron 3 of 5)	8	39648347	40011732	363386	2	LDLRAD4-203	234365	LDLRAD4-203;LDLRAD4-204	LDLRAD4;LDLRAD4	0;0	TRUE	FALSE	FALSE	FALSE	FALSE	FALSE	TRUE	FALSE	FALSE	Intron	2	2	NA	NA	NA	NA	NA	NA	NA	NA	NA	NA
Blood	cg26052964	-11.9234	-0.703535	8.93938e-33	5.49409e-31	1	POU2F3	POU2F3_Intron	7	28529768	28529817	50	+	28529816	28529817	TTTGAAACGCTCCTTCTTGTGAAATGTTTATGAAACACTTTCCACAAACG	Intron (POU2F3-203/POU2F3, intron 5 of 13)	7	28454622	28551919	97298	1	POU2F3-203	75146	POU2F3-203;POU2F3-204;POU2F3-205	POU2F3;POU2F3;POU2F3	0;0;0	TRUE	FALSE	FALSE	FALSE	FALSE	FALSE	TRUE	FALSE	FALSE	Intron	1	1	NA	NA	NA	NA	NA	NA	NA	NA	NA	NA
Blood	cg26076856	-14.4064	-0.784255	4.71671e-47	1.65012e-44	1	PLXNA4	PLXNA4_Intron	4	86660895	86660944	50	-	86660943	86660944	TCTTCTGCCAGAGCCATGTGCTTGTTTATTTTTACTACATTTTTATGACG	Intron (PLXNA4-201/PLXNA4, intron 2 of 30)	4	86448827	86809577	360751	2	PLXNA4-201	148633	PLXNA4-201;PLXNA4-202	PLXNA4;PLXNA4	0;0	TRUE	FALSE	FALSE	FALSE	FALSE	FALSE	TRUE	FALSE	FALSE	Intron	5	11	NA	NA	NA	NA	NA	NA	NA	NA	NA	NA
Blood	cg26223473	-12.6043	-0.727873	2.00032e-36	1.84052e-34	1	SOX5	SOX5_Intergenic_upstream	6	50941967	50942016	50	+	50941967	50941968	CGTCTGTTAGCACAGGAAAAGTGATGGCAGTTTGACTCCTATTCCTAATA	Distal Intergenic	6	50317593	50793471	475879	2	SOX5-204	-148496	NA	NA	NA	FALSE	TRUE	FALSE	FALSE	FALSE	FALSE	FALSE	FALSE	TRUE	Intergenic_upstream	28	78	NA	NA	NA	NA	NA	NA	NA	NA	NA	NA
Blood	cg26237529	-11.7488	-0.697013	7.15959e-32	3.91637e-30	1	LRMDA	LRMDA_Intron	1	63476481	63476530	50	+	63476481	63476482	CGTGAGAAGGGAAGATAAATTTTGTCCTAGTAATACTATAGCGACTCATA	Intron (LRMDA-201/LRMDA, intron 2 of 6)	1	63306015	64371064	1065050	1	LRMDA-201	170466	LRMDA-201	LRMDA	0	TRUE	FALSE	FALSE	FALSE	FALSE	FALSE	TRUE	FALSE	FALSE	Intron	154	164	ENSECAG00000010620	1	100072979	NA	NA	NA	NA	NA	NA	NA
Blood	cg26291907	-11.4676	-0.686255	1.91985e-30	9.02809e-29	1	FEZ1	FEZ1_Intron	7	34812597	34812646	50	+	34812645	34812646	TTAACCCATTGGGTTGGCCACAGATAATTGGGCTGGCATTTGATTGGACG	Intron (PKNOX2-201/PKNOX2-201, intron 2 of 11)	7	34993482	35023984	30503	2	FEZ1-203	211338	NA	NA	NA	TRUE	FALSE	FALSE	FALSE	FALSE	FALSE	TRUE	FALSE	FALSE	Intron	25	31	NA	NA	NA	NA	NA	NA	NA	NA	NA	NA
Blood	cg26294928	-11.724	-0.696074	9.6044e-32	5.18247e-30	1	TFEC	TFEC_Intergenic_downstream	4	72989020	72989069	50	+	72989020	72989021	CGTTTGTCAGAGTTTGAGAGTGTGAAAAATTGCTGCCTTAAATCATTTAA	Distal Intergenic	4	73395197	73421438	26242	2	TFEC-201	432369	NA	NA	NA	FALSE	TRUE	FALSE	FALSE	FALSE	FALSE	FALSE	FALSE	TRUE	Intergenic_downstream	27	32	NA	NA	NA	NA	NA	NA	NA	NA	NA	NA
Blood	cg26375896	-13.0359	-0.742416	7.64273e-39	9.65531e-37	1	MAF	MAF_Intron	3	28354146	28354195	50	+	28354146	28354147	CGTGGTTAGTTAGTAACTCAAGATATAAAACAATTTTGCACAGCAAAATA	Intron (MAF-201/MAF, intron 2 of 3)	3	28341406	28358061	16656	2	MAF-201	3866	MAF-201;MAF-202	MAF;MAF	0;0	TRUE	FALSE	FALSE	FALSE	FALSE	FALSE	TRUE	FALSE	FALSE	Intron	3	25	ENSECAG00000033482	3	100146831	NA	NA	NA	NA	NA	NA	NA
Blood	cg26387878	-10.8676	-0.662274	1.64415e-27	5.24481e-26	1	PRDM16	PRDM16_Intron	2	47143739	47143788	50	+	47143739	47143740	CGAGATTGATGCTGAGCTGACAGGGCAGGTAGGTGACTTGTGATGACATT	Intron (PRDM16-201/PRDM16, intron 1 of 16)	2	46873304	47215809	342506	2	PRDM16-201	72021	PRDM16-201	PRDM16	0	TRUE	FALSE	FALSE	FALSE	FALSE	FALSE	TRUE	FALSE	FALSE	Intron	22	27	NA	NA	NA	NA	NA	NA	NA	NA	NA	NA
Blood	cg26445924	-12.9561	-0.739778	2.16907e-38	2.56708e-36	1	SKAP1	SKAP1_Intron	11	24418921	24418970	50	+	24418921	24418922	CGATACTGTAATTTCCAGAATAAATGCTGGGTGTAAATTGTTGTTTATGT	Intron (SKAP1-201/SKAP1, intron 4 of 12)	11	24319010	24574312	255303	2	SKAP1-201	155342	SKAP1-201;SKAP1-202;SKAP1-203;SKAP1-204	SKAP1;SKAP1;SKAP1;SKAP1	0;0;0;0	TRUE	FALSE	FALSE	FALSE	FALSE	FALSE	TRUE	FALSE	FALSE	Intron	41	46	ENSECAG00000010544	11	100069371	NA	NA	NA	NA	NA	NA	NA
Blood	cg26482427	-10.8614	-0.662018	1.75995e-27	5.58066e-26	1	TOX2	TOX2_Intron	22	34247049	34247098	50	+	34247097	34247098	CTAATAAAAGCTGCTATTAATATTTCTTGTTGCCTAGCAACCCCAGAGCG	Intron (TOX2-201/TOX2, intron 3 of 8)	22	34156062	34291870	135809	1	TOX2-201	90987	TOX2-201;TOX2-202;TOX2-203	TOX2;TOX2;TOX2	0;0;0	TRUE	FALSE	FALSE	FALSE	FALSE	FALSE	TRUE	FALSE	FALSE	Intron	5	5	NA	NA	NA	NA	NA	NA	NA	NA	NA	NA
Blood	cg26573821	-13.068	-0.743469	5.01735e-39	6.54641e-37	1	PSD2	PSD2_Intergenic_upstream	14	36316331	36316380	50	+	36316331	36316332	CGGAAGAATTGGAGTGATTAGGGCAGATGATTATTGTCAAATTATGATTT	Distal Intergenic	14	36244311	36290318	46008	2	PSD2-201	-26013	NA	NA	NA	FALSE	TRUE	FALSE	FALSE	FALSE	FALSE	FALSE	FALSE	TRUE	Intergenic_upstream	28	29	NA	NA	NA	NA	NA	NA	NA	NA	NA	NA
Blood	cg26575318	-11.0878	-0.67124	1.43772e-28	5.30535e-27	1	SOX5	SOX5_Intergenic_upstream	6	50878754	50878803	50	-	50878802	50878803	AGTCGTGGGCATACAAGAAGCCCATTACTGTCTGGGCACAGGCAGCAGCG	Distal Intergenic	6	50317593	50793471	475879	2	SOX5-204	-85332	NA	NA	NA	FALSE	TRUE	FALSE	FALSE	FALSE	FALSE	FALSE	FALSE	TRUE	Intergenic_upstream	28	78	NA	NA	NA	NA	NA	NA	NA	NA	NA	NA
Blood	cg26589497	-16.213	-0.830204	4.08217e-59	5.1984e-56	1	PURA	PURA_Exon	14	35996492	35996541	50	+	35996540	35996541	GTGTGTCCGAACTTGGCCCACACCTTGTAGGGCACGGTGATGGAGTTGCG	Exon (PURA-201/PURA, exon 2 of 2)	14	35996332	35998320	1989	2	PURA-201	1779	PURA-201	PURA	0	TRUE	FALSE	FALSE	FALSE	FALSE	TRUE	FALSE	FALSE	FALSE	Exon	13	19	ENSECAG00000035184	14	111767794	NA	NA	NA	NA	NA	NA	NA
Blood	cg26603288	-12.0703	-0.708934	1.51579e-33	1.02239e-31	1	FOXD3	FOXD3_Intron	5	94126612	94126661	50	+	94126660	94126661	TTAATTCAATTTTGCTGTTACACTTACAGTTATGACCTAACTTTCCCACG	Intron (NA, intron 1 of 0)	5	94085795	94087237	1443	2	FOXD3-201	-39375	NA	NA	NA	TRUE	FALSE	FALSE	FALSE	FALSE	FALSE	TRUE	FALSE	FALSE	Intron	8	36	ENSECAG00000031177	5	111773631	NA	NA	NA	NA	NA	NA	NA
Blood	cg26699785	-10.8847	-0.662976	1.36332e-27	4.40637e-26	1	FANCL	FANCL_Intergenic_upstream	15	43221300	43221349	50	+	43221348	43221349	GTGGGACCTCTTCATGTCCCCTCAGTTAATTTCAGAATTAATTTGCAACG	Distal Intergenic	15	43577751	43655553	77803	1	FANCL-201	-356402	NA	NA	NA	FALSE	TRUE	FALSE	FALSE	FALSE	FALSE	FALSE	FALSE	TRUE	Intergenic_upstream	96	98	NA	NA	NA	NA	NA	NA	NA	NA	NA	NA
Blood	cg26710381	-11.2549	-0.677918	2.18982e-29	8.94929e-28	1	KCNU1	KCNU1_Intron	27	8625275	8625324	50	+	8625323	8625324	GAGCAATCCAAATCATCGCCAATAGACGTATTTATCAAGCTGCCAATCCG	Intron (KCNU1-201/KCNU1, intron 19 of 26)	27	8572458	8722657	150200	2	KCNU1-201	97333	KCNU1-201;KCNU1-202;KCNU1-203	KCNU1;KCNU1;KCNU1	0;0;0	TRUE	FALSE	FALSE	FALSE	FALSE	FALSE	TRUE	FALSE	FALSE	Intron	5	24	ENSECAG00000026836	27	100060065	NA	NA	NA	NA	NA	NA	NA
Blood	cg26924415	-12.3767	-0.719931	3.49537e-35	2.81007e-33	1	MEIS1	MEIS1_Intergenic_downstream	15	36382078	36382127	50	+	36382126	36382127	TGCATGGGGACAATGATGCTTGATGTGACAATTAGGCTTCTAAACACACG	Downstream (<1kb)	15	36382827	36512410	129584	2	MEIS1-201	130283	MEIS1-201;MEIS1-202	MEIS1;MEIS1	0;0	FALSE	TRUE	FALSE	FALSE	FALSE	FALSE	FALSE	FALSE	FALSE	Intergenic_downstream	25	111	NA	NA	NA	NA	NA	NA	NA	NA	NA	NA
Blood	cg26927472	-12.7631	-0.733304	2.63415e-37	2.67072e-35	1	NCR2	NCR2_Intergenic_downstream	20	41702767	41702816	50	-	41702815	41702816	GGCAGCGAAATATCATTATCACTTCTTGAGCTCCAGCCAAAATCCCCTCG	Distal Intergenic	20	41604310	41614772	10463	1	NCR2-202	98506	NA	NA	NA	FALSE	TRUE	FALSE	FALSE	FALSE	FALSE	FALSE	FALSE	TRUE	Intergenic_downstream	16	17	NA	NA	NA	NA	NA	NA	NA	NA	NA	NA
Blood	cg27050612	-11.5143	-0.688065	1.1172e-30	5.3404e-29	1	NFE2L1	NFE2L1_Intron	11	24263855	24263904	50	+	24263855	24263856	CGTTGTCATTGGTTGCATCAGGTGGTTGGAAATGCAGGGATTTTCCTCTC	Intron (NFE2L1-201/NFE2L1, intron 2 of 5)	11	24258594	24267604	9011	1	NFE2L1-201	5261	NFE2L1-201;NFE2L1-202;NFE2L1-203;NFE2L1-204	NFE2L1;NFE2L1;NFE2L1;NFE2L1	0;0;0;0	TRUE	FALSE	FALSE	FALSE	FALSE	FALSE	TRUE	FALSE	FALSE	Intron	2	5	ENSECAG00000007777	11	100069329	NA	NA	NA	NA	NA	NA	NA
Blood	cg27078112	-11.4531	-0.685692	2.26959e-30	1.04957e-28	1	MELK	MELK_Intergenic_downstream	25	1977447	1977496	50	+	1977495	1977496	CATTTACTGTAAGTGCTGCTGATGAGCAGAAATTGATGGCAGTCCCAGCG	Distal Intergenic	25	1804576	1888553	83978	1	MELK-205	172871	NA	NA	NA	FALSE	TRUE	FALSE	FALSE	FALSE	FALSE	FALSE	FALSE	TRUE	Intergenic_downstream	8	11	NA	NA	NA	NA	NA	NA	NA	NA	NA	NA
Blood	cg27088374	-12.7944	-0.734361	1.76276e-37	1.84602e-35	1	CLINT1	CLINT1_Exon	14	20637084	20637133	50	-	20637084	20637085	CGAATGTTAAAAGACAACAAAAAGAATTGGAGAAGAGTTTATAAGGTATG	Exon (CLINT1-201/CLINT1, exon 3 of 12)	14	20602617	20664904	62288	1	CLINT1-201	34467	CLINT1-201;CLINT1-202;CLINT1-203	CLINT1;CLINT1;CLINT1	0;0;0	TRUE	FALSE	FALSE	FALSE	FALSE	TRUE	TRUE	FALSE	FALSE	Exon	7	17	NA	NA	NA	NA	NA	NA	NA	NA	NA	NA
Blood	cg27091814	-11.3012	-0.679746	1.29469e-29	5.45207e-28	1	ACACA	ACACA_Intron	11	36626482	36626531	50	-	36626530	36626531	TAAGATAAATGGAGCTCTCTCTGCTTCTGCTAGAGTCAGCATGAACTGCG	Intron (ACACA-201/ACACA, intron 51 of 53)	11	36590084	36811765	221682	2	ACACA-201	185234	ACACA-201;ACACA-202;ACACA-203;ACACA-204;ACACA-205;ACACA-206	ACACA;ACACA;ACACA;ACACA;ACACA;ACACA	0;0;0;0;0;0	TRUE	FALSE	FALSE	FALSE	FALSE	FALSE	TRUE	FALSE	FALSE	Intron	28	28	NA	NA	NA	NA	NA	NA	NA	NA	NA	NA
Blood	cg27097585	-13.8215	-0.767182	1.89035e-43	4.12199e-41	1	PURA	PURA_Intergenic_downstream	14	35995241	35995290	50	-	35995289	35995290	AGACTCACTACCTGATGTCCAAGTACAGGTTCACTGGAAATTGCTGCACG	Distal Intergenic	14	35996332	35998320	1989	2	PURA-201	3079	PURA-201	PURA	0	FALSE	TRUE	FALSE	FALSE	FALSE	FALSE	FALSE	FALSE	TRUE	Intergenic_downstream	3	19	ENSECAG00000035184	14	111767794	NA	NA	NA	NA	NA	NA	NA
Blood	cg27101484	-10.866	-0.662208	1.67309e-27	5.32646e-26	1	PSAT1	PSAT1_Intergenic_downstream	23	12699155	12699204	50	+	12699155	12699156	CGTGCTTGGTGGAGAGATGGATTTCCTTGTTAGGAGCTAAGCACAGGATT	Distal Intergenic	23	12768902	12800859	31958	2	PSAT1-201	101655	NA	NA	NA	FALSE	TRUE	FALSE	FALSE	FALSE	FALSE	FALSE	FALSE	TRUE	Intergenic_downstream	5	19	NA	NA	NA	NA	NA	NA	NA	NA	NA	NA
Blood	cg27263887	-15.0089	-0.800681	6.41888e-51	3.29599e-48	1	VRK2	VRK2_Intron	15	44007346	44007395	50	-	44007394	44007395	GAAGCGATTAAGTCTGCTTTACTGAGTGGGCATGAAATGGCCAACCTTCG	Intron (NA, intron 1 of 0)	15	43655923	43748726	92804	2	VRK2-201	-258669	NA	NA	NA	TRUE	FALSE	FALSE	FALSE	FALSE	FALSE	TRUE	FALSE	FALSE	Intron	10	41	NA	NA	NA	NA	NA	NA	NA	NA	NA	NA
Blood	cg27357553	-12.6449	-0.72927	1.19448e-36	1.13514e-34	1	MAF	MAF_Intron	3	28354397	28354446	50	-	28354445	28354446	TAAAACTGTGCAGTAATGCCATTTTTATAACTGCATAAATTTTATTAGCG	Intron (MAF-201/MAF, intron 2 of 3)	3	28341406	28358061	16656	2	MAF-201	3615	MAF-201;MAF-202	MAF;MAF	0;0	TRUE	FALSE	FALSE	FALSE	FALSE	FALSE	TRUE	FALSE	FALSE	Intron	3	25	ENSECAG00000033482	3	100146831	NA	NA	NA	NA	NA	NA	NA
Blood	cg27395516	-11.6031	-0.691478	3.97351e-31	1.99843e-29	1	PSD2	PSD2_Intergenic_upstream	14	36316371	36316420	50	+	36316419	36316420	ATTATGATTTATCTTGTAGTGGAATTAGTATTCCCCCAAAGGGCCCGGCG	Distal Intergenic	14	36244311	36290318	46008	2	PSD2-201	-26053	NA	NA	NA	FALSE	TRUE	FALSE	FALSE	FALSE	FALSE	FALSE	FALSE	TRUE	Intergenic_upstream	28	29	NA	NA	NA	14	36316416	36316457	42	*	42	10
Blood	cg27416246	-11.1794	-0.674913	5.14465e-29	1.99738e-27	1	SLC35F3	SLC35F3_Exon	1	77897145	77897194	50	+	77897193	77897194	CAGATAATAAGGAACTTACCCTCACTCCCATGAATCTGTCCCTGAGAACG	Exon (SLC35F3-201/SLC35F3, exon 3 of 7)	1	77883861	78252629	368769	2	SLC35F3-202	355435	SLC35F3-202;SLC35F3-201	SLC35F3;SLC35F3	0;0	TRUE	FALSE	FALSE	FALSE	FALSE	TRUE	TRUE	FALSE	FALSE	Exon	4	4	NA	NA	NA	NA	NA	NA	NA	NA	NA	NA
Blood	cg27507315	-17.8214	-0.863445	4.82053e-71	1.53466e-67	1	SOX6	SOX6_Intron	7	87096207	87096256	50	-	87096207	87096208	CGCCATTCAGGCCAGGTCCATTCTGTCATTTATAAAGATAGTTTCTTCTG	Intron (SOX6-201/SOX6, intron 1 of 14)	7	86742489	87138664	396176	2	SOX6-201	42408	SOX6-201;SOX6-202;SOX6-203;SOX6-204;SOX6-205;SOX6-206;SOX6-207	SOX6;SOX6;SOX6;SOX6;SOX6;SOX6;SOX6	0;0;0;0;0;0;0	TRUE	FALSE	FALSE	FALSE	FALSE	FALSE	TRUE	FALSE	FALSE	Intron	35	74	NA	NA	NA	NA	NA	NA	NA	NA	NA	NA
Blood	cg27544995	-11.0448	-0.669505	2.32264e-28	8.28965e-27	1	BNC2	BNC2_Intron	23	36023008	36023057	50	+	36023056	36023057	CTTGTCAAGACAAAACTGTCCCTGTTCTTGCCAAAATAATAAAAATGACG	Intron (BNC2-201/BNC2, intron 1 of 6)	23	35733428	36148645	415218	2	BNC2-201	125588	BNC2-201;BNC2-202;BNC2-203;BNC2-204;BNC2-205	BNC2;BNC2;BNC2;BNC2;BNC2	0;0;0;0;0	TRUE	FALSE	FALSE	FALSE	FALSE	FALSE	TRUE	FALSE	FALSE	Intron	79	102	NA	NA	NA	NA	NA	NA	NA	NA	NA	NA
Blood	cg27605062	-16.4096	-0.834631	1.63319e-60	2.16643e-57	1	ETAA1	ETAA1_Intergenic_upstream	15	35961227	35961276	50	+	35961227	35961228	CGGCAGCTTATTGGAAATGGCTTGATTTATAACCTGTTCTCCTGCCTCAG	Distal Intergenic	15	35587725	35646213	58489	2	ETAA1-201	-315014	NA	NA	NA	FALSE	TRUE	FALSE	FALSE	FALSE	FALSE	FALSE	FALSE	TRUE	Intergenic_upstream	2	12	NA	NA	NA	NA	NA	NA	NA	NA	NA	NA
Blood	cg27621292	-10.8612	-0.66201	1.76379e-27	5.58727e-26	1	EBF1	EBF1_Intron	14	19703824	19703873	50	-	19703824	19703825	CGGCTGGAGTCCTTCCCTGTGACATGTGGAACAGCAAGGGGCCTAATAGT	Intron (EBF1-201/EBF1, intron 6 of 15)	14	19531847	19909521	377675	1	EBF1-201	171977	EBF1-201;EBF1-202;EBF1-203	EBF1;EBF1;EBF1	0;0;0	TRUE	FALSE	FALSE	FALSE	FALSE	FALSE	TRUE	FALSE	FALSE	Intron	65	86	NA	NA	NA	NA	NA	NA	NA	NA	NA	NA
Blood	cg27626343	-13.8086	-0.766791	2.26294e-43	4.86776e-41	1	SNX22	SNX22_Intergenic_upstream	1	129328360	129328409	50	+	129328408	129328409	TATTTTATTACATAACCTTTTCATGGCACCATCAGGAGTAACAGAAAACG	Downstream (<1kb)	1	129313318	129316248	2931	2	SNX22-202	-12112	SNX1-201;SNX1-202;SNX1-203	SNX1;SNX1;SNX1	31088;31088;31088	FALSE	TRUE	FALSE	FALSE	FALSE	FALSE	FALSE	FALSE	FALSE	Intergenic_upstream	1	1	NA	NA	NA	NA	NA	NA	NA	NA	NA	NA
Blood	cg27701341	-12.7381	-0.732456	3.62956e-37	3.63367e-35	1	MYCN	MYCN_Intergenic_downstream	15	79679820	79679869	50	-	79679868	79679869	AAGAATGTCAATGCGAAAATTACATTTTTTAAATGACCTGTCTGCTTCCG	Distal Intergenic	15	79852634	79856306	3673	2	MYCN-202	176486	NA	NA	NA	FALSE	TRUE	FALSE	FALSE	FALSE	FALSE	FALSE	FALSE	TRUE	Intergenic_downstream	18	28	ENSECAG00000002896	15	100146296	NA	NA	NA	NA	NA	NA	NA
Liver	cg00065957	9.60379	0.888762	7.7057e-22	1.22659e-18	1	SHISAL2A	SHISAL2A_Exon	2	6758688	6758737	50	-	6758688	6758689	CGGTACCTGAGCCACCACATGTAGCTGTGCTCGTAGGGGAAGAAGCTGTG	Promoter (<=1kb)	2	6738368	6759424	21057	2	SHISAL2A-201	687	SHISAL2A-201	SHISAL2A	0	TRUE	FALSE	TRUE	FALSE	FALSE	TRUE	TRUE	FALSE	FALSE	Exon	1	1	NA	NA	NA	NA	NA	NA	NA	NA	NA	NA
Liver	cg00145315	5.91861	0.702719	3.24675e-09	1.9279e-07	1	ATOH8	ATOH8_Promoter	15	19419374	19419423	50	+	19419374	19419375	CGCCCGCTGCGCTCCATCTGTGTTTGTTTAGCCTCAGTTTACACAGAAGC	Promoter (<=1kb)	15	19404007	19419081	15075	2	ATOH8-205	-293	ATOH8-201;ATOH8-202;ATOH8-203;ATOH8-204;ATOH8-205	ATOH8;ATOH8;ATOH8;ATOH8;ATOH8	0;0;0;0;0	FALSE	TRUE	TRUE	FALSE	FALSE	FALSE	FALSE	FALSE	FALSE	Promoter	4	6	ENSECAG00000039231	15	102149567	NA	NA	NA	NA	NA	NA	NA
Liver	cg00154486	5.73382	0.688662	9.8194e-09	4.97787e-07	1	NR2F2	NR2F2_Intron	1	103001348	103001397	50	+	103001396	103001397	GTGTTATTTCAGGAGTGTTGCGGGCCCTCCTCTTTTCAATTGCAGCCACG	Intron (NR2F2-201/NR2F2, intron 3 of 3)	1	102984508	103073880	89373	1	NR2F2-201	16840	NR2F2-201;NR2F2-204;NR2F2-203;NR2F2-202	NR2F2;NR2F2;NR2F2;NR2F2	0;0;0;0	TRUE	FALSE	FALSE	FALSE	FALSE	FALSE	TRUE	FALSE	FALSE	Intron	53	132	NA	NA	NA	NA	NA	NA	NA	NA	NA	NA
Liver	cg00193345	6.70778	0.756939	1.97612e-11	2.13261e-09	1	TUBGCP3	TUBGCP3_Exon	17	79043013	79043062	50	-	79043061	79043062	TCACAAAGCTGATTACAAGCTTCAGCGCATTCCTGAAGGAGCCAAAAGCG	Exon (NA, exon 3 of 1)	17	79299726	79382273	82548	2	TUBGCP3-202	339260	NA	NA	NA	TRUE	FALSE	FALSE	FALSE	FALSE	TRUE	FALSE	FALSE	FALSE	Exon	7	18	NA	NA	NA	NA	NA	NA	NA	NA	NA	NA
Liver	cg00271426	6.42159	0.738336	1.3486e-10	1.15414e-08	1	NKX2-5	NKX2-5_Promoter	14	7537998	7538047	50	-	7537998	7537999	CGCCGCAGCCCCTTTGTTGATACAGTAGTCCGAAAAAGTGCTAATGTTCA	Promoter (3-4kb)	14	7541329	7544707	3379	1	NKX2-5-201	-3331	NKX2-5-201	NKX2-5	-3282	FALSE	TRUE	TRUE	FALSE	FALSE	FALSE	FALSE	FALSE	FALSE	Promoter	2	2	NA	NA	NA	14	7537694	7538029	336	*	336	45
Liver	cg00279054	5.64987	0.682098	1.6057e-08	7.50648e-07	1	MECOM	MECOM_Promoter	19	12514464	12514513	50	-	12514464	12514465	CGCCGCCAAAAAAAGTTTGGAGCGATTTATCACTTTGATTTGGAGATCTT	Promoter (<=1kb)	19	11980323	12514157	533835	2	MECOM-203	-356	MECOM-203	MECOM	0	FALSE	TRUE	TRUE	FALSE	FALSE	FALSE	FALSE	FALSE	FALSE	Promoter	16	92	NA	NA	NA	NA	NA	NA	NA	NA	NA	NA
Liver	cg00316483	6.36086	0.734236	2.00627e-10	1.659e-08	1	MAX	MAX_fiveUTR	24	11676007	11676056	50	+	11676007	11676008	CGATGTCATCGTTATCGCTCATTTCCTACGGCCCAGGGAGCGGCCACTGC	Promoter (<=1kb)	24	11617652	11676052	58401	2	MAX-201	0	MAX-201;MAX-205;MAX-206;MAX-202;MAX-203;MAX-204;MAX-207;MAX-208;MAX-209	MAX;MAX;MAX;MAX;MAX;MAX;MAX;MAX;MAX	0;0;0;0;0;0;0;0;0	TRUE	FALSE	TRUE	TRUE	FALSE	TRUE	TRUE	FALSE	FALSE	fiveUTR	4	6	NA	NA	NA	24	11675811	11676063	253	*	253	30
Liver	cg00371107	5.8889	0.700495	3.88768e-09	2.26267e-07	1	ARID1A	ARID1A_Exon	2	28984279	28984328	50	-	28984327	28984328	TTGGTTGAGGGTGGGGGTGGCGGTGGGCTGGGGAGTTCCCCCGCCGGCCG	Promoter (<=1kb)	2	28919169	28985166	65998	2	ARID1A-201	838	ARID1A-201	ARID1A	0	TRUE	FALSE	TRUE	FALSE	FALSE	TRUE	FALSE	FALSE	FALSE	Exon	13	29	NA	NA	NA	2	28984036	28984515	480	*	480	61
Liver	cg00402434	8.29856	0.8407	1.05382e-16	4.72526e-14	1	SHISAL2B	SHISAL2B_Exon	21	9487751	9487800	50	-	9487799	9487800	TGAGGCTCCACATGTAGCTGTGCTTGTAGGGGAAGTAGCTGCCCGGCTCG	Promoter (<=1kb)	21	9470607	9487940	17334	2	SHISAL2B-201	140	SHISAL2B-201	SHISAL2B	0	TRUE	FALSE	TRUE	FALSE	FALSE	TRUE	FALSE	FALSE	FALSE	Exon	2	2	NA	NA	NA	21	9487794	9488039	246	*	246	30
Liver	cg00518702	5.6797	0.684444	1.34929e-08	6.54311e-07	1	MARCKS	MARCKS_Intergenic_upstream	10	63738682	63738731	50	+	63738682	63738683	CGCTCGTCATGCAAATTCTTGGCAGCAGGGAGCCTGTCAAGTGGCTACTG	Distal Intergenic	10	63998118	64001926	3809	1	MARCKS-201	-259387	NA	NA	NA	FALSE	TRUE	FALSE	FALSE	FALSE	FALSE	FALSE	FALSE	TRUE	Intergenic_upstream	3	12	ENSECAG00000003398	10	111775348	NA	NA	NA	NA	NA	NA	NA
Liver	cg00540391	5.93998	0.70431	2.85054e-09	1.71875e-07	1	EDN3	EDN3_fiveUTR	22	46643474	46643523	50	+	46643522	46643523	GTTCATGGAGCCGGGGCTGTGGCTCCTTTTCGGGCTCACAGTGACCTCCG	Promoter (<=1kb)	22	46642958	46661459	18502	1	EDN3-201	516	EDN3-201;EDN3-202	EDN3;EDN3	0;0	TRUE	FALSE	TRUE	TRUE	FALSE	TRUE	FALSE	FALSE	FALSE	fiveUTR	1	1	NA	NA	NA	22	46643504	46643617	114	*	114	14
Liver	cg00546693	5.92944	0.703526	3.03973e-09	1.81904e-07	1	TFAP2A	TFAP2A_Intergenic_downstream	20	10764184	10764233	50	-	10764184	10764185	CGGATGAAATTATGTCCTTCTCCGGGTGTGAAATTACCATGTTTATTAAT	Distal Intergenic	20	10776966	10790794	13829	2	TFAP2A-202	26610	NA	NA	NA	FALSE	TRUE	FALSE	FALSE	FALSE	FALSE	FALSE	FALSE	TRUE	Intergenic_downstream	20	69	NA	NA	NA	20	10763939	10764207	269	*	269	35
Liver	cg00638532	9.30375	0.879093	1.35582e-20	1.43879e-17	1	NRXN3	NRXN3_Exon	24	24277523	24277572	50	+	24277523	24277524	CGCCGGGGTCTCACTCTCAGCACGAGCACCATTTCCATGGCAGCAAGCAT	Exon (NRXN3-207/NRXN3, exon 1 of 7)	24	23340306	24781306	1441001	1	NRXN3-201	937217	NRXN3-201;NRXN3-202;NRXN3-203;NRXN3-206;NRXN3-207	NRXN3;NRXN3;NRXN3;NRXN3;NRXN3	0;0;0;0;0	TRUE	FALSE	FALSE	FALSE	FALSE	TRUE	TRUE	FALSE	FALSE	Exon	24	40	ENSECAG00000002117	24	100059645	NA	NA	NA	NA	NA	NA	NA
Liver	cg00653985	6.78634	0.761842	1.15017e-11	1.33655e-09	1	ITGA3	ITGA3_Intron	11	25940794	25940843	50	-	25940842	25940843	GGCTCTGGGGGCTGCTTTTATGGGGACGACCTGACAGAGGGCATGGTCCG	Intron (ITGA3-205/ITGA3, intron 22 of 22)	11	25872864	25971838	98975	1	ITGA3-205	67930	ITGA3-205;PPP1R9B-201;PPP1R9B-202	ITGA3;PPP1R9B;PPP1R9B	0;16021;16021	TRUE	FALSE	FALSE	FALSE	FALSE	FALSE	TRUE	FALSE	FALSE	Intron	2	2	NA	NA	NA	NA	NA	NA	NA	NA	NA	NA
Liver	cg00663972	7.3427	0.794169	2.09326e-13	3.87447e-11	1	TUBGCP3	TUBGCP3_Intron	17	79005881	79005930	50	+	79005881	79005882	CGGCCTCTTTGGCAAGTGGTTTGTGCATCAGGAGAAACTTTCCACCTGCG	Intron (NA, intron 1 of 0)	17	79299112	79382273	83162	2	TUBGCP3-201	376343	NA	NA	NA	TRUE	FALSE	FALSE	FALSE	FALSE	FALSE	TRUE	FALSE	FALSE	Intron	5	18	NA	NA	NA	NA	NA	NA	NA	NA	NA	NA
Liver	cg00713411	6.16174	0.720411	7.19487e-10	5.05642e-08	1	DPYSL2	DPYSL2_Exon	2	55388831	55388880	50	-	55388879	55388880	CTGTGGCATGTTCTGCCCGGTGGAAGGGTCCTCGGAGAACAAGACCATCG	Promoter (<=1kb)	2	55388730	55514080	125351	1	DPYSL2-201	101	PNMA2-201;DPYSL2-201	PNMA2;DPYSL2	-4256;0	TRUE	FALSE	TRUE	FALSE	FALSE	TRUE	FALSE	FALSE	FALSE	Exon	1	2	NA	NA	NA	2	55388820	55389078	259	*	259	28
[truncated: 1,984 more rows]
[truncated: 10 more columns]

## Sheet: Data 2. Enrichment DNAm aging
class	group	Ontology	ID	Desc	Rank	HyperP	HyperBonfP	HyperFdrQ	RegionFoldEnrich	ExpFgRegions	FgRegionsHit	BgRegionsHit	FgSetTermCov	TermCov	NumFgGenesHit	NumBgGenesHit	TotalGenes	FgGeneNames
[truncated: 12,341 more rows]

[truncated: 8 more sheets: Data 3. EWAS TWAS age PBMC, Data 4. Castration DNAm aging, Data 5. Top CpG EWAS castration, Data 6. Enrichment Castration, Data 7. StackHMM description, Data 8. DNAm-RNA correlation, Data 9. Human Tissues, Data 10. Clocks]
